# Supplementary material for: Computational investigation of sphingosine kinase 1 (SphK1) and calcium dependent ERK1/2 activation downstream of VEGFR2 in endothelial cells
Source: PLoS Comput Biol. 2017 Feb 8;13(2):e1005332. doi: 10.1371/journal.pcbi.1005332 (PMC5298229; doi:10.1371/journal.pcbi.1005332)
Supplement: S1 SBML File — (XML) [file pcbi.1005332.s009.xml]

<?xml version="1.0" encoding="UTF-8"?>
<!-- Created by BioNetGen UNKNOWN  -->
<sbml xmlns="http://www.sbml.org/sbml/level2" level="2" version="1">
  <model id="ERKSphK1paperModel">
    <listOfCompartments>
      <compartment id="cell" size="1"/>
    </listOfCompartments>
    <listOfSpecies>
      <species id="S1" compartment="cell" initialConcentration="0.001190476" name="vegf(c~s,nrp1bd,r,r)"/>
      <species id="S2" compartment="cell" initialConcentration="1.4285714" name="vegfr1(c~s,dimer,l2,nrp1bd)"/>
      <species id="S3" compartment="cell" initialConcentration="4.29" name="vegfr2(Y1175~Y,c~s,dimer,l1)"/>
      <species id="S4" compartment="cell" initialConcentration="28.6" name="NRP1(c~s,vegfabd)"/>
      <species id="S5" compartment="cell" initialConcentration="10" name="PI(PIsite~3P)"/>
      <species id="S6" compartment="cell" initialConcentration="0.2" name="PLCgamma(Yplc~Y)"/>
      <species id="S7" compartment="cell" initialConcentration="2000" name="CaER(bd)"/>
      <species id="S8" compartment="cell" initialConcentration="0.05010232" name="Calcium_cyto(bd)"/>
      <species id="S9" compartment="cell" initialConcentration="118.03279" name="CaF(cabd)"/>
      <species id="S10" compartment="cell" initialConcentration="1.9672131" name="CaF(cabd!1).Calcium_cyto(bd!1)"/>
      <species id="S11" compartment="cell" initialConcentration="0.1" name="PKC(CalciumBD,DAGBD)"/>
      <species id="S12" compartment="cell" initialConcentration="1" name="I()"/>
      <species id="S13" compartment="cell" initialConcentration="0.5" name="CIB1(EF1,EF2,location~cytosol,sk1bd)"/>
      <species id="S14" compartment="cell" initialConcentration="0.1" name="SphK(CIB1bd,Serk~S)"/>
      <species id="S15" compartment="cell" initialConcentration="10" name="Sph(skbd)"/>
      <species id="S16" compartment="cell" initialConcentration="0" name="S1P(bd)"/>
      <species id="S17" compartment="cell" initialConcentration="0.1" name="RasGDP(rafbd)"/>
      <species id="S18" compartment="cell" initialConcentration="0" name="RasGTP(rafbd)"/>
      <species id="S19" compartment="cell" initialConcentration="0.35547197" name="Raf(Spkc~S,Y1Y2~Y,mekbd,rasbd)"/>
      <species id="S20" compartment="cell" initialConcentration="0.28891916" name="MEK12(S1~S,S2~S,bd)"/>
      <species id="S21" compartment="cell" initialConcentration="0.38232963" name="ERK1(MEK12bd,S1~S)"/>
      <species id="S22" compartment="cell" initialConcentration="0.38232963" name="ERK2(MEK12bd,S2~S)"/>
      <species id="S23" compartment="cell" initialConcentration="0.54213803" name="Istim()"/>
      <species id="S24" compartment="cell" initialConcentration="0" name="vegfr2(Y1175~Y,c~s,dimer!1,l1).vegfr2(Y1175~Y,c~s,dimer!1,l1)"/>
      <species id="S25" compartment="cell" initialConcentration="0" name="vegfr1(c~s,dimer!1,l2,nrp1bd).vegfr2(Y1175~Y,c~s,dimer!1,l1)"/>
      <species id="S26" compartment="cell" initialConcentration="0" name="vegfr1(c~s,dimer!1,l2,nrp1bd).vegfr1(c~s,dimer!1,l2,nrp1bd)"/>
      <species id="S27" compartment="cell" initialConcentration="0" name="NRP1(c~s,vegfabd!1).vegfr1(c~s,dimer,l2,nrp1bd!1)"/>
      <species id="S28" compartment="cell" initialConcentration="0" name="NRP1(c~s,vegfabd!1).vegf(c~s,nrp1bd!1,r,r)"/>
      <species id="S29" compartment="cell" initialConcentration="0" name="vegf(c~s,nrp1bd,r!1,r).vegfr2(Y1175~Y,c~s,dimer,l1!1)"/>
      <species id="S30" compartment="cell" initialConcentration="0" name="vegf(c~s,nrp1bd,r!1,r).vegfr1(c~s,dimer,l2!1,nrp1bd)"/>
      <species id="S31" compartment="cell" initialConcentration="0" name="vegfr2(Y1175~Y,c~i,dimer,l1)"/>
      <species id="S32" compartment="cell" initialConcentration="0" name="Calcium_cyto(bd!1).PKC(CalciumBD!1,DAGBD)"/>
      <species id="S33" compartment="cell" initialConcentration="0" name="CIB1(EF1!1,EF2,location~cytosol,sk1bd).Calcium_cyto(bd!1)"/>
      <species id="S34" compartment="cell" initialConcentration="0" name="CIB1(EF1,EF2!1,location~cytosol,sk1bd).Calcium_cyto(bd!1)"/>
      <species id="S35" compartment="cell" initialConcentration="0" name="Raf(Spkc~S,Y1Y2~Y,mekbd,rasbd!1).RasGTP(rafbd!1)"/>
      <species id="S36" compartment="cell" initialConcentration="0" name="NRP1(c~s,vegfabd!1).vegfr1(c~s,dimer!2,l2,nrp1bd!1).vegfr2(Y1175~Y,c~s,dimer!2,l1)"/>
      <species id="S37" compartment="cell" initialConcentration="0" name="NRP1(c~s,vegfabd!1).vegfr1(c~s,dimer!2,l2,nrp1bd!1).vegfr1(c~s,dimer!2,l2,nrp1bd)"/>
      <species id="S38" compartment="cell" initialConcentration="0" name="NRP1(c~s,vegfabd!1).NRP1(c~s,vegfabd!2).vegfr1(c~s,dimer!3,l2,nrp1bd!1).vegfr1(c~s,dimer!3,l2,nrp1bd!2)"/>
      <species id="S39" compartment="cell" initialConcentration="0" name="NRP1(c~s,vegfabd!1).vegf(c~s,nrp1bd,r!2,r).vegfr1(c~s,dimer,l2!2,nrp1bd!1)"/>
      <species id="S40" compartment="cell" initialConcentration="0" name="NRP1(c~s,vegfabd!1).vegf(c~s,nrp1bd!1,r!2,r).vegfr2(Y1175~Y,c~s,dimer,l1!2)"/>
      <species id="S41" compartment="cell" initialConcentration="0" name="NRP1(c~s,vegfabd!1).vegf(c~s,nrp1bd!1,r!2,r).vegfr2(Y1175~Y,c~s,dimer!3,l1!2).vegfr2(Y1175~Y,c~s,dimer!3,l1)"/>
      <species id="S42" compartment="cell" initialConcentration="0" name="NRP1(c~s,vegfabd!1).vegf(c~s,nrp1bd!1,r!2,r).vegfr1(c~s,dimer!3,l2,nrp1bd).vegfr2(Y1175~Y,c~s,dimer!3,l1!2)"/>
      <species id="S43" compartment="cell" initialConcentration="0" name="NRP1(c~s,vegfabd!1).vegf(c~s,nrp1bd!1,r!2,r).vegfr1(c~s,dimer,l2!2,nrp1bd)"/>
      <species id="S44" compartment="cell" initialConcentration="0" name="NRP1(c~s,vegfabd!1).NRP1(c~s,vegfabd!2).vegf(c~s,nrp1bd!1,r!3,r).vegfr1(c~s,dimer,l2!3,nrp1bd!2)"/>
      <species id="S45" compartment="cell" initialConcentration="0" name="NRP1(c~s,vegfabd!1).vegf(c~s,nrp1bd!1,r!2,r).vegfr1(c~s,dimer!3,l2!2,nrp1bd).vegfr1(c~s,dimer!3,l2,nrp1bd)"/>
      <species id="S46" compartment="cell" initialConcentration="0" name="NRP1(c~s,vegfabd!1).vegf(c~s,nrp1bd!1,r!2,r).vegfr1(c~s,dimer!3,l2!2,nrp1bd).vegfr2(Y1175~Y,c~s,dimer!3,l1)"/>
      <species id="S47" compartment="cell" initialConcentration="0" name="vegf(c~s,nrp1bd,r!1,r).vegfr2(Y1175~Y,c~s,dimer!2,l1!1).vegfr2(Y1175~Y,c~s,dimer!2,l1)"/>
      <species id="S48" compartment="cell" initialConcentration="0" name="vegf(c~s,nrp1bd,r!1,r).vegfr1(c~s,dimer!2,l2,nrp1bd).vegfr2(Y1175~Y,c~s,dimer!2,l1!1)"/>
      <species id="S49" compartment="cell" initialConcentration="0" name="vegf(c~s,nrp1bd,r!1,r!2).vegfr2(Y1175~Y,c~s,dimer,l1!1).vegfr2(Y1175~Y,c~s,dimer,l1!2)"/>
      <species id="S50" compartment="cell" initialConcentration="0" name="vegf(c~s,nrp1bd,r!1,r!2).vegfr1(c~s,dimer,l2!2,nrp1bd).vegfr2(Y1175~Y,c~s,dimer,l1!1)"/>
      <species id="S51" compartment="cell" initialConcentration="0" name="NRP1(c~s,vegfabd!1).vegf(c~s,nrp1bd,r!2,r!3).vegfr1(c~s,dimer,l2!3,nrp1bd!1).vegfr2(Y1175~Y,c~s,dimer,l1!2)"/>
      <species id="S52" compartment="cell" initialConcentration="0" name="vegf(c~s,nrp1bd,r!1,r!2).vegfr1(c~s,dimer,l2!1,nrp1bd).vegfr1(c~s,dimer,l2!2,nrp1bd)"/>
      <species id="S53" compartment="cell" initialConcentration="0" name="NRP1(c~s,vegfabd!1).vegf(c~s,nrp1bd,r!2,r!3).vegfr1(c~s,dimer,l2!3,nrp1bd!1).vegfr1(c~s,dimer,l2!2,nrp1bd)"/>
      <species id="S54" compartment="cell" initialConcentration="0" name="vegf(c~s,nrp1bd,r!1,r).vegfr1(c~s,dimer!2,l2!1,nrp1bd).vegfr2(Y1175~Y,c~s,dimer!2,l1)"/>
      <species id="S55" compartment="cell" initialConcentration="0" name="vegf(c~s,nrp1bd,r!1,r).vegfr1(c~s,dimer!2,l2!1,nrp1bd).vegfr1(c~s,dimer!2,l2,nrp1bd)"/>
      <species id="S56" compartment="cell" initialConcentration="0" name="Trash()"/>
      <species id="S57" compartment="cell" initialConcentration="0" name="vegfr2(Y1175~Y,c~i,dimer!1,l1).vegfr2(Y1175~Y,c~i,dimer!1,l1)"/>
      <species id="S58" compartment="cell" initialConcentration="0" name="CIB1(EF1!1,EF2!2,location~cytosol,sk1bd).Calcium_cyto(bd!2).Calcium_cyto(bd!1)"/>
      <species id="S59" compartment="cell" initialConcentration="0" name="Raf(Spkc~S,Y1Y2~pY,mekbd,rasbd!1).RasGTP(rafbd!1)"/>
      <species id="S60" compartment="cell" initialConcentration="0" name="vegf(c~s,nrp1bd,r!1,r!2).vegfr2(Y1175~Y,c~s,dimer!3,l1!1).vegfr2(Y1175~Y,c~s,dimer!3,l1!2)"/>
      <species id="S61" compartment="cell" initialConcentration="0" name="vegf(c~s,nrp1bd,r!1,r!2).vegfr1(c~s,dimer!3,l2!2,nrp1bd).vegfr2(Y1175~Y,c~s,dimer!3,l1!1)"/>
      <species id="S62" compartment="cell" initialConcentration="0" name="NRP1(c~s,vegfabd!1).vegf(c~s,nrp1bd,r!2,r!3).vegfr1(c~s,dimer!4,l2!3,nrp1bd!1).vegfr2(Y1175~Y,c~s,dimer!4,l1!2)"/>
      <species id="S63" compartment="cell" initialConcentration="0" name="vegf(c~s,nrp1bd,r!1,r!2).vegfr1(c~s,dimer!3,l2!1,nrp1bd).vegfr1(c~s,dimer!3,l2!2,nrp1bd)"/>
      <species id="S64" compartment="cell" initialConcentration="0" name="NRP1(c~s,vegfabd!1).vegf(c~s,nrp1bd,r!2,r!3).vegfr1(c~s,dimer!4,l2!3,nrp1bd!1).vegfr1(c~s,dimer!4,l2!2,nrp1bd)"/>
      <species id="S65" compartment="cell" initialConcentration="0" name="NRP1(c~s,vegfabd!1).NRP1(c~s,vegfabd!2).vegf(c~s,nrp1bd!1,r!3,r).vegfr1(c~s,dimer!4,l2,nrp1bd!2).vegfr2(Y1175~Y,c~s,dimer!4,l1!3)"/>
      <species id="S66" compartment="cell" initialConcentration="0" name="NRP1(c~s,vegfabd!1).NRP1(c~s,vegfabd!2).vegf(c~s,nrp1bd!1,r!3,r).vegfr1(c~s,dimer!4,l2!3,nrp1bd!2).vegfr1(c~s,dimer!4,l2,nrp1bd)"/>
      <species id="S67" compartment="cell" initialConcentration="0" name="NRP1(c~s,vegfabd!1).NRP1(c~s,vegfabd!2).vegf(c~s,nrp1bd!1,r!3,r).vegfr1(c~s,dimer!4,l2!3,nrp1bd).vegfr1(c~s,dimer!4,l2,nrp1bd!2)"/>
      <species id="S68" compartment="cell" initialConcentration="0" name="NRP1(c~s,vegfabd!1).NRP1(c~s,vegfabd!2).vegf(c~s,nrp1bd!1,r!3,r).vegfr1(c~s,dimer!4,l2!3,nrp1bd!2).vegfr2(Y1175~Y,c~s,dimer!4,l1)"/>
      <species id="S69" compartment="cell" initialConcentration="0" name="NRP1(c~s,vegfabd!1).vegf(c~s,nrp1bd,r!2,r).vegfr1(c~s,dimer!3,l2,nrp1bd!1).vegfr2(Y1175~Y,c~s,dimer!3,l1!2)"/>
      <species id="S70" compartment="cell" initialConcentration="0" name="NRP1(c~s,vegfabd!1).NRP1(c~s,vegfabd!2).vegf(c~s,nrp1bd,r!3,r!4).vegfr1(c~s,dimer,l2!4,nrp1bd!1).vegfr1(c~s,dimer,l2!3,nrp1bd!2)"/>
      <species id="S71" compartment="cell" initialConcentration="0" name="NRP1(c~s,vegfabd!1).vegf(c~s,nrp1bd,r!2,r).vegfr1(c~s,dimer!3,l2!2,nrp1bd!1).vegfr2(Y1175~Y,c~s,dimer!3,l1)"/>
      <species id="S72" compartment="cell" initialConcentration="0" name="NRP1(c~s,vegfabd!1).vegf(c~s,nrp1bd,r!2,r).vegfr1(c~s,dimer!3,l2!2,nrp1bd!1).vegfr1(c~s,dimer!3,l2,nrp1bd)"/>
      <species id="S73" compartment="cell" initialConcentration="0" name="NRP1(c~s,vegfabd!1).vegf(c~s,nrp1bd,r!2,r).vegfr1(c~s,dimer!3,l2!2,nrp1bd).vegfr1(c~s,dimer!3,l2,nrp1bd!1)"/>
      <species id="S74" compartment="cell" initialConcentration="0" name="NRP1(c~s,vegfabd!1).NRP1(c~s,vegfabd!2).NRP1(c~s,vegfabd!3).vegf(c~s,nrp1bd!1,r!4,r).vegfr1(c~s,dimer!5,l2!4,nrp1bd!2).vegfr1(c~s,dimer!5,l2,nrp1bd!3)"/>
      <species id="S75" compartment="cell" initialConcentration="0" name="NRP1(c~s,vegfabd!1).vegf(c~s,nrp1bd!1,r!2,r).vegf(c~s,nrp1bd,r!3,r).vegfr2(Y1175~Y,c~s,dimer!4,l1!2).vegfr2(Y1175~Y,c~s,dimer!4,l1!3)"/>
      <species id="S76" compartment="cell" initialConcentration="0" name="NRP1(c~s,vegfabd!1).vegf(c~s,nrp1bd!1,r!2,r).vegf(c~s,nrp1bd,r!3,r).vegfr1(c~s,dimer!4,l2!2,nrp1bd).vegfr2(Y1175~Y,c~s,dimer!4,l1!3)"/>
      <species id="S77" compartment="cell" initialConcentration="0" name="vegf(c~s,nrp1bd,r!1,r).vegf(c~s,nrp1bd,r!2,r).vegfr2(Y1175~Y,c~s,dimer!3,l1!1).vegfr2(Y1175~Y,c~s,dimer!3,l1!2)"/>
      <species id="S78" compartment="cell" initialConcentration="0" name="vegf(c~s,nrp1bd,r!1,r).vegf(c~s,nrp1bd,r!2,r).vegfr1(c~s,dimer!3,l2!1,nrp1bd).vegfr2(Y1175~Y,c~s,dimer!3,l1!2)"/>
      <species id="S79" compartment="cell" initialConcentration="0" name="NRP1(c~s,vegfabd!1).vegf(c~s,nrp1bd!1,r!2,r!3).vegfr2(Y1175~Y,c~s,dimer,l1!2).vegfr2(Y1175~Y,c~s,dimer,l1!3)"/>
      <species id="S80" compartment="cell" initialConcentration="0" name="NRP1(c~s,vegfabd!1).vegf(c~s,nrp1bd!1,r!2,r!3).vegfr1(c~s,dimer,l2!3,nrp1bd).vegfr2(Y1175~Y,c~s,dimer,l1!2)"/>
      <species id="S81" compartment="cell" initialConcentration="0" name="NRP1(c~s,vegfabd!1).NRP1(c~s,vegfabd!2).vegf(c~s,nrp1bd!1,r!3,r!4).vegfr1(c~s,dimer,l2!4,nrp1bd!2).vegfr2(Y1175~Y,c~s,dimer,l1!3)"/>
      <species id="S82" compartment="cell" initialConcentration="0" name="NRP1(c~s,vegfabd!1).vegf(c~s,nrp1bd!1,r!2,r!3).vegfr2(Y1175~Y,c~s,dimer!4,l1!2).vegfr2(Y1175~Y,c~s,dimer!4,l1!3)"/>
      <species id="S83" compartment="cell" initialConcentration="0" name="NRP1(c~s,vegfabd!1).vegf(c~s,nrp1bd!1,r!2,r!3).vegfr1(c~s,dimer!4,l2!3,nrp1bd).vegfr2(Y1175~Y,c~s,dimer!4,l1!2)"/>
      <species id="S84" compartment="cell" initialConcentration="0" name="NRP1(c~s,vegfabd!1).vegf(c~s,nrp1bd!1,r!2,r!3).vegfr1(c~s,dimer,l2!2,nrp1bd).vegfr1(c~s,dimer,l2!3,nrp1bd)"/>
      <species id="S85" compartment="cell" initialConcentration="0" name="NRP1(c~s,vegfabd!1).NRP1(c~s,vegfabd!2).vegf(c~s,nrp1bd!1,r!3,r!4).vegfr1(c~s,dimer,l2!4,nrp1bd!2).vegfr1(c~s,dimer,l2!3,nrp1bd)"/>
      <species id="S86" compartment="cell" initialConcentration="0" name="NRP1(c~s,vegfabd!1).NRP1(c~s,vegfabd!2).NRP1(c~s,vegfabd!3).vegf(c~s,nrp1bd!1,r!4,r!5).vegfr1(c~s,dimer,l2!4,nrp1bd!2).vegfr1(c~s,dimer,l2!5,nrp1bd!3)"/>
      <species id="S87" compartment="cell" initialConcentration="0" name="NRP1(c~s,vegfabd!1).vegf(c~s,nrp1bd!1,r!2,r!3).vegfr1(c~s,dimer!4,l2!2,nrp1bd).vegfr1(c~s,dimer!4,l2!3,nrp1bd)"/>
      <species id="S88" compartment="cell" initialConcentration="0" name="NRP1(c~s,vegfabd!1).NRP1(c~s,vegfabd!2).vegf(c~s,nrp1bd,r!3,r).vegfr1(c~s,dimer!4,l2!3,nrp1bd!1).vegfr1(c~s,dimer!4,l2,nrp1bd!2)"/>
      <species id="S89" compartment="cell" initialConcentration="0" name="NRP1(c~s,vegfabd!1).vegf(c~s,nrp1bd!1,r!2,r).vegf(c~s,nrp1bd,r!3,r).vegfr1(c~s,dimer!4,l2!3,nrp1bd).vegfr2(Y1175~Y,c~s,dimer!4,l1!2)"/>
      <species id="S90" compartment="cell" initialConcentration="0" name="NRP1(c~s,vegfabd!1).vegf(c~s,nrp1bd!1,r!2,r).vegf(c~s,nrp1bd,r!3,r).vegfr1(c~s,dimer!4,l2!2,nrp1bd).vegfr1(c~s,dimer!4,l2!3,nrp1bd)"/>
      <species id="S91" compartment="cell" initialConcentration="0" name="vegf(c~s,nrp1bd,r!1,r).vegf(c~s,nrp1bd,r!2,r).vegfr1(c~s,dimer!3,l2!1,nrp1bd).vegfr1(c~s,dimer!3,l2!2,nrp1bd)"/>
      <species id="S92" compartment="cell" initialConcentration="0" name="vegf(c~s,nrp1bd,r!1,r!2).vegfr2(Y1175~Y,c~s,dimer,l1!1).vegfr2(Y1175~pY,c~s,dimer,l1!2)"/>
      <species id="S93" compartment="cell" initialConcentration="0" name="vegf(c~i,nrp1bd,r!1,r!2).vegfr2(Y1175~Y,c~i,dimer,l1!1).vegfr2(Y1175~Y,c~i,dimer,l1!2)"/>
      <species id="S94" compartment="cell" initialConcentration="0" name="Raf(Spkc~S,Y1Y2~pY,mekbd,rasbd)"/>
      <species id="S95" compartment="cell" initialConcentration="0" name="MEK12(S1~pS,S2~S,bd)"/>
      <species id="S96" compartment="cell" initialConcentration="0" name="MEK12(S1~S,S2~pS,bd)"/>
      <species id="S97" compartment="cell" initialConcentration="0" name="vegf(c~s,nrp1bd,r!1,r!2).vegfr2(Y1175~Y,c~s,dimer!3,l1!1).vegfr2(Y1175~pY,c~s,dimer!3,l1!2)"/>
      <species id="S98" compartment="cell" initialConcentration="0" name="NRP1(c~s,vegfabd!1).NRP1(c~s,vegfabd!2).vegf(c~s,nrp1bd!1,r!3,r!4).vegfr1(c~s,dimer!5,l2!4,nrp1bd!2).vegfr2(Y1175~Y,c~s,dimer!5,l1!3)"/>
      <species id="S99" compartment="cell" initialConcentration="0" name="NRP1(c~s,vegfabd!1).NRP1(c~s,vegfabd!2).vegf(c~s,nrp1bd,r!3,r!4).vegfr1(c~s,dimer!5,l2!4,nrp1bd!1).vegfr1(c~s,dimer!5,l2!3,nrp1bd!2)"/>
      <species id="S100" compartment="cell" initialConcentration="0" name="NRP1(c~s,vegfabd!1).NRP1(c~s,vegfabd!2).vegf(c~s,nrp1bd!1,r!3,r!4).vegfr1(c~s,dimer!5,l2!4,nrp1bd!2).vegfr1(c~s,dimer!5,l2!3,nrp1bd)"/>
      <species id="S101" compartment="cell" initialConcentration="0" name="NRP1(c~s,vegfabd!1).NRP1(c~s,vegfabd!2).NRP1(c~s,vegfabd!3).vegf(c~s,nrp1bd!1,r!4,r!5).vegfr1(c~s,dimer!6,l2!4,nrp1bd!2).vegfr1(c~s,dimer!6,l2!5,nrp1bd!3)"/>
      <species id="S102" compartment="cell" initialConcentration="0" name="NRP1(c~s,vegfabd!1).NRP1(c~s,vegfabd!2).vegf(c~s,nrp1bd!1,r!3,r).vegf(c~s,nrp1bd,r!4,r).vegfr1(c~s,dimer!5,l2!3,nrp1bd!2).vegfr2(Y1175~Y,c~s,dimer!5,l1!4)"/>
      <species id="S103" compartment="cell" initialConcentration="0" name="NRP1(c~s,vegfabd!1).vegf(c~s,nrp1bd,r!2,r).vegf(c~s,nrp1bd,r!3,r).vegfr1(c~s,dimer!4,l2!2,nrp1bd!1).vegfr2(Y1175~Y,c~s,dimer!4,l1!3)"/>
      <species id="S104" compartment="cell" initialConcentration="0" name="NRP1(c~s,vegfabd!1).NRP1(c~s,vegfabd!2).vegf(c~s,nrp1bd!1,r!3,r).vegf(c~s,nrp1bd,r!4,r).vegfr1(c~s,dimer!5,l2!4,nrp1bd!2).vegfr2(Y1175~Y,c~s,dimer!5,l1!3)"/>
      <species id="S105" compartment="cell" initialConcentration="0" name="NRP1(c~s,vegfabd!1).NRP1(c~s,vegfabd!2).vegf(c~s,nrp1bd!1,r!3,r).vegf(c~s,nrp1bd,r!4,r).vegfr1(c~s,dimer!5,l2!3,nrp1bd!2).vegfr1(c~s,dimer!5,l2!4,nrp1bd)"/>
      <species id="S106" compartment="cell" initialConcentration="0" name="NRP1(c~s,vegfabd!1).NRP1(c~s,vegfabd!2).vegf(c~s,nrp1bd!1,r!3,r).vegf(c~s,nrp1bd,r!4,r).vegfr1(c~s,dimer!5,l2!4,nrp1bd!2).vegfr1(c~s,dimer!5,l2!3,nrp1bd)"/>
      <species id="S107" compartment="cell" initialConcentration="0" name="NRP1(c~s,vegfabd!1).vegf(c~s,nrp1bd,r!2,r).vegf(c~s,nrp1bd,r!3,r).vegfr1(c~s,dimer!4,l2!2,nrp1bd!1).vegfr1(c~s,dimer!4,l2!3,nrp1bd)"/>
      <species id="S108" compartment="cell" initialConcentration="0" name="vegfr2(Y1175~pY,c~s,dimer,l1)"/>
      <species id="S109" compartment="cell" initialConcentration="0" name="vegf(c~s,nrp1bd,r!1,r).vegfr2(Y1175~pY,c~s,dimer,l1!1)"/>
      <species id="S110" compartment="cell" initialConcentration="0" name="NRP1(c~s,vegfabd!1).vegf(c~s,nrp1bd!1,r!2,r!3).vegfr2(Y1175~Y,c~s,dimer,l1!2).vegfr2(Y1175~pY,c~s,dimer,l1!3)"/>
      <species id="S111" compartment="cell" initialConcentration="0" name="NRP1(c~s,vegfabd!1).NRP1(c~s,vegfabd!2).vegf(c~s,nrp1bd!1,r!3,r).vegf(c~s,nrp1bd!2,r!4,r).vegfr2(Y1175~Y,c~s,dimer!5,l1!3).vegfr2(Y1175~Y,c~s,dimer!5,l1!4)"/>
      <species id="S112" compartment="cell" initialConcentration="0" name="NRP1(c~s,vegfabd!1).NRP1(c~s,vegfabd!2).vegf(c~s,nrp1bd!1,r!3,r).vegf(c~s,nrp1bd!2,r!4,r).vegfr1(c~s,dimer!5,l2!3,nrp1bd).vegfr2(Y1175~Y,c~s,dimer!5,l1!4)"/>
      <species id="S113" compartment="cell" initialConcentration="0" name="NRP1(c~s,vegfabd!1).NRP1(c~s,vegfabd!2).vegf(c~s,nrp1bd!1,r!3,r).vegf(c~s,nrp1bd!2,r!4,r).vegfr1(c~s,dimer!5,l2!3,nrp1bd).vegfr1(c~s,dimer!5,l2!4,nrp1bd)"/>
      <species id="S114" compartment="cell" initialConcentration="0" name="NRP1(c~s,vegfabd!1).NRP1(c~s,vegfabd!2).NRP1(c~s,vegfabd!3).vegf(c~s,nrp1bd!1,r!4,r).vegf(c~s,nrp1bd,r!5,r).vegfr1(c~s,dimer!6,l2!4,nrp1bd!2).vegfr1(c~s,dimer!6,l2!5,nrp1bd!3)"/>
      <species id="S115" compartment="cell" initialConcentration="0" name="NRP1(c~s,vegfabd!1).NRP1(c~s,vegfabd!2).vegf(c~s,nrp1bd,r!3,r).vegf(c~s,nrp1bd,r!4,r).vegfr1(c~s,dimer!5,l2!3,nrp1bd!1).vegfr1(c~s,dimer!5,l2!4,nrp1bd!2)"/>
      <species id="S116" compartment="cell" initialConcentration="0" name="NRP1(c~s,vegfabd!1).vegf(c~s,nrp1bd!1,r!2,r!3).vegfr2(Y1175~Y,c~s,dimer!4,l1!2).vegfr2(Y1175~pY,c~s,dimer!4,l1!3)"/>
      <species id="S117" compartment="cell" initialConcentration="0" name="vegf(c~s,nrp1bd,r!1,r!2).vegfr2(Y1175~pY,c~s,dimer,l1!1).vegfr2(Y1175~pY,c~s,dimer,l1!2)"/>
      <species id="S118" compartment="cell" initialConcentration="0" name="vegf(c~i,nrp1bd,r!1,r!2).vegfr2(Y1175~Y,c~i,dimer,l1!1).vegfr2(Y1175~pY,c~i,dimer,l1!2)"/>
      <species id="S119" compartment="cell" initialConcentration="0" name="vegf(c~i,nrp1bd,r!1,r!2).vegfr2(Y1175~Y,c~i,dimer!3,l1!1).vegfr2(Y1175~Y,c~i,dimer!3,l1!2)"/>
      <species id="S120" compartment="cell" initialConcentration="0" name="NRP1(c~i,vegfabd!1).vegf(c~i,nrp1bd!1,r!2,r!3).vegfr2(Y1175~Y,c~i,dimer,l1!2).vegfr2(Y1175~Y,c~i,dimer,l1!3)"/>
      <species id="S121" compartment="cell" initialConcentration="0" name="NRP1(c~i,vegfabd!1).vegf(c~i,nrp1bd!1,r!2,r!3).vegfr2(Y1175~Y,c~i,dimer!4,l1!2).vegfr2(Y1175~Y,c~i,dimer!4,l1!3)"/>
      <species id="S122" compartment="cell" initialConcentration="0" name="PLCgamma(Yplc~pY)"/>
      <species id="S123" compartment="cell" initialConcentration="0" name="MEK12(S1~pS,S2~pS,bd)"/>
      <species id="S124" compartment="cell" initialConcentration="0" name="vegfr2(Y1175~Y,c~s,dimer!1,l1).vegfr2(Y1175~pY,c~s,dimer!1,l1)"/>
      <species id="S125" compartment="cell" initialConcentration="0" name="vegfr2(Y1175~pY,c~s,dimer!1,l1).vegfr2(Y1175~pY,c~s,dimer!1,l1)"/>
      <species id="S126" compartment="cell" initialConcentration="0" name="vegfr1(c~s,dimer!1,l2,nrp1bd).vegfr2(Y1175~pY,c~s,dimer!1,l1)"/>
      <species id="S127" compartment="cell" initialConcentration="0" name="NRP1(c~s,vegfabd!1).vegfr1(c~s,dimer!2,l2,nrp1bd!1).vegfr2(Y1175~pY,c~s,dimer!2,l1)"/>
      <species id="S128" compartment="cell" initialConcentration="0" name="vegf(c~s,nrp1bd,r!1,r!2).vegfr2(Y1175~pY,c~s,dimer!3,l1!1).vegfr2(Y1175~pY,c~s,dimer!3,l1!2)"/>
      <species id="S129" compartment="cell" initialConcentration="0" name="NRP1(c~s,vegfabd!1).NRP1(c~s,vegfabd!2).NRP1(c~s,vegfabd!3).vegf(c~s,nrp1bd!1,r!4,r).vegf(c~s,nrp1bd!2,r!5,r).vegfr1(c~s,dimer!6,l2!4,nrp1bd!3).vegfr2(Y1175~Y,c~s,dimer!6,l1!5)"/>
      <species id="S130" compartment="cell" initialConcentration="0" name="NRP1(c~s,vegfabd!1).NRP1(c~s,vegfabd!2).NRP1(c~s,vegfabd!3).vegf(c~s,nrp1bd!1,r!4,r).vegf(c~s,nrp1bd!2,r!5,r).vegfr1(c~s,dimer!6,l2!4,nrp1bd!3).vegfr1(c~s,dimer!6,l2!5,nrp1bd)"/>
      <species id="S131" compartment="cell" initialConcentration="0" name="NRP1(c~s,vegfabd!1).vegf(c~s,nrp1bd!1,r!2,r).vegfr2(Y1175~pY,c~s,dimer,l1!2)"/>
      <species id="S132" compartment="cell" initialConcentration="0" name="vegf(c~s,nrp1bd,r!1,r!2).vegfr1(c~s,dimer,l2!2,nrp1bd).vegfr2(Y1175~pY,c~s,dimer,l1!1)"/>
      <species id="S133" compartment="cell" initialConcentration="0" name="NRP1(c~s,vegfabd!1).vegf(c~s,nrp1bd,r!2,r!3).vegfr1(c~s,dimer,l2!3,nrp1bd!1).vegfr2(Y1175~pY,c~s,dimer,l1!2)"/>
      <species id="S134" compartment="cell" initialConcentration="0" name="vegf(c~s,nrp1bd,r!1,r).vegfr2(Y1175~Y,c~s,dimer!2,l1!1).vegfr2(Y1175~pY,c~s,dimer!2,l1)"/>
      <species id="S135" compartment="cell" initialConcentration="0" name="vegf(c~s,nrp1bd,r!1,r).vegfr2(Y1175~Y,c~s,dimer!2,l1).vegfr2(Y1175~pY,c~s,dimer!2,l1!1)"/>
      <species id="S136" compartment="cell" initialConcentration="0" name="NRP1(c~s,vegfabd!1).vegf(c~s,nrp1bd!1,r!2,r).vegfr2(Y1175~Y,c~s,dimer!3,l1!2).vegfr2(Y1175~pY,c~s,dimer!3,l1)"/>
      <species id="S137" compartment="cell" initialConcentration="0" name="NRP1(c~s,vegfabd!1).vegf(c~s,nrp1bd!1,r!2,r).vegfr2(Y1175~Y,c~s,dimer!3,l1).vegfr2(Y1175~pY,c~s,dimer!3,l1!2)"/>
      <species id="S138" compartment="cell" initialConcentration="0" name="NRP1(c~s,vegfabd!1).vegf(c~s,nrp1bd!1,r!2,r!3).vegfr1(c~s,dimer,l2!2,nrp1bd).vegfr2(Y1175~pY,c~s,dimer,l1!3)"/>
      <species id="S139" compartment="cell" initialConcentration="0" name="NRP1(c~s,vegfabd!1).NRP1(c~s,vegfabd!2).vegf(c~s,nrp1bd!1,r!3,r!4).vegfr1(c~s,dimer,l2!3,nrp1bd!2).vegfr2(Y1175~pY,c~s,dimer,l1!4)"/>
      <species id="S140" compartment="cell" initialConcentration="0" name="NRP1(c~s,vegfabd!1).vegf(c~s,nrp1bd!1,r!2,r!3).vegfr2(Y1175~pY,c~s,dimer,l1!2).vegfr2(Y1175~pY,c~s,dimer,l1!3)"/>
      <species id="S141" compartment="cell" initialConcentration="0" name="NRP1(c~s,vegfabd!1).NRP1(c~s,vegfabd!2).NRP1(c~s,vegfabd!3).NRP1(c~s,vegfabd!4).vegf(c~s,nrp1bd!1,r!5,r).vegf(c~s,nrp1bd!4,r!6,r).vegfr1(c~s,dimer!7,l2!5,nrp1bd!2).vegfr1(c~s,dimer!7,l2!6,nrp1bd!3)"/>
      <species id="S142" compartment="cell" initialConcentration="0" name="NRP1(c~s,vegfabd!1).vegf(c~s,nrp1bd!1,r!2,r!3).vegfr2(Y1175~pY,c~s,dimer!4,l1!2).vegfr2(Y1175~pY,c~s,dimer!4,l1!3)"/>
      <species id="S143" compartment="cell" initialConcentration="0" name="vegf(c~i,nrp1bd,r!1,r!2).vegfr2(Y1175~pY,c~i,dimer,l1!1).vegfr2(Y1175~pY,c~i,dimer,l1!2)"/>
      <species id="S144" compartment="cell" initialConcentration="0" name="vegf(c~i,nrp1bd,r!1,r!2).vegfr2(Y1175~Y,c~i,dimer!3,l1!1).vegfr2(Y1175~pY,c~i,dimer!3,l1!2)"/>
      <species id="S145" compartment="cell" initialConcentration="0" name="NRP1(c~i,vegfabd!1).vegf(c~i,nrp1bd!1,r!2,r!3).vegfr2(Y1175~Y,c~i,dimer,l1!2).vegfr2(Y1175~pY,c~i,dimer,l1!3)"/>
      <species id="S146" compartment="cell" initialConcentration="0" name="NRP1(c~i,vegfabd!1).vegf(c~i,nrp1bd!1,r!2,r!3).vegfr2(Y1175~Y,c~i,dimer!4,l1!2).vegfr2(Y1175~pY,c~i,dimer!4,l1!3)"/>
      <species id="S147" compartment="cell" initialConcentration="0" name="vegfr2(Y1175~pY,c~i,dimer,l1)"/>
      <species id="S148" compartment="cell" initialConcentration="0" name="IP3_cyto(ip3rbd)"/>
      <species id="S149" compartment="cell" initialConcentration="0" name="DAG(pkcbd)"/>
      <species id="S150" compartment="cell" initialConcentration="0" name="ERK1(MEK12bd,S1~pS)"/>
      <species id="S151" compartment="cell" initialConcentration="0" name="ERK2(MEK12bd,S2~pS)"/>
      <species id="S152" compartment="cell" initialConcentration="0" name="vegf(c~s,nrp1bd,r!1,r!2).vegfr1(c~s,dimer!3,l2!2,nrp1bd).vegfr2(Y1175~pY,c~s,dimer!3,l1!1)"/>
      <species id="S153" compartment="cell" initialConcentration="0" name="NRP1(c~s,vegfabd!1).vegf(c~s,nrp1bd,r!2,r!3).vegfr1(c~s,dimer!4,l2!3,nrp1bd!1).vegfr2(Y1175~pY,c~s,dimer!4,l1!2)"/>
      <species id="S154" compartment="cell" initialConcentration="0" name="NRP1(c~s,vegfabd!1).vegf(c~s,nrp1bd!1,r!2,r!3).vegfr1(c~s,dimer!4,l2!2,nrp1bd).vegfr2(Y1175~pY,c~s,dimer!4,l1!3)"/>
      <species id="S155" compartment="cell" initialConcentration="0" name="NRP1(c~s,vegfabd!1).NRP1(c~s,vegfabd!2).vegf(c~s,nrp1bd!1,r!3,r!4).vegfr1(c~s,dimer!5,l2!3,nrp1bd!2).vegfr2(Y1175~pY,c~s,dimer!5,l1!4)"/>
      <species id="S156" compartment="cell" initialConcentration="0" name="NRP1(c~s,vegfabd!1).vegf(c~s,nrp1bd!1,r!2,r).vegfr2(Y1175~pY,c~s,dimer!3,l1!2).vegfr2(Y1175~pY,c~s,dimer!3,l1)"/>
      <species id="S157" compartment="cell" initialConcentration="0" name="NRP1(c~s,vegfabd!1).vegf(c~s,nrp1bd!1,r!2,r).vegfr1(c~s,dimer!3,l2,nrp1bd).vegfr2(Y1175~pY,c~s,dimer!3,l1!2)"/>
      <species id="S158" compartment="cell" initialConcentration="0" name="NRP1(c~s,vegfabd!1).NRP1(c~s,vegfabd!2).vegf(c~s,nrp1bd!1,r!3,r).vegfr1(c~s,dimer!4,l2,nrp1bd!2).vegfr2(Y1175~pY,c~s,dimer!4,l1!3)"/>
      <species id="S159" compartment="cell" initialConcentration="0" name="NRP1(c~s,vegfabd!1).vegf(c~s,nrp1bd!1,r!2,r).vegfr1(c~s,dimer!3,l2!2,nrp1bd).vegfr2(Y1175~pY,c~s,dimer!3,l1)"/>
      <species id="S160" compartment="cell" initialConcentration="0" name="NRP1(c~s,vegfabd!1).NRP1(c~s,vegfabd!2).vegf(c~s,nrp1bd!1,r!3,r).vegfr1(c~s,dimer!4,l2!3,nrp1bd!2).vegfr2(Y1175~pY,c~s,dimer!4,l1)"/>
      <species id="S161" compartment="cell" initialConcentration="0" name="vegf(c~s,nrp1bd,r!1,r).vegfr2(Y1175~pY,c~s,dimer!2,l1!1).vegfr2(Y1175~pY,c~s,dimer!2,l1)"/>
      <species id="S162" compartment="cell" initialConcentration="0" name="vegf(c~s,nrp1bd,r!1,r).vegfr1(c~s,dimer!2,l2,nrp1bd).vegfr2(Y1175~pY,c~s,dimer!2,l1!1)"/>
      <species id="S163" compartment="cell" initialConcentration="0" name="NRP1(c~s,vegfabd!1).vegf(c~s,nrp1bd,r!2,r).vegfr1(c~s,dimer!3,l2,nrp1bd!1).vegfr2(Y1175~pY,c~s,dimer!3,l1!2)"/>
      <species id="S164" compartment="cell" initialConcentration="0" name="vegf(c~s,nrp1bd,r!1,r).vegf(c~s,nrp1bd,r!2,r).vegfr2(Y1175~Y,c~s,dimer!3,l1!1).vegfr2(Y1175~pY,c~s,dimer!3,l1!2)"/>
      <species id="S165" compartment="cell" initialConcentration="0" name="NRP1(c~s,vegfabd!1).vegf(c~s,nrp1bd!1,r!2,r).vegf(c~s,nrp1bd,r!3,r).vegfr2(Y1175~Y,c~s,dimer!4,l1!2).vegfr2(Y1175~pY,c~s,dimer!4,l1!3)"/>
      <species id="S166" compartment="cell" initialConcentration="0" name="NRP1(c~s,vegfabd!1).vegf(c~s,nrp1bd!1,r!2,r).vegf(c~s,nrp1bd,r!3,r).vegfr2(Y1175~Y,c~s,dimer!4,l1!3).vegfr2(Y1175~pY,c~s,dimer!4,l1!2)"/>
      <species id="S167" compartment="cell" initialConcentration="0" name="vegf(c~s,nrp1bd,r!1,r).vegfr1(c~s,dimer!2,l2!1,nrp1bd).vegfr2(Y1175~pY,c~s,dimer!2,l1)"/>
      <species id="S168" compartment="cell" initialConcentration="0" name="NRP1(c~s,vegfabd!1).vegf(c~s,nrp1bd,r!2,r).vegfr1(c~s,dimer!3,l2!2,nrp1bd!1).vegfr2(Y1175~pY,c~s,dimer!3,l1)"/>
      <species id="S169" compartment="cell" initialConcentration="0" name="vegf(c~i,nrp1bd,r!1,r!2).vegfr2(Y1175~pY,c~i,dimer!3,l1!1).vegfr2(Y1175~pY,c~i,dimer!3,l1!2)"/>
      <species id="S170" compartment="cell" initialConcentration="0" name="NRP1(c~i,vegfabd!1).vegf(c~i,nrp1bd!1,r!2,r!3).vegfr2(Y1175~pY,c~i,dimer,l1!2).vegfr2(Y1175~pY,c~i,dimer,l1!3)"/>
      <species id="S171" compartment="cell" initialConcentration="0" name="NRP1(c~i,vegfabd!1).vegf(c~i,nrp1bd!1,r!2,r!3).vegfr2(Y1175~pY,c~i,dimer!4,l1!2).vegfr2(Y1175~pY,c~i,dimer!4,l1!3)"/>
      <species id="S172" compartment="cell" initialConcentration="0" name="vegfr2(Y1175~Y,c~i,dimer!1,l1).vegfr2(Y1175~pY,c~i,dimer!1,l1)"/>
      <species id="S173" compartment="cell" initialConcentration="0" name="vegfr2(Y1175~pY,c~i,dimer!1,l1).vegfr2(Y1175~pY,c~i,dimer!1,l1)"/>
      <species id="S174" compartment="cell" initialConcentration="0" name="DAG(pkcbd!1).PKC(CalciumBD,DAGBD!1)"/>
      <species id="S175" compartment="cell" initialConcentration="0" name="Calcium_cyto(bd!1).DAG(pkcbd!2).PKC(CalciumBD!1,DAGBD!2)"/>
      <species id="S176" compartment="cell" initialConcentration="0" name="SphK(CIB1bd,Serk~pS)"/>
      <species id="S177" compartment="cell" initialConcentration="0" name="NRP1(c~s,vegfabd!1).vegf(c~s,nrp1bd!1,r!2,r).vegf(c~s,nrp1bd,r!3,r).vegfr2(Y1175~pY,c~s,dimer!4,l1!2).vegfr2(Y1175~pY,c~s,dimer!4,l1!3)"/>
      <species id="S178" compartment="cell" initialConcentration="0" name="NRP1(c~s,vegfabd!1).vegf(c~s,nrp1bd!1,r!2,r).vegf(c~s,nrp1bd,r!3,r).vegfr1(c~s,dimer!4,l2!2,nrp1bd).vegfr2(Y1175~pY,c~s,dimer!4,l1!3)"/>
      <species id="S179" compartment="cell" initialConcentration="0" name="NRP1(c~s,vegfabd!1).NRP1(c~s,vegfabd!2).vegf(c~s,nrp1bd!1,r!3,r).vegf(c~s,nrp1bd,r!4,r).vegfr1(c~s,dimer!5,l2!3,nrp1bd!2).vegfr2(Y1175~pY,c~s,dimer!5,l1!4)"/>
      <species id="S180" compartment="cell" initialConcentration="0" name="vegf(c~s,nrp1bd,r!1,r).vegf(c~s,nrp1bd,r!2,r).vegfr2(Y1175~pY,c~s,dimer!3,l1!1).vegfr2(Y1175~pY,c~s,dimer!3,l1!2)"/>
      <species id="S181" compartment="cell" initialConcentration="0" name="vegf(c~s,nrp1bd,r!1,r).vegf(c~s,nrp1bd,r!2,r).vegfr1(c~s,dimer!3,l2!1,nrp1bd).vegfr2(Y1175~pY,c~s,dimer!3,l1!2)"/>
      <species id="S182" compartment="cell" initialConcentration="0" name="NRP1(c~s,vegfabd!1).vegf(c~s,nrp1bd,r!2,r).vegf(c~s,nrp1bd,r!3,r).vegfr1(c~s,dimer!4,l2!2,nrp1bd!1).vegfr2(Y1175~pY,c~s,dimer!4,l1!3)"/>
      <species id="S183" compartment="cell" initialConcentration="0" name="NRP1(c~s,vegfabd!1).NRP1(c~s,vegfabd!2).vegf(c~s,nrp1bd!1,r!3,r).vegf(c~s,nrp1bd!2,r!4,r).vegfr2(Y1175~Y,c~s,dimer!5,l1!3).vegfr2(Y1175~pY,c~s,dimer!5,l1!4)"/>
      <species id="S184" compartment="cell" initialConcentration="0" name="NRP1(c~s,vegfabd!1).vegf(c~s,nrp1bd!1,r!2,r).vegf(c~s,nrp1bd,r!3,r).vegfr1(c~s,dimer!4,l2!3,nrp1bd).vegfr2(Y1175~pY,c~s,dimer!4,l1!2)"/>
      <species id="S185" compartment="cell" initialConcentration="0" name="NRP1(c~s,vegfabd!1).NRP1(c~s,vegfabd!2).vegf(c~s,nrp1bd!1,r!3,r).vegf(c~s,nrp1bd,r!4,r).vegfr1(c~s,dimer!5,l2!4,nrp1bd!2).vegfr2(Y1175~pY,c~s,dimer!5,l1!3)"/>
      <species id="S186" compartment="cell" initialConcentration="0" name="CIB1(EF1!1,EF2!2,location~cytosol,sk1bd!3).Calcium_cyto(bd!2).Calcium_cyto(bd!1).SphK(CIB1bd!3,Serk~pS)"/>
      <species id="S187" compartment="cell" initialConcentration="0" name="Raf(Spkc~pS,Y1Y2~Y,mekbd,rasbd)"/>
      <species id="S188" compartment="cell" initialConcentration="0" name="Raf(Spkc~pS,Y1Y2~Y,mekbd,rasbd!1).RasGTP(rafbd!1)"/>
      <species id="S189" compartment="cell" initialConcentration="0" name="Raf(Spkc~pS,Y1Y2~pY,mekbd,rasbd!1).RasGTP(rafbd!1)"/>
      <species id="S190" compartment="cell" initialConcentration="0" name="Raf(Spkc~pS,Y1Y2~pY,mekbd,rasbd)"/>
      <species id="S191" compartment="cell" initialConcentration="0" name="NRP1(c~s,vegfabd!1).NRP1(c~s,vegfabd!2).vegf(c~s,nrp1bd!1,r!3,r).vegf(c~s,nrp1bd!2,r!4,r).vegfr2(Y1175~pY,c~s,dimer!5,l1!3).vegfr2(Y1175~pY,c~s,dimer!5,l1!4)"/>
      <species id="S192" compartment="cell" initialConcentration="0" name="NRP1(c~s,vegfabd!1).NRP1(c~s,vegfabd!2).vegf(c~s,nrp1bd!1,r!3,r).vegf(c~s,nrp1bd!2,r!4,r).vegfr1(c~s,dimer!5,l2!3,nrp1bd).vegfr2(Y1175~pY,c~s,dimer!5,l1!4)"/>
      <species id="S193" compartment="cell" initialConcentration="0" name="NRP1(c~s,vegfabd!1).NRP1(c~s,vegfabd!2).NRP1(c~s,vegfabd!3).vegf(c~s,nrp1bd!1,r!4,r).vegf(c~s,nrp1bd!3,r!5,r).vegfr1(c~s,dimer!6,l2!4,nrp1bd!2).vegfr2(Y1175~pY,c~s,dimer!6,l1!5)"/>
      <species id="S194" compartment="cell" initialConcentration="0" name="CIB1(EF1,EF2!1,location~cytosol,sk1bd!2).Calcium_cyto(bd!1).SphK(CIB1bd!2,Serk~pS)"/>
      <species id="S195" compartment="cell" initialConcentration="0" name="CIB1(EF1!1,EF2,location~cytosol,sk1bd!2).Calcium_cyto(bd!1).SphK(CIB1bd!2,Serk~pS)"/>
      <species id="S196" compartment="cell" initialConcentration="0" name="CIB1(EF1!1,EF2!2,location~membrane,sk1bd!3).Calcium_cyto(bd!2).Calcium_cyto(bd!1).SphK(CIB1bd!3,Serk~pS)"/>
      <species id="S197" compartment="cell" initialConcentration="0" name="CIB1(EF1!1,EF2!2,location~cytosol,sk1bd!3).Calcium_cyto(bd!2).Calcium_cyto(bd!1).SphK(CIB1bd!3,Serk~S)"/>
      <species id="S198" compartment="cell" initialConcentration="0" name="CIB1(EF1,EF2,location~cytosol,sk1bd!1).SphK(CIB1bd!1,Serk~pS)"/>
      <species id="S199" compartment="cell" initialConcentration="0" name="CIB1(EF1,EF2!1,location~membrane,sk1bd!2).Calcium_cyto(bd!1).SphK(CIB1bd!2,Serk~pS)"/>
      <species id="S200" compartment="cell" initialConcentration="0" name="CIB1(EF1,EF2!1,location~cytosol,sk1bd!2).Calcium_cyto(bd!1).SphK(CIB1bd!2,Serk~S)"/>
      <species id="S201" compartment="cell" initialConcentration="0" name="CIB1(EF1!1,EF2,location~membrane,sk1bd!2).Calcium_cyto(bd!1).SphK(CIB1bd!2,Serk~pS)"/>
      <species id="S202" compartment="cell" initialConcentration="0" name="CIB1(EF1!1,EF2,location~cytosol,sk1bd!2).Calcium_cyto(bd!1).SphK(CIB1bd!2,Serk~S)"/>
      <species id="S203" compartment="cell" initialConcentration="0" name="CIB1(EF1!1,EF2!2,location~membrane,sk1bd!3).Calcium_cyto(bd!2).Calcium_cyto(bd!1).SphK(CIB1bd!3,Serk~S)"/>
      <species id="S204" compartment="cell" initialConcentration="0" name="CIB1(EF1,EF2,location~membrane,sk1bd!1).SphK(CIB1bd!1,Serk~pS)"/>
      <species id="S205" compartment="cell" initialConcentration="0" name="CIB1(EF1,EF2,location~cytosol,sk1bd!1).SphK(CIB1bd!1,Serk~S)"/>
      <species id="S206" compartment="cell" initialConcentration="0" name="CIB1(EF1,EF2!1,location~membrane,sk1bd!2).Calcium_cyto(bd!1).SphK(CIB1bd!2,Serk~S)"/>
      <species id="S207" compartment="cell" initialConcentration="0" name="CIB1(EF1!1,EF2,location~membrane,sk1bd!2).Calcium_cyto(bd!1).SphK(CIB1bd!2,Serk~S)"/>
      <species id="S208" compartment="cell" initialConcentration="0" name="CIB1(EF1,EF2,location~membrane,sk1bd!1).SphK(CIB1bd!1,Serk~S)"/>
    </listOfSpecies>
    <listOfParameters>
      <!-- Independent variables -->
      <parameter id="Volcyto" value="9.12e-013"/>
      <parameter id="Volext" value="0.002"/>
      <parameter id="VolER" value="3.35e-013"/>
      <parameter id="fextmolar" value="1.205e+015"/>
      <parameter id="fcmolar" value="549000"/>
      <parameter id="cellarea" value="1400"/>
      <parameter id="VEGF165a_0" value="0.001190476"/>
      <parameter id="VEGFR2_0" value="4.29"/>
      <parameter id="VEGFR1_0" value="1.4285714"/>
      <parameter id="NRP1_0" value="28.6"/>
      <parameter id="Calcium_0" value="0.05010232"/>
      <parameter id="kvron" value="4.4"/>
      <parameter id="kvroff" value="0.026"/>
      <parameter id="kcVR" value="0.002126712"/>
      <parameter id="kcRR" value="1.1097682"/>
      <parameter id="kdRR" value="0.78491532"/>
      <parameter id="kvronvegfr1" value="22"/>
      <parameter id="kvroffvegfr1" value="0.026"/>
      <parameter id="kdeltaRR" value="2.5039525"/>
      <parameter id="kdeltaVR" value="2.0523247"/>
      <parameter id="kpY1175" value="4239"/>
      <parameter id="kdps" value="769.04163"/>
      <parameter id="kdpi" value="5.4389853"/>
      <parameter id="kr2si" value="0.060670655"/>
      <parameter id="kr2is" value="0.001242368"/>
      <parameter id="kr2NRP1si" value="0.40416598"/>
      <parameter id="kr2NRP1is" value="0.75562739"/>
      <parameter id="kVEGFNRP1on" value="3.2"/>
      <parameter id="kVEGFNRP1off" value="0.001"/>
      <parameter id="kNRP1VEGFR2on" value="0.55357549"/>
      <parameter id="kNRP1VEGFR2off" value="4.8912693"/>
      <parameter id="kNRP1VEGFR1on" value="1.3142235"/>
      <parameter id="kNRP1VEGFR1off" value="840.65092"/>
      <parameter id="kVEGFR2NRP1on" value="0.005707355"/>
      <parameter id="kVEGFR2NRP1off" value="5.0517824"/>
      <parameter id="kVEGFR1NRP1on" value="0.015561472"/>
      <parameter id="kVEGFR1NRP1off" value="5.3559452"/>
      <parameter id="PIP2_0" value="10"/>
      <parameter id="kPIP2gen" value="4.8e-005"/>
      <parameter id="kSphgen" value="4.8e-005"/>
      <parameter id="kpPLCgamma" value="0.1"/>
      <parameter id="kdpPLCgamma" value="0.1"/>
      <parameter id="PLCgamma_0" value="0.2"/>
      <parameter id="kmPIP2PLCgamma" value="0.19358583"/>
      <parameter id="nDAG" value="2.495436"/>
      <parameter id="kcatPLCgammaDAG" value="0.10046696"/>
      <parameter id="kdeg_ip3" value="0.0921875"/>
      <parameter id="kdeg_DAG" value="0.1088986"/>
      <parameter id="DAG_0" value="0"/>
      <parameter id="IP3_0" value="0"/>
      <parameter id="CaER_0" value="2000"/>
      <parameter id="Iip3Ramp" value="36200"/>
      <parameter id="KmIP3R" value="1.6"/>
      <parameter id="I_PMCAbar" value="5.9780397"/>
      <parameter id="KmPMCA" value="0.26"/>
      <parameter id="Caext" value="2000"/>
      <parameter id="KpmLeak" value="0"/>
      <parameter id="I_ERCA" value="4.768709"/>
      <parameter id="KleakER" value="7.48e-008"/>
      <parameter id="KmERCA" value="0.15"/>
      <parameter id="KiCa" value="1"/>
      <parameter id="KaCa" value="0.1"/>
      <parameter id="KBon" value="100"/>
      <parameter id="KBoff" value="300"/>
      <parameter id="CaF_0" value="118.03279"/>
      <parameter id="CaFbound_0" value="1.9672131"/>
      <parameter id="CSQN_total" value="15000"/>
      <parameter id="KCSQN" value="800"/>
      <parameter id="PKC_0" value="0.1"/>
      <parameter id="konCaPKC" value="0.3"/>
      <parameter id="koffCaPKC" value="0.01"/>
      <parameter id="konDAGPKC" value="0.029957319"/>
      <parameter id="koffDAGPKC" value="0.12409621"/>
      <parameter id="kon1CaCIB1" value="0.052631579"/>
      <parameter id="koff1CaCIB1" value="0.1"/>
      <parameter id="kon2CaCIB1" value="0.18518519"/>
      <parameter id="koff2CaCIB1" value="0.1"/>
      <parameter id="CIB1_0" value="0.5"/>
      <parameter id="konCIB1SphK1" value="17.602852"/>
      <parameter id="koffCIB1SphK1" value="4.4039564"/>
      <parameter id="SphK_0" value="0.1"/>
      <parameter id="Sph_0" value="10"/>
      <parameter id="S1P_0" value="0"/>
      <parameter id="KmSK1Sph" value="0.029430478"/>
      <parameter id="kcatSK1Sph" value="37.238207"/>
      <parameter id="ktSK1" value="1"/>
      <parameter id="koffSK1" value="0.104"/>
      <parameter id="kdpSK1" value="0.02182773"/>
      <parameter id="RasGTP_0" value="0"/>
      <parameter id="RasGDP_0" value="0.1"/>
      <parameter id="kRasGAP" value="2.9410975"/>
      <parameter id="kdegi0" value="0.00141"/>
      <parameter id="Raf_0" value="0.35547197"/>
      <parameter id="MEK12_0" value="0.28891916"/>
      <parameter id="ERK12_0" value="0.38232963"/>
      <parameter id="konRasRaf" value="13.101837"/>
      <parameter id="koffRasRaf" value="0.15187814"/>
      <parameter id="kpRaf" value="1.675589"/>
      <parameter id="kdpRaf" value="0.89482621"/>
      <parameter id="kdpPKCRaf" value="0.72029611"/>
      <parameter id="KmMEK12Raf" value="0.80738894"/>
      <parameter id="kpMEK12Raf1" value="1.8017861"/>
      <parameter id="kdpMEK12_1" value="0.11182713"/>
      <parameter id="kdpMEK12_2" value="0.13970545"/>
      <parameter id="kmMEKERK12" value="0.25546079"/>
      <parameter id="kpMEK12ERK12_1" value="12.149302"/>
      <parameter id="kdpERK12_1" value="6.06"/>
      <parameter id="kdpERK12_2" value="1.0533924"/>
      <parameter id="kcatERK" value="7.8827417"/>
      <parameter id="kmERKSK1" value="1.1982366"/>
      <parameter id="kS1PRas" value="1.5564236"/>
      <parameter id="KmS1PRas" value="5.8993066"/>
      <parameter id="kdpS1P" value="1.1880177"/>
      <parameter id="kcatPKC" value="10.207984"/>
      <parameter id="kmPKCRaf" value="0.31387533"/>
      <parameter id="ksingleR2syn" value="4.05e-008"/>
      <parameter id="ksingleR2si" value="0.000923"/>
      <parameter id="ICrac" value="17400"/>
      <parameter id="Kcrac" value="169"/>
      <parameter id="kpMEK12Raf2" value="1.2046763"/>
      <parameter id="kpMEK12ERK12_2" value="0.51627081"/>
      <parameter id="kdegr2NRP1i0" value="0.0118"/>
      <parameter id="tau_stim" value="4"/>
      <parameter id="kmPLCgammaR2" value="8"/>
      <parameter id="Istim0" value="0.54213803"/>
      <parameter id="ncrac" value="4.2"/>
      <parameter id="ktoffSK1" value="0.000697"/>
      <parameter id="kdegi0noUB" value="0.000937"/>
      <parameter id="kdegr2NRP1i0noUB" value="0.01"/>
      <parameter id="ksingleR2is" value="0.26725804"/>
      <!-- Dependent variables -->
      <!-- Observables -->
      <parameter id="VEGFR2tots" constant="false"/>
      <parameter id="VEGFR2toti" constant="false"/>
      <parameter id="VEGFR2total" constant="false"/>
      <parameter id="vr2s" constant="false"/>
      <parameter id="vr2i" constant="false"/>
      <parameter id="vr1s" constant="false"/>
      <parameter id="vegffrees" constant="false"/>
      <parameter id="vegfr2Y1175ps" constant="false"/>
      <parameter id="vegfr2Y1175pi" constant="false"/>
      <parameter id="r2Y1175total" constant="false"/>
      <parameter id="vegfr1tots" constant="false"/>
      <parameter id="NRP1VEGFR2s" constant="false"/>
      <parameter id="NRP1VEGFR2i" constant="false"/>
      <parameter id="freeDAGs" constant="false"/>
      <parameter id="activePLCgamma" constant="false"/>
      <parameter id="PIP2" constant="false"/>
      <parameter id="PIP3" constant="false"/>
      <parameter id="freeip3cyto" constant="false"/>
      <parameter id="Cac" constant="false"/>
      <parameter id="Caer" constant="false"/>
      <parameter id="CaBuf_fer" constant="false"/>
      <parameter id="activePKCs" constant="false"/>
      <parameter id="activePKCtot" constant="false"/>
      <parameter id="SphKpkc" constant="false"/>
      <parameter id="S1phosphate" constant="false"/>
      <parameter id="NRP1frees" constant="false"/>
      <parameter id="NRP1freei" constant="false"/>
      <parameter id="NRP1bounds" constant="false"/>
      <parameter id="NRP1boundi" constant="false"/>
      <parameter id="vr2dimers" constant="false"/>
      <parameter id="vr2dimeri" constant="false"/>
      <parameter id="NRP1totals" constant="false"/>
      <parameter id="NRP1totali" constant="false"/>
      <parameter id="singleNRP1totals" constant="false"/>
      <parameter id="singleNRP1totali" constant="false"/>
      <parameter id="vegfr2total" constant="false"/>
      <parameter id="vr2Y1175s" constant="false"/>
      <parameter id="vr2Y1175i" constant="false"/>
      <parameter id="plcgammafree" constant="false"/>
      <parameter id="rasgdpfree" constant="false"/>
      <parameter id="rasgtpfree" constant="false"/>
      <parameter id="activeRafbyrastot" constant="false"/>
      <parameter id="phosphoMEK12tot" constant="false"/>
      <parameter id="phosphoERK1tot" constant="false"/>
      <parameter id="phosphoERK2tot" constant="false"/>
      <parameter id="SphK1" constant="false"/>
      <parameter id="SphK1mempS" constant="false"/>
      <parameter id="SphK1cytosol" constant="false"/>
      <parameter id="activeSphK1" constant="false"/>
      <parameter id="freeSK1" constant="false"/>
      <parameter id="freeSK1mem" constant="false"/>
      <parameter id="freecib1" constant="false"/>
      <parameter id="calciumcib1" constant="false"/>
      <parameter id="sk1bcib1" constant="false"/>
      <parameter id="nrp1s" constant="false"/>
      <parameter id="vegfnrp1s" constant="false"/>
      <parameter id="vegfr1s" constant="false"/>
      <parameter id="vegfr2s" constant="false"/>
      <parameter id="freepip2" constant="false"/>
      <parameter id="freesphingosin" constant="false"/>
      <parameter id="freeraf" constant="false"/>
      <parameter id="activeRafPKC" constant="false"/>
      <parameter id="activeRafPKCERK1" constant="false"/>
      <parameter id="activeRafPKCERK2" constant="false"/>
      <parameter id="activeRafPKCERK3" constant="false"/>
      <parameter id="rafY1Y2pY" constant="false"/>
      <parameter id="rafY1Y2pYpS" constant="false"/>
      <parameter id="rafpS" constant="false"/>
      <parameter id="erk1s" constant="false"/>
      <parameter id="mek12s" constant="false"/>
      <parameter id="R2singlei" constant="false"/>
      <parameter id="pERK1s" constant="false"/>
      <parameter id="mek12ps" constant="false"/>
      <parameter id="pERK2s" constant="false"/>
      <parameter id="mek12ps1" constant="false"/>
      <parameter id="mek12ps2" constant="false"/>
      <parameter id="erk1ps" constant="false"/>
      <parameter id="erk2ps" constant="false"/>
      <parameter id="vr2r2py1175s" constant="false"/>
      <parameter id="vr2r2py1175i" constant="false"/>
      <parameter id="vr2py1175s" constant="false"/>
      <parameter id="vr2py1175i" constant="false"/>
      <parameter id="r2singlepy1175s" constant="false"/>
      <parameter id="r2singlepy1175i" constant="false"/>
      <parameter id="vr1r2pY1165s" constant="false"/>
      <parameter id="pSK1" constant="false"/>
      <parameter id="frees1p" constant="false"/>
      <parameter id="py1y2rafs" constant="false"/>
      <parameter id="vegfnrp1i" constant="false"/>
      <parameter id="vegfr2i" constant="false"/>
      <parameter id="totalnrp1" constant="false"/>
      <parameter id="pplcgamma" constant="false"/>
      <parameter id="phosphoERKpS1" constant="false"/>
      <parameter id="phosphoERKpS2" constant="false"/>
      <parameter id="phosphoMEKpS1" constant="false"/>
      <parameter id="phosphoMEKpS2" constant="false"/>
      <parameter id="freeSphK1" constant="false"/>
      <parameter id="rafpkc" constant="false"/>
      <parameter id="mek12s1" constant="false"/>
      <parameter id="mek12s2" constant="false"/>
      <parameter id="erk12s1" constant="false"/>
      <parameter id="erk12s2" constant="false"/>
      <parameter id="yplcgamma" constant="false"/>
      <parameter id="gtpfreeras" constant="false"/>
      <parameter id="bvegfr2" constant="false"/>
      <parameter id="bnrp1" constant="false"/>
      <parameter id="bvegfr1" constant="false"/>
      <parameter id="bvegfr1dimer" constant="false"/>
      <parameter id="bvegfr2_2" constant="false"/>
      <parameter id="bvegfr1_2" constant="false"/>
      <parameter id="vegfbound_1" constant="false"/>
      <parameter id="vegfbound_2" constant="false"/>
      <parameter id="vegfbound_3" constant="false"/>
      <parameter id="vegfbound_4" constant="false"/>
      <parameter id="Iopenstim" constant="false"/>
      <parameter id="nrp1r1s" constant="false"/>
      <parameter id="CIB1mem" constant="false"/>
      <!-- Global functions -->
      <parameter id="rateLaw1" constant="false"/>
      <parameter id="rateLaw2" constant="false"/>
      <parameter id="rateLaw3" constant="false"/>
      <parameter id="rateLaw4" constant="false"/>
      <parameter id="rateLaw5" constant="false"/>
      <parameter id="rateLaw6" constant="false"/>
      <parameter id="rateLaw7" constant="false"/>
      <parameter id="rateLaw8" constant="false"/>
      <parameter id="rateLaw9" constant="false"/>
      <parameter id="rateLaw10" constant="false"/>
      <parameter id="rateLaw11" constant="false"/>
      <parameter id="rateLaw12" constant="false"/>
      <parameter id="rateLaw13" constant="false"/>
      <parameter id="rateLaw14" constant="false"/>
      <parameter id="rateLaw15" constant="false"/>
      <parameter id="rateLaw16" constant="false"/>
      <parameter id="rateLaw17" constant="false"/>
      <parameter id="rateLaw18" constant="false"/>
      <parameter id="rateLaw19" constant="false"/>
      <parameter id="rateLaw20" constant="false"/>
      <parameter id="rateLaw21" constant="false"/>
      <parameter id="rateLaw22" constant="false"/>
      <parameter id="rateLaw23" constant="false"/>
      <parameter id="rateLaw24" constant="false"/>
      <parameter id="rateLaw25" constant="false"/>
      <parameter id="rateLaw26" constant="false"/>
    </listOfParameters>
    <listOfRules>
      <!-- Dependent variables -->
      <!-- Observables -->
      <assignmentRule variable="VEGFR2tots">
          <math xmlns="http://www.w3.org/1998/Math/MathML">
            <apply>
              <plus/>
              <ci> S3 </ci>
              <apply>
                <times/>
                <cn> 2 </cn>
                <ci> S24 </ci>
              </apply>
              <ci> S25 </ci>
              <ci> S29 </ci>
              <ci> S36 </ci>
              <ci> S40 </ci>
              <apply>
                <times/>
                <cn> 2 </cn>
                <ci> S41 </ci>
              </apply>
              <ci> S42 </ci>
              <ci> S46 </ci>
              <apply>
                <times/>
                <cn> 2 </cn>
                <ci> S47 </ci>
              </apply>
              <ci> S48 </ci>
              <apply>
                <times/>
                <cn> 2 </cn>
                <ci> S49 </ci>
              </apply>
              <ci> S50 </ci>
              <ci> S51 </ci>
              <ci> S54 </ci>
              <apply>
                <times/>
                <cn> 2 </cn>
                <ci> S60 </ci>
              </apply>
              <ci> S61 </ci>
              <ci> S62 </ci>
              <ci> S65 </ci>
              <ci> S68 </ci>
              <ci> S69 </ci>
              <ci> S71 </ci>
              <apply>
                <times/>
                <cn> 2 </cn>
                <ci> S75 </ci>
              </apply>
              <ci> S76 </ci>
              <apply>
                <times/>
                <cn> 2 </cn>
                <ci> S77 </ci>
              </apply>
              <ci> S78 </ci>
              <apply>
                <times/>
                <cn> 2 </cn>
                <ci> S79 </ci>
              </apply>
              <ci> S80 </ci>
              <ci> S81 </ci>
              <apply>
                <times/>
                <cn> 2 </cn>
                <ci> S82 </ci>
              </apply>
              <ci> S83 </ci>
              <ci> S89 </ci>
              <apply>
                <times/>
                <cn> 2 </cn>
                <ci> S92 </ci>
              </apply>
              <apply>
                <times/>
                <cn> 2 </cn>
                <ci> S97 </ci>
              </apply>
              <ci> S98 </ci>
              <ci> S102 </ci>
              <ci> S103 </ci>
              <ci> S104 </ci>
              <ci> S108 </ci>
              <ci> S109 </ci>
              <apply>
                <times/>
                <cn> 2 </cn>
                <ci> S110 </ci>
              </apply>
              <apply>
                <times/>
                <cn> 2 </cn>
                <ci> S111 </ci>
              </apply>
              <ci> S112 </ci>
              <apply>
                <times/>
                <cn> 2 </cn>
                <ci> S116 </ci>
              </apply>
              <apply>
                <times/>
                <cn> 2 </cn>
                <ci> S117 </ci>
              </apply>
              <apply>
                <times/>
                <cn> 2 </cn>
                <ci> S124 </ci>
              </apply>
              <apply>
                <times/>
                <cn> 2 </cn>
                <ci> S125 </ci>
              </apply>
              <ci> S126 </ci>
              <ci> S127 </ci>
              <apply>
                <times/>
                <cn> 2 </cn>
                <ci> S128 </ci>
              </apply>
              <ci> S129 </ci>
              <ci> S131 </ci>
              <ci> S132 </ci>
              <ci> S133 </ci>
              <apply>
                <times/>
                <cn> 2 </cn>
                <ci> S134 </ci>
              </apply>
              <apply>
                <times/>
                <cn> 2 </cn>
                <ci> S135 </ci>
              </apply>
              <apply>
                <times/>
                <cn> 2 </cn>
                <ci> S136 </ci>
              </apply>
              <apply>
                <times/>
                <cn> 2 </cn>
                <ci> S137 </ci>
              </apply>
              <ci> S138 </ci>
              <ci> S139 </ci>
              <apply>
                <times/>
                <cn> 2 </cn>
                <ci> S140 </ci>
              </apply>
              <apply>
                <times/>
                <cn> 2 </cn>
                <ci> S142 </ci>
              </apply>
              <ci> S152 </ci>
              <ci> S153 </ci>
              <ci> S154 </ci>
              <ci> S155 </ci>
              <apply>
                <times/>
                <cn> 2 </cn>
                <ci> S156 </ci>
              </apply>
              <ci> S157 </ci>
              <ci> S158 </ci>
              <ci> S159 </ci>
              <ci> S160 </ci>
              <apply>
                <times/>
                <cn> 2 </cn>
                <ci> S161 </ci>
              </apply>
              <ci> S162 </ci>
              <ci> S163 </ci>
              <apply>
                <times/>
                <cn> 2 </cn>
                <ci> S164 </ci>
              </apply>
              <apply>
                <times/>
                <cn> 2 </cn>
                <ci> S165 </ci>
              </apply>
              <apply>
                <times/>
                <cn> 2 </cn>
                <ci> S166 </ci>
              </apply>
              <ci> S167 </ci>
              <ci> S168 </ci>
              <apply>
                <times/>
                <cn> 2 </cn>
                <ci> S177 </ci>
              </apply>
              <ci> S178 </ci>
              <ci> S179 </ci>
              <apply>
                <times/>
                <cn> 2 </cn>
                <ci> S180 </ci>
              </apply>
              <ci> S181 </ci>
              <ci> S182 </ci>
              <apply>
                <times/>
                <cn> 2 </cn>
                <ci> S183 </ci>
              </apply>
              <ci> S184 </ci>
              <ci> S185 </ci>
              <apply>
                <times/>
                <cn> 2 </cn>
                <ci> S191 </ci>
              </apply>
              <ci> S192 </ci>
              <ci> S193 </ci>
            </apply>
          </math>
      </assignmentRule>
      <assignmentRule variable="VEGFR2toti">
          <math xmlns="http://www.w3.org/1998/Math/MathML">
            <apply>
              <plus/>
              <ci> S31 </ci>
              <apply>
                <times/>
                <cn> 2 </cn>
                <ci> S57 </ci>
              </apply>
              <apply>
                <times/>
                <cn> 2 </cn>
                <ci> S93 </ci>
              </apply>
              <apply>
                <times/>
                <cn> 2 </cn>
                <ci> S118 </ci>
              </apply>
              <apply>
                <times/>
                <cn> 2 </cn>
                <ci> S119 </ci>
              </apply>
              <apply>
                <times/>
                <cn> 2 </cn>
                <ci> S120 </ci>
              </apply>
              <apply>
                <times/>
                <cn> 2 </cn>
                <ci> S121 </ci>
              </apply>
              <apply>
                <times/>
                <cn> 2 </cn>
                <ci> S143 </ci>
              </apply>
              <apply>
                <times/>
                <cn> 2 </cn>
                <ci> S144 </ci>
              </apply>
              <apply>
                <times/>
                <cn> 2 </cn>
                <ci> S145 </ci>
              </apply>
              <apply>
                <times/>
                <cn> 2 </cn>
                <ci> S146 </ci>
              </apply>
              <ci> S147 </ci>
              <apply>
                <times/>
                <cn> 2 </cn>
                <ci> S169 </ci>
              </apply>
              <apply>
                <times/>
                <cn> 2 </cn>
                <ci> S170 </ci>
              </apply>
              <apply>
                <times/>
                <cn> 2 </cn>
                <ci> S171 </ci>
              </apply>
              <apply>
                <times/>
                <cn> 2 </cn>
                <ci> S172 </ci>
              </apply>
              <apply>
                <times/>
                <cn> 2 </cn>
                <ci> S173 </ci>
              </apply>
            </apply>
          </math>
      </assignmentRule>
      <assignmentRule variable="VEGFR2total">
          <math xmlns="http://www.w3.org/1998/Math/MathML">
            <apply>
              <plus/>
              <ci> S3 </ci>
              <apply>
                <times/>
                <cn> 2 </cn>
                <ci> S24 </ci>
              </apply>
              <ci> S25 </ci>
              <ci> S29 </ci>
              <ci> S31 </ci>
              <ci> S36 </ci>
              <ci> S40 </ci>
              <apply>
                <times/>
                <cn> 2 </cn>
                <ci> S41 </ci>
              </apply>
              <ci> S42 </ci>
              <ci> S46 </ci>
              <apply>
                <times/>
                <cn> 2 </cn>
                <ci> S47 </ci>
              </apply>
              <ci> S48 </ci>
              <apply>
                <times/>
                <cn> 2 </cn>
                <ci> S49 </ci>
              </apply>
              <ci> S50 </ci>
              <ci> S51 </ci>
              <ci> S54 </ci>
              <apply>
                <times/>
                <cn> 2 </cn>
                <ci> S57 </ci>
              </apply>
              <apply>
                <times/>
                <cn> 2 </cn>
                <ci> S60 </ci>
              </apply>
              <ci> S61 </ci>
              <ci> S62 </ci>
              <ci> S65 </ci>
              <ci> S68 </ci>
              <ci> S69 </ci>
              <ci> S71 </ci>
              <apply>
                <times/>
                <cn> 2 </cn>
                <ci> S75 </ci>
              </apply>
              <ci> S76 </ci>
              <apply>
                <times/>
                <cn> 2 </cn>
                <ci> S77 </ci>
              </apply>
              <ci> S78 </ci>
              <apply>
                <times/>
                <cn> 2 </cn>
                <ci> S79 </ci>
              </apply>
              <ci> S80 </ci>
              <ci> S81 </ci>
              <apply>
                <times/>
                <cn> 2 </cn>
                <ci> S82 </ci>
              </apply>
              <ci> S83 </ci>
              <ci> S89 </ci>
              <apply>
                <times/>
                <cn> 2 </cn>
                <ci> S92 </ci>
              </apply>
              <apply>
                <times/>
                <cn> 2 </cn>
                <ci> S93 </ci>
              </apply>
              <apply>
                <times/>
                <cn> 2 </cn>
                <ci> S97 </ci>
              </apply>
              <ci> S98 </ci>
              <ci> S102 </ci>
              <ci> S103 </ci>
              <ci> S104 </ci>
              <ci> S108 </ci>
              <ci> S109 </ci>
              <apply>
                <times/>
                <cn> 2 </cn>
                <ci> S110 </ci>
              </apply>
              <apply>
                <times/>
                <cn> 2 </cn>
                <ci> S111 </ci>
              </apply>
              <ci> S112 </ci>
              <apply>
                <times/>
                <cn> 2 </cn>
                <ci> S116 </ci>
              </apply>
              <apply>
                <times/>
                <cn> 2 </cn>
                <ci> S117 </ci>
              </apply>
              <apply>
                <times/>
                <cn> 2 </cn>
                <ci> S118 </ci>
              </apply>
              <apply>
                <times/>
                <cn> 2 </cn>
                <ci> S119 </ci>
              </apply>
              <apply>
                <times/>
                <cn> 2 </cn>
                <ci> S120 </ci>
              </apply>
              <apply>
                <times/>
                <cn> 2 </cn>
                <ci> S121 </ci>
              </apply>
              <apply>
                <times/>
                <cn> 2 </cn>
                <ci> S124 </ci>
              </apply>
              <apply>
                <times/>
                <cn> 2 </cn>
                <ci> S125 </ci>
              </apply>
              <ci> S126 </ci>
              <ci> S127 </ci>
              <apply>
                <times/>
                <cn> 2 </cn>
                <ci> S128 </ci>
              </apply>
              <ci> S129 </ci>
              <ci> S131 </ci>
              <ci> S132 </ci>
              <ci> S133 </ci>
              <apply>
                <times/>
                <cn> 2 </cn>
                <ci> S134 </ci>
              </apply>
              <apply>
                <times/>
                <cn> 2 </cn>
                <ci> S135 </ci>
              </apply>
              <apply>
                <times/>
                <cn> 2 </cn>
                <ci> S136 </ci>
              </apply>
              <apply>
                <times/>
                <cn> 2 </cn>
                <ci> S137 </ci>
              </apply>
              <ci> S138 </ci>
              <ci> S139 </ci>
              <apply>
                <times/>
                <cn> 2 </cn>
                <ci> S140 </ci>
              </apply>
              <apply>
                <times/>
                <cn> 2 </cn>
                <ci> S142 </ci>
              </apply>
              <apply>
                <times/>
                <cn> 2 </cn>
                <ci> S143 </ci>
              </apply>
              <apply>
                <times/>
                <cn> 2 </cn>
                <ci> S144 </ci>
              </apply>
              <apply>
                <times/>
                <cn> 2 </cn>
                <ci> S145 </ci>
              </apply>
              <apply>
                <times/>
                <cn> 2 </cn>
                <ci> S146 </ci>
              </apply>
              <ci> S147 </ci>
              <ci> S152 </ci>
              <ci> S153 </ci>
              <ci> S154 </ci>
              <ci> S155 </ci>
              <apply>
                <times/>
                <cn> 2 </cn>
                <ci> S156 </ci>
              </apply>
              <ci> S157 </ci>
              <ci> S158 </ci>
              <ci> S159 </ci>
              <ci> S160 </ci>
              <apply>
                <times/>
                <cn> 2 </cn>
                <ci> S161 </ci>
              </apply>
              <ci> S162 </ci>
              <ci> S163 </ci>
              <apply>
                <times/>
                <cn> 2 </cn>
                <ci> S164 </ci>
              </apply>
              <apply>
                <times/>
                <cn> 2 </cn>
                <ci> S165 </ci>
              </apply>
              <apply>
                <times/>
                <cn> 2 </cn>
                <ci> S166 </ci>
              </apply>
              <ci> S167 </ci>
              <ci> S168 </ci>
              <apply>
                <times/>
                <cn> 2 </cn>
                <ci> S169 </ci>
              </apply>
              <apply>
                <times/>
                <cn> 2 </cn>
                <ci> S170 </ci>
              </apply>
              <apply>
                <times/>
                <cn> 2 </cn>
                <ci> S171 </ci>
              </apply>
              <apply>
                <times/>
                <cn> 2 </cn>
                <ci> S172 </ci>
              </apply>
              <apply>
                <times/>
                <cn> 2 </cn>
                <ci> S173 </ci>
              </apply>
              <apply>
                <times/>
                <cn> 2 </cn>
                <ci> S177 </ci>
              </apply>
              <ci> S178 </ci>
              <ci> S179 </ci>
              <apply>
                <times/>
                <cn> 2 </cn>
                <ci> S180 </ci>
              </apply>
              <ci> S181 </ci>
              <ci> S182 </ci>
              <apply>
                <times/>
                <cn> 2 </cn>
                <ci> S183 </ci>
              </apply>
              <ci> S184 </ci>
              <ci> S185 </ci>
              <apply>
                <times/>
                <cn> 2 </cn>
                <ci> S191 </ci>
              </apply>
              <ci> S192 </ci>
              <ci> S193 </ci>
            </apply>
          </math>
      </assignmentRule>
      <assignmentRule variable="vr2s">
          <math xmlns="http://www.w3.org/1998/Math/MathML">
            <apply>
              <plus/>
              <ci> S3 </ci>
              <apply>
                <times/>
                <cn> 2 </cn>
                <ci> S24 </ci>
              </apply>
              <ci> S25 </ci>
              <ci> S36 </ci>
              <ci> S41 </ci>
              <ci> S46 </ci>
              <ci> S47 </ci>
              <ci> S54 </ci>
              <ci> S68 </ci>
              <ci> S71 </ci>
              <ci> S108 </ci>
              <apply>
                <times/>
                <cn> 2 </cn>
                <ci> S124 </ci>
              </apply>
              <apply>
                <times/>
                <cn> 2 </cn>
                <ci> S125 </ci>
              </apply>
              <ci> S126 </ci>
              <ci> S127 </ci>
              <ci> S134 </ci>
              <ci> S135 </ci>
              <ci> S136 </ci>
              <ci> S137 </ci>
              <ci> S156 </ci>
              <ci> S159 </ci>
              <ci> S160 </ci>
              <ci> S161 </ci>
              <ci> S167 </ci>
              <ci> S168 </ci>
            </apply>
          </math>
      </assignmentRule>
      <assignmentRule variable="vr2i">
          <math xmlns="http://www.w3.org/1998/Math/MathML">
            <apply>
              <plus/>
              <ci> S31 </ci>
              <apply>
                <times/>
                <cn> 2 </cn>
                <ci> S57 </ci>
              </apply>
              <ci> S147 </ci>
              <apply>
                <times/>
                <cn> 2 </cn>
                <ci> S172 </ci>
              </apply>
              <apply>
                <times/>
                <cn> 2 </cn>
                <ci> S173 </ci>
              </apply>
            </apply>
          </math>
      </assignmentRule>
      <assignmentRule variable="vr1s">
          <math xmlns="http://www.w3.org/1998/Math/MathML">
            <apply>
              <plus/>
              <ci> S2 </ci>
              <ci> S25 </ci>
              <apply>
                <times/>
                <cn> 2 </cn>
                <ci> S26 </ci>
              </apply>
              <ci> S37 </ci>
              <ci> S42 </ci>
              <ci> S45 </ci>
              <ci> S48 </ci>
              <ci> S55 </ci>
              <ci> S66 </ci>
              <ci> S72 </ci>
              <ci> S126 </ci>
              <ci> S157 </ci>
              <ci> S162 </ci>
            </apply>
          </math>
      </assignmentRule>
      <assignmentRule variable="vegffrees">
          <math xmlns="http://www.w3.org/1998/Math/MathML">
            <apply>
              <plus/>
              <cn> 0 </cn>
              <apply>
                <times/>
                <cn> 2 </cn>
                <ci> S1 </ci>
              </apply>
            </apply>
          </math>
      </assignmentRule>
      <assignmentRule variable="vegfr2Y1175ps">
          <math xmlns="http://www.w3.org/1998/Math/MathML">
            <apply>
              <plus/>
              <ci> S92 </ci>
              <ci> S97 </ci>
              <ci> S108 </ci>
              <ci> S109 </ci>
              <ci> S110 </ci>
              <ci> S116 </ci>
              <apply>
                <times/>
                <cn> 2 </cn>
                <ci> S117 </ci>
              </apply>
              <ci> S124 </ci>
              <apply>
                <times/>
                <cn> 2 </cn>
                <ci> S125 </ci>
              </apply>
              <ci> S126 </ci>
              <ci> S127 </ci>
              <apply>
                <times/>
                <cn> 2 </cn>
                <ci> S128 </ci>
              </apply>
              <ci> S131 </ci>
              <ci> S132 </ci>
              <ci> S133 </ci>
              <ci> S134 </ci>
              <ci> S135 </ci>
              <ci> S136 </ci>
              <ci> S137 </ci>
              <ci> S138 </ci>
              <ci> S139 </ci>
              <apply>
                <times/>
                <cn> 2 </cn>
                <ci> S140 </ci>
              </apply>
              <apply>
                <times/>
                <cn> 2 </cn>
                <ci> S142 </ci>
              </apply>
              <ci> S152 </ci>
              <ci> S153 </ci>
              <ci> S154 </ci>
              <ci> S155 </ci>
              <apply>
                <times/>
                <cn> 2 </cn>
                <ci> S156 </ci>
              </apply>
              <ci> S157 </ci>
              <ci> S158 </ci>
              <ci> S159 </ci>
              <ci> S160 </ci>
              <apply>
                <times/>
                <cn> 2 </cn>
                <ci> S161 </ci>
              </apply>
              <ci> S162 </ci>
              <ci> S163 </ci>
              <ci> S164 </ci>
              <ci> S165 </ci>
              <ci> S166 </ci>
              <ci> S167 </ci>
              <ci> S168 </ci>
              <apply>
                <times/>
                <cn> 2 </cn>
                <ci> S177 </ci>
              </apply>
              <ci> S178 </ci>
              <ci> S179 </ci>
              <apply>
                <times/>
                <cn> 2 </cn>
                <ci> S180 </ci>
              </apply>
              <ci> S181 </ci>
              <ci> S182 </ci>
              <ci> S183 </ci>
              <ci> S184 </ci>
              <ci> S185 </ci>
              <apply>
                <times/>
                <cn> 2 </cn>
                <ci> S191 </ci>
              </apply>
              <ci> S192 </ci>
              <ci> S193 </ci>
            </apply>
          </math>
      </assignmentRule>
      <assignmentRule variable="vegfr2Y1175pi">
          <math xmlns="http://www.w3.org/1998/Math/MathML">
            <apply>
              <plus/>
              <ci> S118 </ci>
              <apply>
                <times/>
                <cn> 2 </cn>
                <ci> S143 </ci>
              </apply>
              <ci> S144 </ci>
              <ci> S145 </ci>
              <ci> S146 </ci>
              <ci> S147 </ci>
              <apply>
                <times/>
                <cn> 2 </cn>
                <ci> S169 </ci>
              </apply>
              <apply>
                <times/>
                <cn> 2 </cn>
                <ci> S170 </ci>
              </apply>
              <apply>
                <times/>
                <cn> 2 </cn>
                <ci> S171 </ci>
              </apply>
              <ci> S172 </ci>
              <apply>
                <times/>
                <cn> 2 </cn>
                <ci> S173 </ci>
              </apply>
            </apply>
          </math>
      </assignmentRule>
      <assignmentRule variable="r2Y1175total">
          <math xmlns="http://www.w3.org/1998/Math/MathML">
            <apply>
              <plus/>
              <ci> S92 </ci>
              <ci> S97 </ci>
              <ci> S108 </ci>
              <ci> S109 </ci>
              <ci> S110 </ci>
              <ci> S116 </ci>
              <apply>
                <times/>
                <cn> 2 </cn>
                <ci> S117 </ci>
              </apply>
              <ci> S118 </ci>
              <ci> S124 </ci>
              <apply>
                <times/>
                <cn> 2 </cn>
                <ci> S125 </ci>
              </apply>
              <ci> S126 </ci>
              <ci> S127 </ci>
              <apply>
                <times/>
                <cn> 2 </cn>
                <ci> S128 </ci>
              </apply>
              <ci> S131 </ci>
              <ci> S132 </ci>
              <ci> S133 </ci>
              <ci> S134 </ci>
              <ci> S135 </ci>
              <ci> S136 </ci>
              <ci> S137 </ci>
              <ci> S138 </ci>
              <ci> S139 </ci>
              <apply>
                <times/>
                <cn> 2 </cn>
                <ci> S140 </ci>
              </apply>
              <apply>
                <times/>
                <cn> 2 </cn>
                <ci> S142 </ci>
              </apply>
              <apply>
                <times/>
                <cn> 2 </cn>
                <ci> S143 </ci>
              </apply>
              <ci> S144 </ci>
              <ci> S145 </ci>
              <ci> S146 </ci>
              <ci> S147 </ci>
              <ci> S152 </ci>
              <ci> S153 </ci>
              <ci> S154 </ci>
              <ci> S155 </ci>
              <apply>
                <times/>
                <cn> 2 </cn>
                <ci> S156 </ci>
              </apply>
              <ci> S157 </ci>
              <ci> S158 </ci>
              <ci> S159 </ci>
              <ci> S160 </ci>
              <apply>
                <times/>
                <cn> 2 </cn>
                <ci> S161 </ci>
              </apply>
              <ci> S162 </ci>
              <ci> S163 </ci>
              <ci> S164 </ci>
              <ci> S165 </ci>
              <ci> S166 </ci>
              <ci> S167 </ci>
              <ci> S168 </ci>
              <apply>
                <times/>
                <cn> 2 </cn>
                <ci> S169 </ci>
              </apply>
              <apply>
                <times/>
                <cn> 2 </cn>
                <ci> S170 </ci>
              </apply>
              <apply>
                <times/>
                <cn> 2 </cn>
                <ci> S171 </ci>
              </apply>
              <ci> S172 </ci>
              <apply>
                <times/>
                <cn> 2 </cn>
                <ci> S173 </ci>
              </apply>
              <apply>
                <times/>
                <cn> 2 </cn>
                <ci> S177 </ci>
              </apply>
              <ci> S178 </ci>
              <ci> S179 </ci>
              <apply>
                <times/>
                <cn> 2 </cn>
                <ci> S180 </ci>
              </apply>
              <ci> S181 </ci>
              <ci> S182 </ci>
              <ci> S183 </ci>
              <ci> S184 </ci>
              <ci> S185 </ci>
              <apply>
                <times/>
                <cn> 2 </cn>
                <ci> S191 </ci>
              </apply>
              <ci> S192 </ci>
              <ci> S193 </ci>
            </apply>
          </math>
      </assignmentRule>
      <assignmentRule variable="vegfr1tots">
          <math xmlns="http://www.w3.org/1998/Math/MathML">
            <apply>
              <plus/>
              <ci> S2 </ci>
              <ci> S25 </ci>
              <apply>
                <times/>
                <cn> 2 </cn>
                <ci> S26 </ci>
              </apply>
              <ci> S27 </ci>
              <ci> S30 </ci>
              <ci> S36 </ci>
              <apply>
                <times/>
                <cn> 2 </cn>
                <ci> S37 </ci>
              </apply>
              <apply>
                <times/>
                <cn> 2 </cn>
                <ci> S38 </ci>
              </apply>
              <ci> S39 </ci>
              <ci> S42 </ci>
              <ci> S43 </ci>
              <ci> S44 </ci>
              <apply>
                <times/>
                <cn> 2 </cn>
                <ci> S45 </ci>
              </apply>
              <ci> S46 </ci>
              <ci> S48 </ci>
              <ci> S50 </ci>
              <ci> S51 </ci>
              <apply>
                <times/>
                <cn> 2 </cn>
                <ci> S52 </ci>
              </apply>
              <apply>
                <times/>
                <cn> 2 </cn>
                <ci> S53 </ci>
              </apply>
              <ci> S54 </ci>
              <apply>
                <times/>
                <cn> 2 </cn>
                <ci> S55 </ci>
              </apply>
              <ci> S61 </ci>
              <ci> S62 </ci>
              <apply>
                <times/>
                <cn> 2 </cn>
                <ci> S63 </ci>
              </apply>
              <apply>
                <times/>
                <cn> 2 </cn>
                <ci> S64 </ci>
              </apply>
              <ci> S65 </ci>
              <apply>
                <times/>
                <cn> 2 </cn>
                <ci> S66 </ci>
              </apply>
              <apply>
                <times/>
                <cn> 2 </cn>
                <ci> S67 </ci>
              </apply>
              <ci> S68 </ci>
              <ci> S69 </ci>
              <apply>
                <times/>
                <cn> 2 </cn>
                <ci> S70 </ci>
              </apply>
              <ci> S71 </ci>
              <apply>
                <times/>
                <cn> 2 </cn>
                <ci> S72 </ci>
              </apply>
              <apply>
                <times/>
                <cn> 2 </cn>
                <ci> S73 </ci>
              </apply>
              <apply>
                <times/>
                <cn> 2 </cn>
                <ci> S74 </ci>
              </apply>
              <ci> S76 </ci>
              <ci> S78 </ci>
              <ci> S80 </ci>
              <ci> S81 </ci>
              <ci> S83 </ci>
              <apply>
                <times/>
                <cn> 2 </cn>
                <ci> S84 </ci>
              </apply>
              <apply>
                <times/>
                <cn> 2 </cn>
                <ci> S85 </ci>
              </apply>
              <apply>
                <times/>
                <cn> 2 </cn>
                <ci> S86 </ci>
              </apply>
              <apply>
                <times/>
                <cn> 2 </cn>
                <ci> S87 </ci>
              </apply>
              <apply>
                <times/>
                <cn> 2 </cn>
                <ci> S88 </ci>
              </apply>
              <ci> S89 </ci>
              <apply>
                <times/>
                <cn> 2 </cn>
                <ci> S90 </ci>
              </apply>
              <apply>
                <times/>
                <cn> 2 </cn>
                <ci> S91 </ci>
              </apply>
              <ci> S98 </ci>
              <apply>
                <times/>
                <cn> 2 </cn>
                <ci> S99 </ci>
              </apply>
              <apply>
                <times/>
                <cn> 2 </cn>
                <ci> S100 </ci>
              </apply>
              <apply>
                <times/>
                <cn> 2 </cn>
                <ci> S101 </ci>
              </apply>
              <ci> S102 </ci>
              <ci> S103 </ci>
              <ci> S104 </ci>
              <apply>
                <times/>
                <cn> 2 </cn>
                <ci> S105 </ci>
              </apply>
              <apply>
                <times/>
                <cn> 2 </cn>
                <ci> S106 </ci>
              </apply>
              <apply>
                <times/>
                <cn> 2 </cn>
                <ci> S107 </ci>
              </apply>
              <ci> S112 </ci>
              <apply>
                <times/>
                <cn> 2 </cn>
                <ci> S113 </ci>
              </apply>
              <apply>
                <times/>
                <cn> 2 </cn>
                <ci> S114 </ci>
              </apply>
              <apply>
                <times/>
                <cn> 2 </cn>
                <ci> S115 </ci>
              </apply>
              <ci> S126 </ci>
              <ci> S127 </ci>
              <ci> S129 </ci>
              <apply>
                <times/>
                <cn> 2 </cn>
                <ci> S130 </ci>
              </apply>
              <ci> S132 </ci>
              <ci> S133 </ci>
              <ci> S138 </ci>
              <ci> S139 </ci>
              <apply>
                <times/>
                <cn> 2 </cn>
                <ci> S141 </ci>
              </apply>
              <ci> S152 </ci>
              <ci> S153 </ci>
              <ci> S154 </ci>
              <ci> S155 </ci>
              <ci> S157 </ci>
              <ci> S158 </ci>
              <ci> S159 </ci>
              <ci> S160 </ci>
              <ci> S162 </ci>
              <ci> S163 </ci>
              <ci> S167 </ci>
              <ci> S168 </ci>
              <ci> S178 </ci>
              <ci> S179 </ci>
              <ci> S181 </ci>
              <ci> S182 </ci>
              <ci> S184 </ci>
              <ci> S185 </ci>
              <ci> S192 </ci>
              <ci> S193 </ci>
            </apply>
          </math>
      </assignmentRule>
      <assignmentRule variable="NRP1VEGFR2s">
          <math xmlns="http://www.w3.org/1998/Math/MathML">
            <apply>
              <plus/>
              <apply>
                <times/>
                <cn> 2 </cn>
                <ci> S79 </ci>
              </apply>
              <apply>
                <times/>
                <cn> 2 </cn>
                <ci> S82 </ci>
              </apply>
              <apply>
                <times/>
                <cn> 2 </cn>
                <ci> S110 </ci>
              </apply>
              <apply>
                <times/>
                <cn> 2 </cn>
                <ci> S116 </ci>
              </apply>
              <apply>
                <times/>
                <cn> 2 </cn>
                <ci> S140 </ci>
              </apply>
              <apply>
                <times/>
                <cn> 2 </cn>
                <ci> S142 </ci>
              </apply>
            </apply>
          </math>
      </assignmentRule>
      <assignmentRule variable="NRP1VEGFR2i">
          <math xmlns="http://www.w3.org/1998/Math/MathML">
            <apply>
              <plus/>
              <apply>
                <times/>
                <cn> 2 </cn>
                <ci> S120 </ci>
              </apply>
              <apply>
                <times/>
                <cn> 2 </cn>
                <ci> S121 </ci>
              </apply>
              <apply>
                <times/>
                <cn> 2 </cn>
                <ci> S145 </ci>
              </apply>
              <apply>
                <times/>
                <cn> 2 </cn>
                <ci> S146 </ci>
              </apply>
              <apply>
                <times/>
                <cn> 2 </cn>
                <ci> S170 </ci>
              </apply>
              <apply>
                <times/>
                <cn> 2 </cn>
                <ci> S171 </ci>
              </apply>
            </apply>
          </math>
      </assignmentRule>
      <assignmentRule variable="freeDAGs">
          <math xmlns="http://www.w3.org/1998/Math/MathML">
            <apply>
              <plus/>
              <ci> S149 </ci>
              <ci> S174 </ci>
              <ci> S175 </ci>
            </apply>
          </math>
      </assignmentRule>
      <assignmentRule variable="activePLCgamma">
          <math xmlns="http://www.w3.org/1998/Math/MathML">
            <apply>
              <plus/>
              <cn> 0 </cn>
              <ci> S122 </ci>
            </apply>
          </math>
      </assignmentRule>
      <assignmentRule variable="PIP2">
          <math xmlns="http://www.w3.org/1998/Math/MathML">
            <apply>
              <plus/>
              <cn> 0 </cn>
              <ci> S5 </ci>
            </apply>
          </math>
      </assignmentRule>
      <assignmentRule variable="PIP3">
          <math xmlns="http://www.w3.org/1998/Math/MathML">
            <apply>
              <plus/>
              <cn> 0 </cn>
              <cn> 0 </cn>
            </apply>
          </math>
      </assignmentRule>
      <assignmentRule variable="freeip3cyto">
          <math xmlns="http://www.w3.org/1998/Math/MathML">
            <apply>
              <plus/>
              <cn> 0 </cn>
              <ci> S148 </ci>
            </apply>
          </math>
      </assignmentRule>
      <assignmentRule variable="Cac">
          <math xmlns="http://www.w3.org/1998/Math/MathML">
            <apply>
              <plus/>
              <cn> 0 </cn>
              <ci> S8 </ci>
            </apply>
          </math>
      </assignmentRule>
      <assignmentRule variable="Caer">
          <math xmlns="http://www.w3.org/1998/Math/MathML">
            <apply>
              <plus/>
              <cn> 0 </cn>
              <ci> S7 </ci>
            </apply>
          </math>
      </assignmentRule>
      <assignmentRule variable="CaBuf_fer">
          <math xmlns="http://www.w3.org/1998/Math/MathML">
            <apply>
              <plus/>
              <cn> 0 </cn>
              <ci> S10 </ci>
            </apply>
          </math>
      </assignmentRule>
      <assignmentRule variable="activePKCs">
          <math xmlns="http://www.w3.org/1998/Math/MathML">
            <apply>
              <plus/>
              <cn> 0 </cn>
              <ci> S175 </ci>
            </apply>
          </math>
      </assignmentRule>
      <assignmentRule variable="activePKCtot">
          <math xmlns="http://www.w3.org/1998/Math/MathML">
            <apply>
              <plus/>
              <cn> 0 </cn>
              <ci> S175 </ci>
            </apply>
          </math>
      </assignmentRule>
      <assignmentRule variable="SphKpkc">
          <math xmlns="http://www.w3.org/1998/Math/MathML">
            <apply>
              <plus/>
              <ci> S176 </ci>
              <ci> S186 </ci>
              <ci> S194 </ci>
              <ci> S195 </ci>
              <ci> S196 </ci>
              <ci> S198 </ci>
              <ci> S199 </ci>
              <ci> S201 </ci>
              <ci> S204 </ci>
            </apply>
          </math>
      </assignmentRule>
      <assignmentRule variable="S1phosphate">
          <math xmlns="http://www.w3.org/1998/Math/MathML">
            <apply>
              <plus/>
              <cn> 0 </cn>
              <ci> S16 </ci>
            </apply>
          </math>
      </assignmentRule>
      <assignmentRule variable="NRP1frees">
          <math xmlns="http://www.w3.org/1998/Math/MathML">
            <apply>
              <plus/>
              <cn> 0 </cn>
              <ci> S4 </ci>
            </apply>
          </math>
      </assignmentRule>
      <assignmentRule variable="NRP1freei">
          <math xmlns="http://www.w3.org/1998/Math/MathML">
            <apply>
              <plus/>
              <cn> 0 </cn>
              <cn> 0 </cn>
            </apply>
          </math>
      </assignmentRule>
      <assignmentRule variable="NRP1bounds">
          <math xmlns="http://www.w3.org/1998/Math/MathML">
            <apply>
              <plus/>
              <ci> S27 </ci>
              <ci> S28 </ci>
              <ci> S36 </ci>
              <ci> S37 </ci>
              <apply>
                <times/>
                <cn> 2 </cn>
                <ci> S38 </ci>
              </apply>
              <ci> S39 </ci>
              <ci> S40 </ci>
              <ci> S41 </ci>
              <ci> S42 </ci>
              <ci> S43 </ci>
              <apply>
                <times/>
                <cn> 2 </cn>
                <ci> S44 </ci>
              </apply>
              <ci> S45 </ci>
              <ci> S46 </ci>
              <ci> S51 </ci>
              <ci> S53 </ci>
              <ci> S62 </ci>
              <ci> S64 </ci>
              <apply>
                <times/>
                <cn> 2 </cn>
                <ci> S65 </ci>
              </apply>
              <apply>
                <times/>
                <cn> 2 </cn>
                <ci> S66 </ci>
              </apply>
              <apply>
                <times/>
                <cn> 2 </cn>
                <ci> S67 </ci>
              </apply>
              <apply>
                <times/>
                <cn> 2 </cn>
                <ci> S68 </ci>
              </apply>
              <ci> S69 </ci>
              <apply>
                <times/>
                <cn> 2 </cn>
                <ci> S70 </ci>
              </apply>
              <ci> S71 </ci>
              <ci> S72 </ci>
              <ci> S73 </ci>
              <apply>
                <times/>
                <cn> 3 </cn>
                <ci> S74 </ci>
              </apply>
              <ci> S75 </ci>
              <ci> S76 </ci>
              <ci> S79 </ci>
              <ci> S80 </ci>
              <apply>
                <times/>
                <cn> 2 </cn>
                <ci> S81 </ci>
              </apply>
              <ci> S82 </ci>
              <ci> S83 </ci>
              <ci> S84 </ci>
              <apply>
                <times/>
                <cn> 2 </cn>
                <ci> S85 </ci>
              </apply>
              <apply>
                <times/>
                <cn> 3 </cn>
                <ci> S86 </ci>
              </apply>
              <ci> S87 </ci>
              <apply>
                <times/>
                <cn> 2 </cn>
                <ci> S88 </ci>
              </apply>
              <ci> S89 </ci>
              <ci> S90 </ci>
              <apply>
                <times/>
                <cn> 2 </cn>
                <ci> S98 </ci>
              </apply>
              <apply>
                <times/>
                <cn> 2 </cn>
                <ci> S99 </ci>
              </apply>
              <apply>
                <times/>
                <cn> 2 </cn>
                <ci> S100 </ci>
              </apply>
              <apply>
                <times/>
                <cn> 3 </cn>
                <ci> S101 </ci>
              </apply>
              <apply>
                <times/>
                <cn> 2 </cn>
                <ci> S102 </ci>
              </apply>
              <ci> S103 </ci>
              <apply>
                <times/>
                <cn> 2 </cn>
                <ci> S104 </ci>
              </apply>
              <apply>
                <times/>
                <cn> 2 </cn>
                <ci> S105 </ci>
              </apply>
              <apply>
                <times/>
                <cn> 2 </cn>
                <ci> S106 </ci>
              </apply>
              <ci> S107 </ci>
              <ci> S110 </ci>
              <apply>
                <times/>
                <cn> 2 </cn>
                <ci> S111 </ci>
              </apply>
              <apply>
                <times/>
                <cn> 2 </cn>
                <ci> S112 </ci>
              </apply>
              <apply>
                <times/>
                <cn> 2 </cn>
                <ci> S113 </ci>
              </apply>
              <apply>
                <times/>
                <cn> 3 </cn>
                <ci> S114 </ci>
              </apply>
              <apply>
                <times/>
                <cn> 2 </cn>
                <ci> S115 </ci>
              </apply>
              <ci> S116 </ci>
              <ci> S127 </ci>
              <apply>
                <times/>
                <cn> 3 </cn>
                <ci> S129 </ci>
              </apply>
              <apply>
                <times/>
                <cn> 3 </cn>
                <ci> S130 </ci>
              </apply>
              <ci> S131 </ci>
              <ci> S133 </ci>
              <ci> S136 </ci>
              <ci> S137 </ci>
              <ci> S138 </ci>
              <apply>
                <times/>
                <cn> 2 </cn>
                <ci> S139 </ci>
              </apply>
              <ci> S140 </ci>
              <apply>
                <times/>
                <cn> 4 </cn>
                <ci> S141 </ci>
              </apply>
              <ci> S142 </ci>
              <ci> S153 </ci>
              <ci> S154 </ci>
              <apply>
                <times/>
                <cn> 2 </cn>
                <ci> S155 </ci>
              </apply>
              <ci> S156 </ci>
              <ci> S157 </ci>
              <apply>
                <times/>
                <cn> 2 </cn>
                <ci> S158 </ci>
              </apply>
              <ci> S159 </ci>
              <apply>
                <times/>
                <cn> 2 </cn>
                <ci> S160 </ci>
              </apply>
              <ci> S163 </ci>
              <ci> S165 </ci>
              <ci> S166 </ci>
              <ci> S168 </ci>
              <ci> S177 </ci>
              <ci> S178 </ci>
              <apply>
                <times/>
                <cn> 2 </cn>
                <ci> S179 </ci>
              </apply>
              <ci> S182 </ci>
              <apply>
                <times/>
                <cn> 2 </cn>
                <ci> S183 </ci>
              </apply>
              <ci> S184 </ci>
              <apply>
                <times/>
                <cn> 2 </cn>
                <ci> S185 </ci>
              </apply>
              <apply>
                <times/>
                <cn> 2 </cn>
                <ci> S191 </ci>
              </apply>
              <apply>
                <times/>
                <cn> 2 </cn>
                <ci> S192 </ci>
              </apply>
              <apply>
                <times/>
                <cn> 3 </cn>
                <ci> S193 </ci>
              </apply>
            </apply>
          </math>
      </assignmentRule>
      <assignmentRule variable="NRP1boundi">
          <math xmlns="http://www.w3.org/1998/Math/MathML">
            <apply>
              <plus/>
              <ci> S120 </ci>
              <ci> S121 </ci>
              <ci> S145 </ci>
              <ci> S146 </ci>
              <ci> S170 </ci>
              <ci> S171 </ci>
            </apply>
          </math>
      </assignmentRule>
      <assignmentRule variable="vr2dimers">
          <math xmlns="http://www.w3.org/1998/Math/MathML">
            <apply>
              <plus/>
              <apply>
                <times/>
                <cn> 2 </cn>
                <ci> S24 </ci>
              </apply>
              <apply>
                <times/>
                <cn> 2 </cn>
                <ci> S124 </ci>
              </apply>
              <apply>
                <times/>
                <cn> 2 </cn>
                <ci> S125 </ci>
              </apply>
            </apply>
          </math>
      </assignmentRule>
      <assignmentRule variable="vr2dimeri">
          <math xmlns="http://www.w3.org/1998/Math/MathML">
            <apply>
              <plus/>
              <apply>
                <times/>
                <cn> 2 </cn>
                <ci> S57 </ci>
              </apply>
              <apply>
                <times/>
                <cn> 2 </cn>
                <ci> S172 </ci>
              </apply>
              <apply>
                <times/>
                <cn> 2 </cn>
                <ci> S173 </ci>
              </apply>
            </apply>
          </math>
      </assignmentRule>
      <assignmentRule variable="NRP1totals">
          <math xmlns="http://www.w3.org/1998/Math/MathML">
            <apply>
              <plus/>
              <ci> S4 </ci>
              <ci> S27 </ci>
              <ci> S28 </ci>
              <ci> S36 </ci>
              <ci> S37 </ci>
              <apply>
                <times/>
                <cn> 2 </cn>
                <ci> S38 </ci>
              </apply>
              <ci> S39 </ci>
              <ci> S40 </ci>
              <ci> S41 </ci>
              <ci> S42 </ci>
              <ci> S43 </ci>
              <apply>
                <times/>
                <cn> 2 </cn>
                <ci> S44 </ci>
              </apply>
              <ci> S45 </ci>
              <ci> S46 </ci>
              <ci> S51 </ci>
              <ci> S53 </ci>
              <ci> S62 </ci>
              <ci> S64 </ci>
              <apply>
                <times/>
                <cn> 2 </cn>
                <ci> S65 </ci>
              </apply>
              <apply>
                <times/>
                <cn> 2 </cn>
                <ci> S66 </ci>
              </apply>
              <apply>
                <times/>
                <cn> 2 </cn>
                <ci> S67 </ci>
              </apply>
              <apply>
                <times/>
                <cn> 2 </cn>
                <ci> S68 </ci>
              </apply>
              <ci> S69 </ci>
              <apply>
                <times/>
                <cn> 2 </cn>
                <ci> S70 </ci>
              </apply>
              <ci> S71 </ci>
              <ci> S72 </ci>
              <ci> S73 </ci>
              <apply>
                <times/>
                <cn> 3 </cn>
                <ci> S74 </ci>
              </apply>
              <ci> S75 </ci>
              <ci> S76 </ci>
              <ci> S79 </ci>
              <ci> S80 </ci>
              <apply>
                <times/>
                <cn> 2 </cn>
                <ci> S81 </ci>
              </apply>
              <ci> S82 </ci>
              <ci> S83 </ci>
              <ci> S84 </ci>
              <apply>
                <times/>
                <cn> 2 </cn>
                <ci> S85 </ci>
              </apply>
              <apply>
                <times/>
                <cn> 3 </cn>
                <ci> S86 </ci>
              </apply>
              <ci> S87 </ci>
              <apply>
                <times/>
                <cn> 2 </cn>
                <ci> S88 </ci>
              </apply>
              <ci> S89 </ci>
              <ci> S90 </ci>
              <apply>
                <times/>
                <cn> 2 </cn>
                <ci> S98 </ci>
              </apply>
              <apply>
                <times/>
                <cn> 2 </cn>
                <ci> S99 </ci>
              </apply>
              <apply>
                <times/>
                <cn> 2 </cn>
                <ci> S100 </ci>
              </apply>
              <apply>
                <times/>
                <cn> 3 </cn>
                <ci> S101 </ci>
              </apply>
              <apply>
                <times/>
                <cn> 2 </cn>
                <ci> S102 </ci>
              </apply>
              <ci> S103 </ci>
              <apply>
                <times/>
                <cn> 2 </cn>
                <ci> S104 </ci>
              </apply>
              <apply>
                <times/>
                <cn> 2 </cn>
                <ci> S105 </ci>
              </apply>
              <apply>
                <times/>
                <cn> 2 </cn>
                <ci> S106 </ci>
              </apply>
              <ci> S107 </ci>
              <ci> S110 </ci>
              <apply>
                <times/>
                <cn> 2 </cn>
                <ci> S111 </ci>
              </apply>
              <apply>
                <times/>
                <cn> 2 </cn>
                <ci> S112 </ci>
              </apply>
              <apply>
                <times/>
                <cn> 2 </cn>
                <ci> S113 </ci>
              </apply>
              <apply>
                <times/>
                <cn> 3 </cn>
                <ci> S114 </ci>
              </apply>
              <apply>
                <times/>
                <cn> 2 </cn>
                <ci> S115 </ci>
              </apply>
              <ci> S116 </ci>
              <ci> S127 </ci>
              <apply>
                <times/>
                <cn> 3 </cn>
                <ci> S129 </ci>
              </apply>
              <apply>
                <times/>
                <cn> 3 </cn>
                <ci> S130 </ci>
              </apply>
              <ci> S131 </ci>
              <ci> S133 </ci>
              <ci> S136 </ci>
              <ci> S137 </ci>
              <ci> S138 </ci>
              <apply>
                <times/>
                <cn> 2 </cn>
                <ci> S139 </ci>
              </apply>
              <ci> S140 </ci>
              <apply>
                <times/>
                <cn> 4 </cn>
                <ci> S141 </ci>
              </apply>
              <ci> S142 </ci>
              <ci> S153 </ci>
              <ci> S154 </ci>
              <apply>
                <times/>
                <cn> 2 </cn>
                <ci> S155 </ci>
              </apply>
              <ci> S156 </ci>
              <ci> S157 </ci>
              <apply>
                <times/>
                <cn> 2 </cn>
                <ci> S158 </ci>
              </apply>
              <ci> S159 </ci>
              <apply>
                <times/>
                <cn> 2 </cn>
                <ci> S160 </ci>
              </apply>
              <ci> S163 </ci>
              <ci> S165 </ci>
              <ci> S166 </ci>
              <ci> S168 </ci>
              <ci> S177 </ci>
              <ci> S178 </ci>
              <apply>
                <times/>
                <cn> 2 </cn>
                <ci> S179 </ci>
              </apply>
              <ci> S182 </ci>
              <apply>
                <times/>
                <cn> 2 </cn>
                <ci> S183 </ci>
              </apply>
              <ci> S184 </ci>
              <apply>
                <times/>
                <cn> 2 </cn>
                <ci> S185 </ci>
              </apply>
              <apply>
                <times/>
                <cn> 2 </cn>
                <ci> S191 </ci>
              </apply>
              <apply>
                <times/>
                <cn> 2 </cn>
                <ci> S192 </ci>
              </apply>
              <apply>
                <times/>
                <cn> 3 </cn>
                <ci> S193 </ci>
              </apply>
            </apply>
          </math>
      </assignmentRule>
      <assignmentRule variable="NRP1totali">
          <math xmlns="http://www.w3.org/1998/Math/MathML">
            <apply>
              <plus/>
              <ci> S120 </ci>
              <ci> S121 </ci>
              <ci> S145 </ci>
              <ci> S146 </ci>
              <ci> S170 </ci>
              <ci> S171 </ci>
            </apply>
          </math>
      </assignmentRule>
      <assignmentRule variable="singleNRP1totals">
          <math xmlns="http://www.w3.org/1998/Math/MathML">
            <apply>
              <plus/>
              <cn> 0 </cn>
              <ci> S4 </ci>
            </apply>
          </math>
      </assignmentRule>
      <assignmentRule variable="singleNRP1totali">
          <math xmlns="http://www.w3.org/1998/Math/MathML">
            <apply>
              <plus/>
              <cn> 0 </cn>
              <cn> 0 </cn>
            </apply>
          </math>
      </assignmentRule>
      <assignmentRule variable="vegfr2total">
          <math xmlns="http://www.w3.org/1998/Math/MathML">
            <apply>
              <plus/>
              <ci> S29 </ci>
              <ci> S40 </ci>
              <ci> S41 </ci>
              <ci> S42 </ci>
              <ci> S47 </ci>
              <ci> S48 </ci>
              <apply>
                <times/>
                <cn> 2 </cn>
                <ci> S49 </ci>
              </apply>
              <ci> S50 </ci>
              <ci> S51 </ci>
              <apply>
                <times/>
                <cn> 2 </cn>
                <ci> S60 </ci>
              </apply>
              <ci> S61 </ci>
              <ci> S62 </ci>
              <ci> S65 </ci>
              <ci> S69 </ci>
              <apply>
                <times/>
                <cn> 2 </cn>
                <ci> S75 </ci>
              </apply>
              <ci> S76 </ci>
              <apply>
                <times/>
                <cn> 2 </cn>
                <ci> S77 </ci>
              </apply>
              <ci> S78 </ci>
              <apply>
                <times/>
                <cn> 2 </cn>
                <ci> S79 </ci>
              </apply>
              <ci> S80 </ci>
              <ci> S81 </ci>
              <apply>
                <times/>
                <cn> 2 </cn>
                <ci> S82 </ci>
              </apply>
              <ci> S83 </ci>
              <ci> S89 </ci>
              <apply>
                <times/>
                <cn> 2 </cn>
                <ci> S92 </ci>
              </apply>
              <apply>
                <times/>
                <cn> 2 </cn>
                <ci> S93 </ci>
              </apply>
              <apply>
                <times/>
                <cn> 2 </cn>
                <ci> S97 </ci>
              </apply>
              <ci> S98 </ci>
              <ci> S102 </ci>
              <ci> S103 </ci>
              <ci> S104 </ci>
              <ci> S109 </ci>
              <apply>
                <times/>
                <cn> 2 </cn>
                <ci> S110 </ci>
              </apply>
              <apply>
                <times/>
                <cn> 2 </cn>
                <ci> S111 </ci>
              </apply>
              <ci> S112 </ci>
              <apply>
                <times/>
                <cn> 2 </cn>
                <ci> S116 </ci>
              </apply>
              <apply>
                <times/>
                <cn> 2 </cn>
                <ci> S117 </ci>
              </apply>
              <apply>
                <times/>
                <cn> 2 </cn>
                <ci> S118 </ci>
              </apply>
              <apply>
                <times/>
                <cn> 2 </cn>
                <ci> S119 </ci>
              </apply>
              <apply>
                <times/>
                <cn> 2 </cn>
                <ci> S120 </ci>
              </apply>
              <apply>
                <times/>
                <cn> 2 </cn>
                <ci> S121 </ci>
              </apply>
              <apply>
                <times/>
                <cn> 2 </cn>
                <ci> S128 </ci>
              </apply>
              <ci> S129 </ci>
              <ci> S131 </ci>
              <ci> S132 </ci>
              <ci> S133 </ci>
              <ci> S134 </ci>
              <ci> S135 </ci>
              <ci> S136 </ci>
              <ci> S137 </ci>
              <ci> S138 </ci>
              <ci> S139 </ci>
              <apply>
                <times/>
                <cn> 2 </cn>
                <ci> S140 </ci>
              </apply>
              <apply>
                <times/>
                <cn> 2 </cn>
                <ci> S142 </ci>
              </apply>
              <apply>
                <times/>
                <cn> 2 </cn>
                <ci> S143 </ci>
              </apply>
              <apply>
                <times/>
                <cn> 2 </cn>
                <ci> S144 </ci>
              </apply>
              <apply>
                <times/>
                <cn> 2 </cn>
                <ci> S145 </ci>
              </apply>
              <apply>
                <times/>
                <cn> 2 </cn>
                <ci> S146 </ci>
              </apply>
              <ci> S152 </ci>
              <ci> S153 </ci>
              <ci> S154 </ci>
              <ci> S155 </ci>
              <ci> S156 </ci>
              <ci> S157 </ci>
              <ci> S158 </ci>
              <ci> S161 </ci>
              <ci> S162 </ci>
              <ci> S163 </ci>
              <apply>
                <times/>
                <cn> 2 </cn>
                <ci> S164 </ci>
              </apply>
              <apply>
                <times/>
                <cn> 2 </cn>
                <ci> S165 </ci>
              </apply>
              <apply>
                <times/>
                <cn> 2 </cn>
                <ci> S166 </ci>
              </apply>
              <apply>
                <times/>
                <cn> 2 </cn>
                <ci> S169 </ci>
              </apply>
              <apply>
                <times/>
                <cn> 2 </cn>
                <ci> S170 </ci>
              </apply>
              <apply>
                <times/>
                <cn> 2 </cn>
                <ci> S171 </ci>
              </apply>
              <apply>
                <times/>
                <cn> 2 </cn>
                <ci> S177 </ci>
              </apply>
              <ci> S178 </ci>
              <ci> S179 </ci>
              <apply>
                <times/>
                <cn> 2 </cn>
                <ci> S180 </ci>
              </apply>
              <ci> S181 </ci>
              <ci> S182 </ci>
              <apply>
                <times/>
                <cn> 2 </cn>
                <ci> S183 </ci>
              </apply>
              <ci> S184 </ci>
              <ci> S185 </ci>
              <apply>
                <times/>
                <cn> 2 </cn>
                <ci> S191 </ci>
              </apply>
              <ci> S192 </ci>
              <ci> S193 </ci>
            </apply>
          </math>
      </assignmentRule>
      <assignmentRule variable="vr2Y1175s">
          <math xmlns="http://www.w3.org/1998/Math/MathML">
            <apply>
              <plus/>
              <ci> S92 </ci>
              <ci> S97 </ci>
              <ci> S108 </ci>
              <ci> S109 </ci>
              <ci> S110 </ci>
              <ci> S116 </ci>
              <apply>
                <times/>
                <cn> 2 </cn>
                <ci> S117 </ci>
              </apply>
              <ci> S124 </ci>
              <apply>
                <times/>
                <cn> 2 </cn>
                <ci> S125 </ci>
              </apply>
              <ci> S126 </ci>
              <ci> S127 </ci>
              <apply>
                <times/>
                <cn> 2 </cn>
                <ci> S128 </ci>
              </apply>
              <ci> S131 </ci>
              <ci> S132 </ci>
              <ci> S133 </ci>
              <ci> S134 </ci>
              <ci> S135 </ci>
              <ci> S136 </ci>
              <ci> S137 </ci>
              <ci> S138 </ci>
              <ci> S139 </ci>
              <apply>
                <times/>
                <cn> 2 </cn>
                <ci> S140 </ci>
              </apply>
              <apply>
                <times/>
                <cn> 2 </cn>
                <ci> S142 </ci>
              </apply>
              <ci> S152 </ci>
              <ci> S153 </ci>
              <ci> S154 </ci>
              <ci> S155 </ci>
              <apply>
                <times/>
                <cn> 2 </cn>
                <ci> S156 </ci>
              </apply>
              <ci> S157 </ci>
              <ci> S158 </ci>
              <ci> S159 </ci>
              <ci> S160 </ci>
              <apply>
                <times/>
                <cn> 2 </cn>
                <ci> S161 </ci>
              </apply>
              <ci> S162 </ci>
              <ci> S163 </ci>
              <ci> S164 </ci>
              <ci> S165 </ci>
              <ci> S166 </ci>
              <ci> S167 </ci>
              <ci> S168 </ci>
              <apply>
                <times/>
                <cn> 2 </cn>
                <ci> S177 </ci>
              </apply>
              <ci> S178 </ci>
              <ci> S179 </ci>
              <apply>
                <times/>
                <cn> 2 </cn>
                <ci> S180 </ci>
              </apply>
              <ci> S181 </ci>
              <ci> S182 </ci>
              <ci> S183 </ci>
              <ci> S184 </ci>
              <ci> S185 </ci>
              <apply>
                <times/>
                <cn> 2 </cn>
                <ci> S191 </ci>
              </apply>
              <ci> S192 </ci>
              <ci> S193 </ci>
            </apply>
          </math>
      </assignmentRule>
      <assignmentRule variable="vr2Y1175i">
          <math xmlns="http://www.w3.org/1998/Math/MathML">
            <apply>
              <plus/>
              <ci> S118 </ci>
              <apply>
                <times/>
                <cn> 2 </cn>
                <ci> S143 </ci>
              </apply>
              <ci> S144 </ci>
              <ci> S145 </ci>
              <ci> S146 </ci>
              <ci> S147 </ci>
              <apply>
                <times/>
                <cn> 2 </cn>
                <ci> S169 </ci>
              </apply>
              <apply>
                <times/>
                <cn> 2 </cn>
                <ci> S170 </ci>
              </apply>
              <apply>
                <times/>
                <cn> 2 </cn>
                <ci> S171 </ci>
              </apply>
              <ci> S172 </ci>
              <apply>
                <times/>
                <cn> 2 </cn>
                <ci> S173 </ci>
              </apply>
            </apply>
          </math>
      </assignmentRule>
      <assignmentRule variable="plcgammafree">
          <math xmlns="http://www.w3.org/1998/Math/MathML">
            <apply>
              <plus/>
              <cn> 0 </cn>
              <ci> S6 </ci>
            </apply>
          </math>
      </assignmentRule>
      <assignmentRule variable="rasgdpfree">
          <math xmlns="http://www.w3.org/1998/Math/MathML">
            <apply>
              <plus/>
              <cn> 0 </cn>
              <ci> S17 </ci>
            </apply>
          </math>
      </assignmentRule>
      <assignmentRule variable="rasgtpfree">
          <math xmlns="http://www.w3.org/1998/Math/MathML">
            <apply>
              <plus/>
              <ci> S18 </ci>
              <ci> S35 </ci>
              <ci> S59 </ci>
              <ci> S188 </ci>
              <ci> S189 </ci>
            </apply>
          </math>
      </assignmentRule>
      <assignmentRule variable="activeRafbyrastot">
          <math xmlns="http://www.w3.org/1998/Math/MathML">
            <apply>
              <plus/>
              <ci> S59 </ci>
              <ci> S94 </ci>
              <ci> S189 </ci>
              <ci> S190 </ci>
            </apply>
          </math>
      </assignmentRule>
      <assignmentRule variable="phosphoMEK12tot">
          <math xmlns="http://www.w3.org/1998/Math/MathML">
            <apply>
              <plus/>
              <cn> 0 </cn>
              <ci> S123 </ci>
            </apply>
          </math>
      </assignmentRule>
      <assignmentRule variable="phosphoERK1tot">
          <math xmlns="http://www.w3.org/1998/Math/MathML">
            <apply>
              <plus/>
              <cn> 0 </cn>
              <ci> S150 </ci>
            </apply>
          </math>
      </assignmentRule>
      <assignmentRule variable="phosphoERK2tot">
          <math xmlns="http://www.w3.org/1998/Math/MathML">
            <apply>
              <plus/>
              <cn> 0 </cn>
              <ci> S151 </ci>
            </apply>
          </math>
      </assignmentRule>
      <assignmentRule variable="SphK1">
          <math xmlns="http://www.w3.org/1998/Math/MathML">
            <apply>
              <plus/>
              <ci> S203 </ci>
              <ci> S206 </ci>
              <ci> S207 </ci>
              <ci> S208 </ci>
            </apply>
          </math>
      </assignmentRule>
      <assignmentRule variable="SphK1mempS">
          <math xmlns="http://www.w3.org/1998/Math/MathML">
            <apply>
              <plus/>
              <ci> S196 </ci>
              <ci> S199 </ci>
              <ci> S201 </ci>
              <ci> S204 </ci>
            </apply>
          </math>
      </assignmentRule>
      <assignmentRule variable="SphK1cytosol">
          <math xmlns="http://www.w3.org/1998/Math/MathML">
            <apply>
              <plus/>
              <ci> S197 </ci>
              <ci> S200 </ci>
              <ci> S202 </ci>
              <ci> S205 </ci>
            </apply>
          </math>
      </assignmentRule>
      <assignmentRule variable="activeSphK1">
          <math xmlns="http://www.w3.org/1998/Math/MathML">
            <apply>
              <plus/>
              <ci> S176 </ci>
              <ci> S186 </ci>
              <ci> S194 </ci>
              <ci> S195 </ci>
              <ci> S196 </ci>
              <ci> S198 </ci>
              <ci> S199 </ci>
              <ci> S201 </ci>
              <ci> S204 </ci>
            </apply>
          </math>
      </assignmentRule>
      <assignmentRule variable="freeSK1">
          <math xmlns="http://www.w3.org/1998/Math/MathML">
            <apply>
              <plus/>
              <cn> 0 </cn>
              <ci> S14 </ci>
            </apply>
          </math>
      </assignmentRule>
      <assignmentRule variable="freeSK1mem">
          <math xmlns="http://www.w3.org/1998/Math/MathML">
            <apply>
              <plus/>
              <ci> S203 </ci>
              <ci> S206 </ci>
              <ci> S207 </ci>
              <ci> S208 </ci>
            </apply>
          </math>
      </assignmentRule>
      <assignmentRule variable="freecib1">
          <math xmlns="http://www.w3.org/1998/Math/MathML">
            <apply>
              <plus/>
              <cn> 0 </cn>
              <ci> S13 </ci>
            </apply>
          </math>
      </assignmentRule>
      <assignmentRule variable="calciumcib1">
          <math xmlns="http://www.w3.org/1998/Math/MathML">
            <apply>
              <plus/>
              <cn> 0 </cn>
              <ci> S58 </ci>
            </apply>
          </math>
      </assignmentRule>
      <assignmentRule variable="sk1bcib1">
          <math xmlns="http://www.w3.org/1998/Math/MathML">
            <apply>
              <plus/>
              <ci> S186 </ci>
              <ci> S196 </ci>
              <ci> S197 </ci>
              <ci> S203 </ci>
            </apply>
          </math>
      </assignmentRule>
      <assignmentRule variable="nrp1s">
          <math xmlns="http://www.w3.org/1998/Math/MathML">
            <apply>
              <plus/>
              <cn> 0 </cn>
              <ci> S4 </ci>
            </apply>
          </math>
      </assignmentRule>
      <assignmentRule variable="vegfnrp1s">
          <math xmlns="http://www.w3.org/1998/Math/MathML">
            <apply>
              <plus/>
              <cn> 0 </cn>
              <apply>
                <times/>
                <cn> 2 </cn>
                <ci> S28 </ci>
              </apply>
            </apply>
          </math>
      </assignmentRule>
      <assignmentRule variable="vegfr1s">
          <math xmlns="http://www.w3.org/1998/Math/MathML">
            <apply>
              <plus/>
              <ci> S30 </ci>
              <ci> S39 </ci>
              <ci> S54 </ci>
              <ci> S55 </ci>
              <ci> S71 </ci>
              <ci> S72 </ci>
              <ci> S73 </ci>
              <ci> S78 </ci>
              <ci> S88 </ci>
              <ci> S89 </ci>
              <ci> S90 </ci>
              <apply>
                <times/>
                <cn> 2 </cn>
                <ci> S91 </ci>
              </apply>
              <ci> S103 </ci>
              <ci> S104 </ci>
              <ci> S105 </ci>
              <ci> S106 </ci>
              <apply>
                <times/>
                <cn> 2 </cn>
                <ci> S107 </ci>
              </apply>
              <ci> S114 </ci>
              <apply>
                <times/>
                <cn> 2 </cn>
                <ci> S115 </ci>
              </apply>
              <ci> S167 </ci>
              <ci> S168 </ci>
              <ci> S181 </ci>
              <ci> S182 </ci>
              <ci> S184 </ci>
              <ci> S185 </ci>
            </apply>
          </math>
      </assignmentRule>
      <assignmentRule variable="vegfr2s">
          <math xmlns="http://www.w3.org/1998/Math/MathML">
            <apply>
              <plus/>
              <ci> S29 </ci>
              <ci> S109 </ci>
            </apply>
          </math>
      </assignmentRule>
      <assignmentRule variable="freepip2">
          <math xmlns="http://www.w3.org/1998/Math/MathML">
            <apply>
              <plus/>
              <cn> 0 </cn>
              <ci> S5 </ci>
            </apply>
          </math>
      </assignmentRule>
      <assignmentRule variable="freesphingosin">
          <math xmlns="http://www.w3.org/1998/Math/MathML">
            <apply>
              <plus/>
              <cn> 0 </cn>
              <ci> S15 </ci>
            </apply>
          </math>
      </assignmentRule>
      <assignmentRule variable="freeraf">
          <math xmlns="http://www.w3.org/1998/Math/MathML">
            <apply>
              <plus/>
              <ci> S19 </ci>
              <ci> S35 </ci>
              <ci> S59 </ci>
              <ci> S94 </ci>
            </apply>
          </math>
      </assignmentRule>
      <assignmentRule variable="activeRafPKC">
          <math xmlns="http://www.w3.org/1998/Math/MathML">
            <apply>
              <plus/>
              <ci> S187 </ci>
              <ci> S188 </ci>
              <ci> S189 </ci>
              <ci> S190 </ci>
            </apply>
          </math>
      </assignmentRule>
      <assignmentRule variable="activeRafPKCERK1">
          <math xmlns="http://www.w3.org/1998/Math/MathML">
            <apply>
              <plus/>
              <ci> S189 </ci>
              <ci> S190 </ci>
            </apply>
          </math>
      </assignmentRule>
      <assignmentRule variable="activeRafPKCERK2">
          <math xmlns="http://www.w3.org/1998/Math/MathML">
            <apply>
              <plus/>
              <ci> S187 </ci>
              <ci> S188 </ci>
            </apply>
          </math>
      </assignmentRule>
      <assignmentRule variable="activeRafPKCERK3">
          <math xmlns="http://www.w3.org/1998/Math/MathML">
            <apply>
              <plus/>
              <ci> S59 </ci>
              <ci> S94 </ci>
            </apply>
          </math>
      </assignmentRule>
      <assignmentRule variable="rafY1Y2pY">
          <math xmlns="http://www.w3.org/1998/Math/MathML">
            <apply>
              <plus/>
              <ci> S59 </ci>
              <ci> S94 </ci>
            </apply>
          </math>
      </assignmentRule>
      <assignmentRule variable="rafY1Y2pYpS">
          <math xmlns="http://www.w3.org/1998/Math/MathML">
            <apply>
              <plus/>
              <ci> S189 </ci>
              <ci> S190 </ci>
            </apply>
          </math>
      </assignmentRule>
      <assignmentRule variable="rafpS">
          <math xmlns="http://www.w3.org/1998/Math/MathML">
            <apply>
              <plus/>
              <ci> S187 </ci>
              <ci> S188 </ci>
            </apply>
          </math>
      </assignmentRule>
      <assignmentRule variable="erk1s">
          <math xmlns="http://www.w3.org/1998/Math/MathML">
            <apply>
              <plus/>
              <cn> 0 </cn>
              <ci> S21 </ci>
            </apply>
          </math>
      </assignmentRule>
      <assignmentRule variable="mek12s">
          <math xmlns="http://www.w3.org/1998/Math/MathML">
            <apply>
              <plus/>
              <cn> 0 </cn>
              <ci> S20 </ci>
            </apply>
          </math>
      </assignmentRule>
      <assignmentRule variable="R2singlei">
          <math xmlns="http://www.w3.org/1998/Math/MathML">
            <apply>
              <plus/>
              <cn> 0 </cn>
              <ci> S31 </ci>
            </apply>
          </math>
      </assignmentRule>
      <assignmentRule variable="pERK1s">
          <math xmlns="http://www.w3.org/1998/Math/MathML">
            <apply>
              <plus/>
              <cn> 0 </cn>
              <ci> S150 </ci>
            </apply>
          </math>
      </assignmentRule>
      <assignmentRule variable="mek12ps">
          <math xmlns="http://www.w3.org/1998/Math/MathML">
            <apply>
              <plus/>
              <cn> 0 </cn>
              <ci> S95 </ci>
            </apply>
          </math>
      </assignmentRule>
      <assignmentRule variable="pERK2s">
          <math xmlns="http://www.w3.org/1998/Math/MathML">
            <apply>
              <plus/>
              <cn> 0 </cn>
              <ci> S151 </ci>
            </apply>
          </math>
      </assignmentRule>
      <assignmentRule variable="mek12ps1">
          <math xmlns="http://www.w3.org/1998/Math/MathML">
            <apply>
              <plus/>
              <ci> S95 </ci>
              <ci> S123 </ci>
            </apply>
          </math>
      </assignmentRule>
      <assignmentRule variable="mek12ps2">
          <math xmlns="http://www.w3.org/1998/Math/MathML">
            <apply>
              <plus/>
              <ci> S96 </ci>
              <ci> S123 </ci>
            </apply>
          </math>
      </assignmentRule>
      <assignmentRule variable="erk1ps">
          <math xmlns="http://www.w3.org/1998/Math/MathML">
            <apply>
              <plus/>
              <cn> 0 </cn>
              <ci> S150 </ci>
            </apply>
          </math>
      </assignmentRule>
      <assignmentRule variable="erk2ps">
          <math xmlns="http://www.w3.org/1998/Math/MathML">
            <apply>
              <plus/>
              <cn> 0 </cn>
              <ci> S151 </ci>
            </apply>
          </math>
      </assignmentRule>
      <assignmentRule variable="vr2r2py1175s">
          <math xmlns="http://www.w3.org/1998/Math/MathML">
            <apply>
              <plus/>
              <ci> S92 </ci>
              <ci> S97 </ci>
              <ci> S108 </ci>
              <ci> S109 </ci>
              <ci> S110 </ci>
              <ci> S116 </ci>
              <apply>
                <times/>
                <cn> 2 </cn>
                <ci> S117 </ci>
              </apply>
              <ci> S124 </ci>
              <apply>
                <times/>
                <cn> 2 </cn>
                <ci> S125 </ci>
              </apply>
              <ci> S126 </ci>
              <ci> S127 </ci>
              <apply>
                <times/>
                <cn> 2 </cn>
                <ci> S128 </ci>
              </apply>
              <ci> S131 </ci>
              <ci> S132 </ci>
              <ci> S133 </ci>
              <ci> S134 </ci>
              <ci> S135 </ci>
              <ci> S136 </ci>
              <ci> S137 </ci>
              <ci> S138 </ci>
              <ci> S139 </ci>
              <apply>
                <times/>
                <cn> 2 </cn>
                <ci> S140 </ci>
              </apply>
              <apply>
                <times/>
                <cn> 2 </cn>
                <ci> S142 </ci>
              </apply>
              <ci> S152 </ci>
              <ci> S153 </ci>
              <ci> S154 </ci>
              <ci> S155 </ci>
              <apply>
                <times/>
                <cn> 2 </cn>
                <ci> S156 </ci>
              </apply>
              <ci> S157 </ci>
              <ci> S158 </ci>
              <ci> S159 </ci>
              <ci> S160 </ci>
              <apply>
                <times/>
                <cn> 2 </cn>
                <ci> S161 </ci>
              </apply>
              <ci> S162 </ci>
              <ci> S163 </ci>
              <ci> S164 </ci>
              <ci> S165 </ci>
              <ci> S166 </ci>
              <ci> S167 </ci>
              <ci> S168 </ci>
              <apply>
                <times/>
                <cn> 2 </cn>
                <ci> S177 </ci>
              </apply>
              <ci> S178 </ci>
              <ci> S179 </ci>
              <apply>
                <times/>
                <cn> 2 </cn>
                <ci> S180 </ci>
              </apply>
              <ci> S181 </ci>
              <ci> S182 </ci>
              <ci> S183 </ci>
              <ci> S184 </ci>
              <ci> S185 </ci>
              <apply>
                <times/>
                <cn> 2 </cn>
                <ci> S191 </ci>
              </apply>
              <ci> S192 </ci>
              <ci> S193 </ci>
            </apply>
          </math>
      </assignmentRule>
      <assignmentRule variable="vr2r2py1175i">
          <math xmlns="http://www.w3.org/1998/Math/MathML">
            <apply>
              <plus/>
              <ci> S118 </ci>
              <apply>
                <times/>
                <cn> 2 </cn>
                <ci> S143 </ci>
              </apply>
              <ci> S144 </ci>
              <ci> S145 </ci>
              <ci> S146 </ci>
              <ci> S147 </ci>
              <apply>
                <times/>
                <cn> 2 </cn>
                <ci> S169 </ci>
              </apply>
              <apply>
                <times/>
                <cn> 2 </cn>
                <ci> S170 </ci>
              </apply>
              <apply>
                <times/>
                <cn> 2 </cn>
                <ci> S171 </ci>
              </apply>
              <ci> S172 </ci>
              <apply>
                <times/>
                <cn> 2 </cn>
                <ci> S173 </ci>
              </apply>
            </apply>
          </math>
      </assignmentRule>
      <assignmentRule variable="vr2py1175s">
          <math xmlns="http://www.w3.org/1998/Math/MathML">
            <apply>
              <plus/>
              <ci> S109 </ci>
              <ci> S131 </ci>
              <ci> S135 </ci>
              <ci> S137 </ci>
              <ci> S156 </ci>
              <ci> S157 </ci>
              <ci> S158 </ci>
              <ci> S161 </ci>
              <ci> S162 </ci>
              <ci> S163 </ci>
              <ci> S164 </ci>
              <ci> S165 </ci>
              <ci> S166 </ci>
              <ci> S177 </ci>
              <ci> S178 </ci>
              <ci> S179 </ci>
              <ci> S180 </ci>
              <ci> S181 </ci>
              <ci> S182 </ci>
              <ci> S183 </ci>
              <ci> S184 </ci>
              <ci> S185 </ci>
              <ci> S191 </ci>
              <ci> S192 </ci>
              <ci> S193 </ci>
            </apply>
          </math>
      </assignmentRule>
      <assignmentRule variable="vr2py1175i">
          <math xmlns="http://www.w3.org/1998/Math/MathML">
            <apply>
              <plus/>
              <cn> 0 </cn>
              <cn> 0 </cn>
            </apply>
          </math>
      </assignmentRule>
      <assignmentRule variable="r2singlepy1175s">
          <math xmlns="http://www.w3.org/1998/Math/MathML">
            <apply>
              <plus/>
              <ci> S108 </ci>
              <ci> S124 </ci>
              <apply>
                <times/>
                <cn> 2 </cn>
                <ci> S125 </ci>
              </apply>
              <ci> S126 </ci>
              <ci> S127 </ci>
              <ci> S134 </ci>
              <ci> S136 </ci>
              <ci> S156 </ci>
              <ci> S159 </ci>
              <ci> S160 </ci>
              <ci> S161 </ci>
              <ci> S167 </ci>
              <ci> S168 </ci>
            </apply>
          </math>
      </assignmentRule>
      <assignmentRule variable="r2singlepy1175i">
          <math xmlns="http://www.w3.org/1998/Math/MathML">
            <apply>
              <plus/>
              <ci> S147 </ci>
              <ci> S172 </ci>
              <apply>
                <times/>
                <cn> 2 </cn>
                <ci> S173 </ci>
              </apply>
            </apply>
          </math>
      </assignmentRule>
      <assignmentRule variable="vr1r2pY1165s">
          <math xmlns="http://www.w3.org/1998/Math/MathML">
            <apply>
              <plus/>
              <ci> S132 </ci>
              <ci> S133 </ci>
              <ci> S138 </ci>
              <ci> S139 </ci>
              <ci> S152 </ci>
              <ci> S153 </ci>
              <ci> S154 </ci>
              <ci> S155 </ci>
            </apply>
          </math>
      </assignmentRule>
      <assignmentRule variable="pSK1">
          <math xmlns="http://www.w3.org/1998/Math/MathML">
            <apply>
              <plus/>
              <ci> S176 </ci>
              <ci> S186 </ci>
              <ci> S194 </ci>
              <ci> S195 </ci>
              <ci> S196 </ci>
              <ci> S198 </ci>
              <ci> S199 </ci>
              <ci> S201 </ci>
              <ci> S204 </ci>
            </apply>
          </math>
      </assignmentRule>
      <assignmentRule variable="frees1p">
          <math xmlns="http://www.w3.org/1998/Math/MathML">
            <apply>
              <plus/>
              <cn> 0 </cn>
              <ci> S16 </ci>
            </apply>
          </math>
      </assignmentRule>
      <assignmentRule variable="py1y2rafs">
          <math xmlns="http://www.w3.org/1998/Math/MathML">
            <apply>
              <plus/>
              <ci> S59 </ci>
              <ci> S94 </ci>
              <ci> S189 </ci>
              <ci> S190 </ci>
            </apply>
          </math>
      </assignmentRule>
      <assignmentRule variable="vegfnrp1i">
          <math xmlns="http://www.w3.org/1998/Math/MathML">
            <apply>
              <plus/>
              <cn> 0 </cn>
              <cn> 0 </cn>
            </apply>
          </math>
      </assignmentRule>
      <assignmentRule variable="vegfr2i">
          <math xmlns="http://www.w3.org/1998/Math/MathML">
            <apply>
              <plus/>
              <cn> 0 </cn>
              <cn> 0 </cn>
            </apply>
          </math>
      </assignmentRule>
      <assignmentRule variable="totalnrp1">
          <math xmlns="http://www.w3.org/1998/Math/MathML">
            <apply>
              <plus/>
              <cn> 0 </cn>
              <ci> S4 </ci>
            </apply>
          </math>
      </assignmentRule>
      <assignmentRule variable="pplcgamma">
          <math xmlns="http://www.w3.org/1998/Math/MathML">
            <apply>
              <plus/>
              <cn> 0 </cn>
              <ci> S122 </ci>
            </apply>
          </math>
      </assignmentRule>
      <assignmentRule variable="phosphoERKpS1">
          <math xmlns="http://www.w3.org/1998/Math/MathML">
            <apply>
              <plus/>
              <cn> 0 </cn>
              <ci> S150 </ci>
            </apply>
          </math>
      </assignmentRule>
      <assignmentRule variable="phosphoERKpS2">
          <math xmlns="http://www.w3.org/1998/Math/MathML">
            <apply>
              <plus/>
              <cn> 0 </cn>
              <ci> S151 </ci>
            </apply>
          </math>
      </assignmentRule>
      <assignmentRule variable="phosphoMEKpS1">
          <math xmlns="http://www.w3.org/1998/Math/MathML">
            <apply>
              <plus/>
              <cn> 0 </cn>
              <ci> S95 </ci>
            </apply>
          </math>
      </assignmentRule>
      <assignmentRule variable="phosphoMEKpS2">
          <math xmlns="http://www.w3.org/1998/Math/MathML">
            <apply>
              <plus/>
              <cn> 0 </cn>
              <ci> S96 </ci>
            </apply>
          </math>
      </assignmentRule>
      <assignmentRule variable="freeSphK1">
          <math xmlns="http://www.w3.org/1998/Math/MathML">
            <apply>
              <plus/>
              <cn> 0 </cn>
              <ci> S14 </ci>
            </apply>
          </math>
      </assignmentRule>
      <assignmentRule variable="rafpkc">
          <math xmlns="http://www.w3.org/1998/Math/MathML">
            <apply>
              <plus/>
              <ci> S187 </ci>
              <ci> S188 </ci>
              <ci> S189 </ci>
              <ci> S190 </ci>
            </apply>
          </math>
      </assignmentRule>
      <assignmentRule variable="mek12s1">
          <math xmlns="http://www.w3.org/1998/Math/MathML">
            <apply>
              <plus/>
              <ci> S20 </ci>
              <ci> S96 </ci>
            </apply>
          </math>
      </assignmentRule>
      <assignmentRule variable="mek12s2">
          <math xmlns="http://www.w3.org/1998/Math/MathML">
            <apply>
              <plus/>
              <ci> S20 </ci>
              <ci> S95 </ci>
            </apply>
          </math>
      </assignmentRule>
      <assignmentRule variable="erk12s1">
          <math xmlns="http://www.w3.org/1998/Math/MathML">
            <apply>
              <plus/>
              <cn> 0 </cn>
              <ci> S21 </ci>
            </apply>
          </math>
      </assignmentRule>
      <assignmentRule variable="erk12s2">
          <math xmlns="http://www.w3.org/1998/Math/MathML">
            <apply>
              <plus/>
              <cn> 0 </cn>
              <ci> S22 </ci>
            </apply>
          </math>
      </assignmentRule>
      <assignmentRule variable="yplcgamma">
          <math xmlns="http://www.w3.org/1998/Math/MathML">
            <apply>
              <plus/>
              <cn> 0 </cn>
              <ci> S6 </ci>
            </apply>
          </math>
      </assignmentRule>
      <assignmentRule variable="gtpfreeras">
          <math xmlns="http://www.w3.org/1998/Math/MathML">
            <apply>
              <plus/>
              <cn> 0 </cn>
              <ci> S18 </ci>
            </apply>
          </math>
      </assignmentRule>
      <assignmentRule variable="bvegfr2">
          <math xmlns="http://www.w3.org/1998/Math/MathML">
            <apply>
              <plus/>
              <ci> S29 </ci>
              <ci> S47 </ci>
              <ci> S48 </ci>
              <apply>
                <times/>
                <cn> 2 </cn>
                <ci> S49 </ci>
              </apply>
              <ci> S50 </ci>
              <ci> S51 </ci>
              <apply>
                <times/>
                <cn> 2 </cn>
                <ci> S60 </ci>
              </apply>
              <ci> S61 </ci>
              <ci> S62 </ci>
              <ci> S69 </ci>
              <ci> S75 </ci>
              <ci> S76 </ci>
              <apply>
                <times/>
                <cn> 2 </cn>
                <ci> S77 </ci>
              </apply>
              <ci> S78 </ci>
              <apply>
                <times/>
                <cn> 2 </cn>
                <ci> S92 </ci>
              </apply>
              <apply>
                <times/>
                <cn> 2 </cn>
                <ci> S97 </ci>
              </apply>
              <ci> S102 </ci>
              <ci> S103 </ci>
              <ci> S109 </ci>
              <apply>
                <times/>
                <cn> 2 </cn>
                <ci> S117 </ci>
              </apply>
              <apply>
                <times/>
                <cn> 2 </cn>
                <ci> S128 </ci>
              </apply>
              <ci> S132 </ci>
              <ci> S133 </ci>
              <ci> S134 </ci>
              <ci> S135 </ci>
              <ci> S152 </ci>
              <ci> S153 </ci>
              <ci> S161 </ci>
              <ci> S162 </ci>
              <ci> S163 </ci>
              <apply>
                <times/>
                <cn> 2 </cn>
                <ci> S164 </ci>
              </apply>
              <ci> S165 </ci>
              <ci> S166 </ci>
              <ci> S177 </ci>
              <ci> S178 </ci>
              <ci> S179 </ci>
              <apply>
                <times/>
                <cn> 2 </cn>
                <ci> S180 </ci>
              </apply>
              <ci> S181 </ci>
              <ci> S182 </ci>
            </apply>
          </math>
      </assignmentRule>
      <assignmentRule variable="bnrp1">
          <math xmlns="http://www.w3.org/1998/Math/MathML">
            <apply>
              <plus/>
              <ci> S28 </ci>
              <ci> S40 </ci>
              <ci> S41 </ci>
              <ci> S42 </ci>
              <ci> S43 </ci>
              <ci> S44 </ci>
              <ci> S45 </ci>
              <ci> S46 </ci>
              <ci> S65 </ci>
              <ci> S66 </ci>
              <ci> S67 </ci>
              <ci> S68 </ci>
              <ci> S74 </ci>
              <ci> S75 </ci>
              <ci> S76 </ci>
              <ci> S79 </ci>
              <ci> S80 </ci>
              <ci> S81 </ci>
              <ci> S82 </ci>
              <ci> S83 </ci>
              <ci> S84 </ci>
              <ci> S85 </ci>
              <ci> S86 </ci>
              <ci> S87 </ci>
              <ci> S89 </ci>
              <ci> S90 </ci>
              <ci> S98 </ci>
              <ci> S100 </ci>
              <ci> S101 </ci>
              <ci> S102 </ci>
              <ci> S104 </ci>
              <ci> S105 </ci>
              <ci> S106 </ci>
              <ci> S110 </ci>
              <apply>
                <times/>
                <cn> 2 </cn>
                <ci> S111 </ci>
              </apply>
              <apply>
                <times/>
                <cn> 2 </cn>
                <ci> S112 </ci>
              </apply>
              <apply>
                <times/>
                <cn> 2 </cn>
                <ci> S113 </ci>
              </apply>
              <ci> S114 </ci>
              <ci> S116 </ci>
              <apply>
                <times/>
                <cn> 2 </cn>
                <ci> S129 </ci>
              </apply>
              <apply>
                <times/>
                <cn> 2 </cn>
                <ci> S130 </ci>
              </apply>
              <ci> S131 </ci>
              <ci> S136 </ci>
              <ci> S137 </ci>
              <ci> S138 </ci>
              <ci> S139 </ci>
              <ci> S140 </ci>
              <apply>
                <times/>
                <cn> 2 </cn>
                <ci> S141 </ci>
              </apply>
              <ci> S142 </ci>
              <ci> S154 </ci>
              <ci> S155 </ci>
              <ci> S156 </ci>
              <ci> S157 </ci>
              <ci> S158 </ci>
              <ci> S159 </ci>
              <ci> S160 </ci>
              <ci> S165 </ci>
              <ci> S166 </ci>
              <ci> S177 </ci>
              <ci> S178 </ci>
              <ci> S179 </ci>
              <apply>
                <times/>
                <cn> 2 </cn>
                <ci> S183 </ci>
              </apply>
              <ci> S184 </ci>
              <ci> S185 </ci>
              <apply>
                <times/>
                <cn> 2 </cn>
                <ci> S191 </ci>
              </apply>
              <apply>
                <times/>
                <cn> 2 </cn>
                <ci> S192 </ci>
              </apply>
              <apply>
                <times/>
                <cn> 2 </cn>
                <ci> S193 </ci>
              </apply>
            </apply>
          </math>
      </assignmentRule>
      <assignmentRule variable="bvegfr1">
          <math xmlns="http://www.w3.org/1998/Math/MathML">
            <apply>
              <plus/>
              <ci> S30 </ci>
              <ci> S39 </ci>
              <ci> S50 </ci>
              <ci> S51 </ci>
              <apply>
                <times/>
                <cn> 2 </cn>
                <ci> S52 </ci>
              </apply>
              <apply>
                <times/>
                <cn> 2 </cn>
                <ci> S53 </ci>
              </apply>
              <ci> S54 </ci>
              <ci> S55 </ci>
              <ci> S61 </ci>
              <ci> S62 </ci>
              <apply>
                <times/>
                <cn> 2 </cn>
                <ci> S63 </ci>
              </apply>
              <apply>
                <times/>
                <cn> 2 </cn>
                <ci> S64 </ci>
              </apply>
              <apply>
                <times/>
                <cn> 2 </cn>
                <ci> S70 </ci>
              </apply>
              <ci> S71 </ci>
              <ci> S72 </ci>
              <ci> S73 </ci>
              <ci> S78 </ci>
              <ci> S88 </ci>
              <ci> S89 </ci>
              <ci> S90 </ci>
              <apply>
                <times/>
                <cn> 2 </cn>
                <ci> S91 </ci>
              </apply>
              <apply>
                <times/>
                <cn> 2 </cn>
                <ci> S99 </ci>
              </apply>
              <ci> S103 </ci>
              <ci> S104 </ci>
              <ci> S105 </ci>
              <ci> S106 </ci>
              <apply>
                <times/>
                <cn> 2 </cn>
                <ci> S107 </ci>
              </apply>
              <ci> S114 </ci>
              <apply>
                <times/>
                <cn> 2 </cn>
                <ci> S115 </ci>
              </apply>
              <ci> S132 </ci>
              <ci> S133 </ci>
              <ci> S152 </ci>
              <ci> S153 </ci>
              <ci> S167 </ci>
              <ci> S168 </ci>
              <ci> S181 </ci>
              <ci> S182 </ci>
              <ci> S184 </ci>
              <ci> S185 </ci>
            </apply>
          </math>
      </assignmentRule>
      <assignmentRule variable="bvegfr1dimer">
          <math xmlns="http://www.w3.org/1998/Math/MathML">
            <apply>
              <plus/>
              <apply>
                <times/>
                <cn> 2 </cn>
                <ci> S52 </ci>
              </apply>
              <apply>
                <times/>
                <cn> 2 </cn>
                <ci> S53 </ci>
              </apply>
              <apply>
                <times/>
                <cn> 2 </cn>
                <ci> S63 </ci>
              </apply>
              <apply>
                <times/>
                <cn> 2 </cn>
                <ci> S64 </ci>
              </apply>
              <apply>
                <times/>
                <cn> 2 </cn>
                <ci> S70 </ci>
              </apply>
              <apply>
                <times/>
                <cn> 2 </cn>
                <ci> S84 </ci>
              </apply>
              <apply>
                <times/>
                <cn> 2 </cn>
                <ci> S85 </ci>
              </apply>
              <apply>
                <times/>
                <cn> 2 </cn>
                <ci> S86 </ci>
              </apply>
              <apply>
                <times/>
                <cn> 2 </cn>
                <ci> S87 </ci>
              </apply>
              <apply>
                <times/>
                <cn> 2 </cn>
                <ci> S99 </ci>
              </apply>
              <apply>
                <times/>
                <cn> 2 </cn>
                <ci> S100 </ci>
              </apply>
              <apply>
                <times/>
                <cn> 2 </cn>
                <ci> S101 </ci>
              </apply>
            </apply>
          </math>
      </assignmentRule>
      <assignmentRule variable="bvegfr2_2">
          <math xmlns="http://www.w3.org/1998/Math/MathML">
            <apply>
              <plus/>
              <ci> S29 </ci>
              <ci> S40 </ci>
              <ci> S41 </ci>
              <ci> S42 </ci>
              <ci> S47 </ci>
              <ci> S48 </ci>
              <apply>
                <times/>
                <cn> 2 </cn>
                <ci> S49 </ci>
              </apply>
              <ci> S50 </ci>
              <ci> S51 </ci>
              <apply>
                <times/>
                <cn> 2 </cn>
                <ci> S60 </ci>
              </apply>
              <ci> S61 </ci>
              <ci> S62 </ci>
              <ci> S65 </ci>
              <ci> S69 </ci>
              <apply>
                <times/>
                <cn> 2 </cn>
                <ci> S75 </ci>
              </apply>
              <ci> S76 </ci>
              <apply>
                <times/>
                <cn> 2 </cn>
                <ci> S77 </ci>
              </apply>
              <ci> S78 </ci>
              <apply>
                <times/>
                <cn> 2 </cn>
                <ci> S79 </ci>
              </apply>
              <ci> S80 </ci>
              <ci> S81 </ci>
              <apply>
                <times/>
                <cn> 2 </cn>
                <ci> S82 </ci>
              </apply>
              <ci> S83 </ci>
              <ci> S89 </ci>
              <apply>
                <times/>
                <cn> 2 </cn>
                <ci> S92 </ci>
              </apply>
              <apply>
                <times/>
                <cn> 2 </cn>
                <ci> S97 </ci>
              </apply>
              <ci> S98 </ci>
              <ci> S102 </ci>
              <ci> S103 </ci>
              <ci> S104 </ci>
              <ci> S109 </ci>
              <apply>
                <times/>
                <cn> 2 </cn>
                <ci> S110 </ci>
              </apply>
              <apply>
                <times/>
                <cn> 2 </cn>
                <ci> S111 </ci>
              </apply>
              <ci> S112 </ci>
              <apply>
                <times/>
                <cn> 2 </cn>
                <ci> S116 </ci>
              </apply>
              <apply>
                <times/>
                <cn> 2 </cn>
                <ci> S117 </ci>
              </apply>
              <apply>
                <times/>
                <cn> 2 </cn>
                <ci> S128 </ci>
              </apply>
              <ci> S129 </ci>
              <ci> S131 </ci>
              <ci> S132 </ci>
              <ci> S133 </ci>
              <ci> S134 </ci>
              <ci> S135 </ci>
              <ci> S136 </ci>
              <ci> S137 </ci>
              <ci> S138 </ci>
              <ci> S139 </ci>
              <apply>
                <times/>
                <cn> 2 </cn>
                <ci> S140 </ci>
              </apply>
              <apply>
                <times/>
                <cn> 2 </cn>
                <ci> S142 </ci>
              </apply>
              <ci> S152 </ci>
              <ci> S153 </ci>
              <ci> S154 </ci>
              <ci> S155 </ci>
              <ci> S156 </ci>
              <ci> S157 </ci>
              <ci> S158 </ci>
              <ci> S161 </ci>
              <ci> S162 </ci>
              <ci> S163 </ci>
              <apply>
                <times/>
                <cn> 2 </cn>
                <ci> S164 </ci>
              </apply>
              <apply>
                <times/>
                <cn> 2 </cn>
                <ci> S165 </ci>
              </apply>
              <apply>
                <times/>
                <cn> 2 </cn>
                <ci> S166 </ci>
              </apply>
              <apply>
                <times/>
                <cn> 2 </cn>
                <ci> S177 </ci>
              </apply>
              <ci> S178 </ci>
              <ci> S179 </ci>
              <apply>
                <times/>
                <cn> 2 </cn>
                <ci> S180 </ci>
              </apply>
              <ci> S181 </ci>
              <ci> S182 </ci>
              <apply>
                <times/>
                <cn> 2 </cn>
                <ci> S183 </ci>
              </apply>
              <ci> S184 </ci>
              <ci> S185 </ci>
              <apply>
                <times/>
                <cn> 2 </cn>
                <ci> S191 </ci>
              </apply>
              <ci> S192 </ci>
              <ci> S193 </ci>
            </apply>
          </math>
      </assignmentRule>
      <assignmentRule variable="bvegfr1_2">
          <math xmlns="http://www.w3.org/1998/Math/MathML">
            <apply>
              <plus/>
              <ci> S30 </ci>
              <ci> S39 </ci>
              <ci> S43 </ci>
              <ci> S44 </ci>
              <ci> S45 </ci>
              <ci> S46 </ci>
              <ci> S50 </ci>
              <ci> S51 </ci>
              <apply>
                <times/>
                <cn> 2 </cn>
                <ci> S52 </ci>
              </apply>
              <apply>
                <times/>
                <cn> 2 </cn>
                <ci> S53 </ci>
              </apply>
              <ci> S54 </ci>
              <ci> S55 </ci>
              <ci> S61 </ci>
              <ci> S62 </ci>
              <apply>
                <times/>
                <cn> 2 </cn>
                <ci> S63 </ci>
              </apply>
              <apply>
                <times/>
                <cn> 2 </cn>
                <ci> S64 </ci>
              </apply>
              <ci> S66 </ci>
              <ci> S67 </ci>
              <ci> S68 </ci>
              <apply>
                <times/>
                <cn> 2 </cn>
                <ci> S70 </ci>
              </apply>
              <ci> S71 </ci>
              <ci> S72 </ci>
              <ci> S73 </ci>
              <ci> S74 </ci>
              <ci> S76 </ci>
              <ci> S78 </ci>
              <ci> S80 </ci>
              <ci> S81 </ci>
              <ci> S83 </ci>
              <apply>
                <times/>
                <cn> 2 </cn>
                <ci> S84 </ci>
              </apply>
              <apply>
                <times/>
                <cn> 2 </cn>
                <ci> S85 </ci>
              </apply>
              <apply>
                <times/>
                <cn> 2 </cn>
                <ci> S86 </ci>
              </apply>
              <apply>
                <times/>
                <cn> 2 </cn>
                <ci> S87 </ci>
              </apply>
              <ci> S88 </ci>
              <ci> S89 </ci>
              <apply>
                <times/>
                <cn> 2 </cn>
                <ci> S90 </ci>
              </apply>
              <apply>
                <times/>
                <cn> 2 </cn>
                <ci> S91 </ci>
              </apply>
              <ci> S98 </ci>
              <apply>
                <times/>
                <cn> 2 </cn>
                <ci> S99 </ci>
              </apply>
              <apply>
                <times/>
                <cn> 2 </cn>
                <ci> S100 </ci>
              </apply>
              <apply>
                <times/>
                <cn> 2 </cn>
                <ci> S101 </ci>
              </apply>
              <ci> S102 </ci>
              <ci> S103 </ci>
              <ci> S104 </ci>
              <apply>
                <times/>
                <cn> 2 </cn>
                <ci> S105 </ci>
              </apply>
              <apply>
                <times/>
                <cn> 2 </cn>
                <ci> S106 </ci>
              </apply>
              <apply>
                <times/>
                <cn> 2 </cn>
                <ci> S107 </ci>
              </apply>
              <ci> S112 </ci>
              <apply>
                <times/>
                <cn> 2 </cn>
                <ci> S113 </ci>
              </apply>
              <apply>
                <times/>
                <cn> 2 </cn>
                <ci> S114 </ci>
              </apply>
              <apply>
                <times/>
                <cn> 2 </cn>
                <ci> S115 </ci>
              </apply>
              <ci> S129 </ci>
              <apply>
                <times/>
                <cn> 2 </cn>
                <ci> S130 </ci>
              </apply>
              <ci> S132 </ci>
              <ci> S133 </ci>
              <ci> S138 </ci>
              <ci> S139 </ci>
              <apply>
                <times/>
                <cn> 2 </cn>
                <ci> S141 </ci>
              </apply>
              <ci> S152 </ci>
              <ci> S153 </ci>
              <ci> S154 </ci>
              <ci> S155 </ci>
              <ci> S159 </ci>
              <ci> S160 </ci>
              <ci> S167 </ci>
              <ci> S168 </ci>
              <ci> S178 </ci>
              <ci> S179 </ci>
              <ci> S181 </ci>
              <ci> S182 </ci>
              <ci> S184 </ci>
              <ci> S185 </ci>
              <ci> S192 </ci>
              <ci> S193 </ci>
            </apply>
          </math>
      </assignmentRule>
      <assignmentRule variable="vegfbound_1">
          <math xmlns="http://www.w3.org/1998/Math/MathML">
            <apply>
              <plus/>
              <ci> S29 </ci>
              <ci> S30 </ci>
              <ci> S39 </ci>
              <ci> S47 </ci>
              <ci> S48 </ci>
              <apply>
                <times/>
                <cn> 2 </cn>
                <ci> S49 </ci>
              </apply>
              <apply>
                <times/>
                <cn> 2 </cn>
                <ci> S50 </ci>
              </apply>
              <apply>
                <times/>
                <cn> 2 </cn>
                <ci> S51 </ci>
              </apply>
              <apply>
                <times/>
                <cn> 2 </cn>
                <ci> S52 </ci>
              </apply>
              <apply>
                <times/>
                <cn> 2 </cn>
                <ci> S53 </ci>
              </apply>
              <ci> S54 </ci>
              <ci> S55 </ci>
              <apply>
                <times/>
                <cn> 2 </cn>
                <ci> S60 </ci>
              </apply>
              <apply>
                <times/>
                <cn> 2 </cn>
                <ci> S61 </ci>
              </apply>
              <apply>
                <times/>
                <cn> 2 </cn>
                <ci> S62 </ci>
              </apply>
              <apply>
                <times/>
                <cn> 2 </cn>
                <ci> S63 </ci>
              </apply>
              <apply>
                <times/>
                <cn> 2 </cn>
                <ci> S64 </ci>
              </apply>
              <ci> S69 </ci>
              <apply>
                <times/>
                <cn> 2 </cn>
                <ci> S70 </ci>
              </apply>
              <ci> S71 </ci>
              <ci> S72 </ci>
              <ci> S73 </ci>
              <ci> S75 </ci>
              <ci> S76 </ci>
              <apply>
                <times/>
                <cn> 2 </cn>
                <ci> S77 </ci>
              </apply>
              <apply>
                <times/>
                <cn> 2 </cn>
                <ci> S78 </ci>
              </apply>
              <ci> S88 </ci>
              <ci> S89 </ci>
              <ci> S90 </ci>
              <apply>
                <times/>
                <cn> 2 </cn>
                <ci> S91 </ci>
              </apply>
              <apply>
                <times/>
                <cn> 2 </cn>
                <ci> S92 </ci>
              </apply>
              <apply>
                <times/>
                <cn> 2 </cn>
                <ci> S97 </ci>
              </apply>
              <apply>
                <times/>
                <cn> 2 </cn>
                <ci> S99 </ci>
              </apply>
              <ci> S102 </ci>
              <apply>
                <times/>
                <cn> 2 </cn>
                <ci> S103 </ci>
              </apply>
              <ci> S104 </ci>
              <ci> S105 </ci>
              <ci> S106 </ci>
              <apply>
                <times/>
                <cn> 2 </cn>
                <ci> S107 </ci>
              </apply>
              <ci> S109 </ci>
              <ci> S114 </ci>
              <apply>
                <times/>
                <cn> 2 </cn>
                <ci> S115 </ci>
              </apply>
              <apply>
                <times/>
                <cn> 2 </cn>
                <ci> S117 </ci>
              </apply>
              <apply>
                <times/>
                <cn> 2 </cn>
                <ci> S128 </ci>
              </apply>
              <apply>
                <times/>
                <cn> 2 </cn>
                <ci> S132 </ci>
              </apply>
              <apply>
                <times/>
                <cn> 2 </cn>
                <ci> S133 </ci>
              </apply>
              <ci> S134 </ci>
              <ci> S135 </ci>
              <apply>
                <times/>
                <cn> 2 </cn>
                <ci> S152 </ci>
              </apply>
              <apply>
                <times/>
                <cn> 2 </cn>
                <ci> S153 </ci>
              </apply>
              <ci> S161 </ci>
              <ci> S162 </ci>
              <ci> S163 </ci>
              <apply>
                <times/>
                <cn> 2 </cn>
                <ci> S164 </ci>
              </apply>
              <ci> S165 </ci>
              <ci> S166 </ci>
              <ci> S167 </ci>
              <ci> S168 </ci>
              <ci> S177 </ci>
              <ci> S178 </ci>
              <ci> S179 </ci>
              <apply>
                <times/>
                <cn> 2 </cn>
                <ci> S180 </ci>
              </apply>
              <apply>
                <times/>
                <cn> 2 </cn>
                <ci> S181 </ci>
              </apply>
              <apply>
                <times/>
                <cn> 2 </cn>
                <ci> S182 </ci>
              </apply>
              <ci> S184 </ci>
              <ci> S185 </ci>
            </apply>
          </math>
      </assignmentRule>
      <assignmentRule variable="vegfbound_2">
          <math xmlns="http://www.w3.org/1998/Math/MathML">
            <apply>
              <plus/>
              <ci> S28 </ci>
              <ci> S40 </ci>
              <ci> S41 </ci>
              <ci> S42 </ci>
              <ci> S43 </ci>
              <ci> S44 </ci>
              <ci> S45 </ci>
              <ci> S46 </ci>
              <ci> S65 </ci>
              <ci> S66 </ci>
              <ci> S67 </ci>
              <ci> S68 </ci>
              <ci> S74 </ci>
              <ci> S75 </ci>
              <ci> S76 </ci>
              <ci> S89 </ci>
              <ci> S90 </ci>
              <ci> S102 </ci>
              <ci> S104 </ci>
              <ci> S105 </ci>
              <ci> S106 </ci>
              <ci> S111 </ci>
              <ci> S112 </ci>
              <ci> S113 </ci>
              <ci> S114 </ci>
              <ci> S129 </ci>
              <ci> S130 </ci>
              <ci> S131 </ci>
              <ci> S136 </ci>
              <ci> S137 </ci>
              <ci> S141 </ci>
              <ci> S156 </ci>
              <ci> S157 </ci>
              <ci> S158 </ci>
              <ci> S159 </ci>
              <ci> S160 </ci>
              <ci> S165 </ci>
              <ci> S166 </ci>
              <ci> S177 </ci>
              <ci> S178 </ci>
              <ci> S179 </ci>
              <ci> S183 </ci>
              <ci> S184 </ci>
              <ci> S185 </ci>
              <ci> S191 </ci>
              <ci> S192 </ci>
              <ci> S193 </ci>
            </apply>
          </math>
      </assignmentRule>
      <assignmentRule variable="vegfbound_3">
          <math xmlns="http://www.w3.org/1998/Math/MathML">
            <apply>
              <plus/>
              <ci> S29 </ci>
              <ci> S30 </ci>
              <ci> S39 </ci>
              <ci> S40 </ci>
              <ci> S41 </ci>
              <ci> S42 </ci>
              <ci> S43 </ci>
              <ci> S44 </ci>
              <ci> S45 </ci>
              <ci> S46 </ci>
              <ci> S47 </ci>
              <ci> S48 </ci>
              <apply>
                <times/>
                <cn> 2 </cn>
                <ci> S49 </ci>
              </apply>
              <apply>
                <times/>
                <cn> 2 </cn>
                <ci> S50 </ci>
              </apply>
              <apply>
                <times/>
                <cn> 2 </cn>
                <ci> S51 </ci>
              </apply>
              <apply>
                <times/>
                <cn> 2 </cn>
                <ci> S52 </ci>
              </apply>
              <apply>
                <times/>
                <cn> 2 </cn>
                <ci> S53 </ci>
              </apply>
              <ci> S54 </ci>
              <ci> S55 </ci>
              <apply>
                <times/>
                <cn> 2 </cn>
                <ci> S60 </ci>
              </apply>
              <apply>
                <times/>
                <cn> 2 </cn>
                <ci> S61 </ci>
              </apply>
              <apply>
                <times/>
                <cn> 2 </cn>
                <ci> S62 </ci>
              </apply>
              <apply>
                <times/>
                <cn> 2 </cn>
                <ci> S63 </ci>
              </apply>
              <apply>
                <times/>
                <cn> 2 </cn>
                <ci> S64 </ci>
              </apply>
              <ci> S65 </ci>
              <ci> S66 </ci>
              <ci> S67 </ci>
              <ci> S68 </ci>
              <ci> S69 </ci>
              <apply>
                <times/>
                <cn> 2 </cn>
                <ci> S70 </ci>
              </apply>
              <ci> S71 </ci>
              <ci> S72 </ci>
              <ci> S73 </ci>
              <ci> S74 </ci>
              <apply>
                <times/>
                <cn> 2 </cn>
                <ci> S75 </ci>
              </apply>
              <apply>
                <times/>
                <cn> 2 </cn>
                <ci> S76 </ci>
              </apply>
              <apply>
                <times/>
                <cn> 2 </cn>
                <ci> S77 </ci>
              </apply>
              <apply>
                <times/>
                <cn> 2 </cn>
                <ci> S78 </ci>
              </apply>
              <apply>
                <times/>
                <cn> 2 </cn>
                <ci> S79 </ci>
              </apply>
              <apply>
                <times/>
                <cn> 2 </cn>
                <ci> S80 </ci>
              </apply>
              <apply>
                <times/>
                <cn> 2 </cn>
                <ci> S81 </ci>
              </apply>
              <apply>
                <times/>
                <cn> 2 </cn>
                <ci> S82 </ci>
              </apply>
              <apply>
                <times/>
                <cn> 2 </cn>
                <ci> S83 </ci>
              </apply>
              <apply>
                <times/>
                <cn> 2 </cn>
                <ci> S84 </ci>
              </apply>
              <apply>
                <times/>
                <cn> 2 </cn>
                <ci> S85 </ci>
              </apply>
              <apply>
                <times/>
                <cn> 2 </cn>
                <ci> S86 </ci>
              </apply>
              <apply>
                <times/>
                <cn> 2 </cn>
                <ci> S87 </ci>
              </apply>
              <ci> S88 </ci>
              <apply>
                <times/>
                <cn> 2 </cn>
                <ci> S89 </ci>
              </apply>
              <apply>
                <times/>
                <cn> 2 </cn>
                <ci> S90 </ci>
              </apply>
              <apply>
                <times/>
                <cn> 2 </cn>
                <ci> S91 </ci>
              </apply>
              <apply>
                <times/>
                <cn> 2 </cn>
                <ci> S92 </ci>
              </apply>
              <apply>
                <times/>
                <cn> 2 </cn>
                <ci> S97 </ci>
              </apply>
              <apply>
                <times/>
                <cn> 2 </cn>
                <ci> S98 </ci>
              </apply>
              <apply>
                <times/>
                <cn> 2 </cn>
                <ci> S99 </ci>
              </apply>
              <apply>
                <times/>
                <cn> 2 </cn>
                <ci> S100 </ci>
              </apply>
              <apply>
                <times/>
                <cn> 2 </cn>
                <ci> S101 </ci>
              </apply>
              <apply>
                <times/>
                <cn> 2 </cn>
                <ci> S102 </ci>
              </apply>
              <apply>
                <times/>
                <cn> 2 </cn>
                <ci> S103 </ci>
              </apply>
              <apply>
                <times/>
                <cn> 2 </cn>
                <ci> S104 </ci>
              </apply>
              <apply>
                <times/>
                <cn> 2 </cn>
                <ci> S105 </ci>
              </apply>
              <apply>
                <times/>
                <cn> 2 </cn>
                <ci> S106 </ci>
              </apply>
              <apply>
                <times/>
                <cn> 2 </cn>
                <ci> S107 </ci>
              </apply>
              <ci> S109 </ci>
              <apply>
                <times/>
                <cn> 2 </cn>
                <ci> S110 </ci>
              </apply>
              <apply>
                <times/>
                <cn> 2 </cn>
                <ci> S111 </ci>
              </apply>
              <apply>
                <times/>
                <cn> 2 </cn>
                <ci> S112 </ci>
              </apply>
              <apply>
                <times/>
                <cn> 2 </cn>
                <ci> S113 </ci>
              </apply>
              <apply>
                <times/>
                <cn> 2 </cn>
                <ci> S114 </ci>
              </apply>
              <apply>
                <times/>
                <cn> 2 </cn>
                <ci> S115 </ci>
              </apply>
              <apply>
                <times/>
                <cn> 2 </cn>
                <ci> S116 </ci>
              </apply>
              <apply>
                <times/>
                <cn> 2 </cn>
                <ci> S117 </ci>
              </apply>
              <apply>
                <times/>
                <cn> 2 </cn>
                <ci> S128 </ci>
              </apply>
              <apply>
                <times/>
                <cn> 2 </cn>
                <ci> S129 </ci>
              </apply>
              <apply>
                <times/>
                <cn> 2 </cn>
                <ci> S130 </ci>
              </apply>
              <ci> S131 </ci>
              <apply>
                <times/>
                <cn> 2 </cn>
                <ci> S132 </ci>
              </apply>
              <apply>
                <times/>
                <cn> 2 </cn>
                <ci> S133 </ci>
              </apply>
              <ci> S134 </ci>
              <ci> S135 </ci>
              <ci> S136 </ci>
              <ci> S137 </ci>
              <apply>
                <times/>
                <cn> 2 </cn>
                <ci> S138 </ci>
              </apply>
              <apply>
                <times/>
                <cn> 2 </cn>
                <ci> S139 </ci>
              </apply>
              <apply>
                <times/>
                <cn> 2 </cn>
                <ci> S140 </ci>
              </apply>
              <apply>
                <times/>
                <cn> 2 </cn>
                <ci> S141 </ci>
              </apply>
              <apply>
                <times/>
                <cn> 2 </cn>
                <ci> S142 </ci>
              </apply>
              <apply>
                <times/>
                <cn> 2 </cn>
                <ci> S152 </ci>
              </apply>
              <apply>
                <times/>
                <cn> 2 </cn>
                <ci> S153 </ci>
              </apply>
              <apply>
                <times/>
                <cn> 2 </cn>
                <ci> S154 </ci>
              </apply>
              <apply>
                <times/>
                <cn> 2 </cn>
                <ci> S155 </ci>
              </apply>
              <ci> S156 </ci>
              <ci> S157 </ci>
              <ci> S158 </ci>
              <ci> S159 </ci>
              <ci> S160 </ci>
              <ci> S161 </ci>
              <ci> S162 </ci>
              <ci> S163 </ci>
              <apply>
                <times/>
                <cn> 2 </cn>
                <ci> S164 </ci>
              </apply>
              <apply>
                <times/>
                <cn> 2 </cn>
                <ci> S165 </ci>
              </apply>
              <apply>
                <times/>
                <cn> 2 </cn>
                <ci> S166 </ci>
              </apply>
              <ci> S167 </ci>
              <ci> S168 </ci>
              <apply>
                <times/>
                <cn> 2 </cn>
                <ci> S177 </ci>
              </apply>
              <apply>
                <times/>
                <cn> 2 </cn>
                <ci> S178 </ci>
              </apply>
              <apply>
                <times/>
                <cn> 2 </cn>
                <ci> S179 </ci>
              </apply>
              <apply>
                <times/>
                <cn> 2 </cn>
                <ci> S180 </ci>
              </apply>
              <apply>
                <times/>
                <cn> 2 </cn>
                <ci> S181 </ci>
              </apply>
              <apply>
                <times/>
                <cn> 2 </cn>
                <ci> S182 </ci>
              </apply>
              <apply>
                <times/>
                <cn> 2 </cn>
                <ci> S183 </ci>
              </apply>
              <apply>
                <times/>
                <cn> 2 </cn>
                <ci> S184 </ci>
              </apply>
              <apply>
                <times/>
                <cn> 2 </cn>
                <ci> S185 </ci>
              </apply>
              <apply>
                <times/>
                <cn> 2 </cn>
                <ci> S191 </ci>
              </apply>
              <apply>
                <times/>
                <cn> 2 </cn>
                <ci> S192 </ci>
              </apply>
              <apply>
                <times/>
                <cn> 2 </cn>
                <ci> S193 </ci>
              </apply>
            </apply>
          </math>
      </assignmentRule>
      <assignmentRule variable="vegfbound_4">
          <math xmlns="http://www.w3.org/1998/Math/MathML">
            <apply>
              <plus/>
              <cn> 0 </cn>
              <ci> S28 </ci>
            </apply>
          </math>
      </assignmentRule>
      <assignmentRule variable="Iopenstim">
          <math xmlns="http://www.w3.org/1998/Math/MathML">
            <apply>
              <plus/>
              <cn> 0 </cn>
              <ci> S23 </ci>
            </apply>
          </math>
      </assignmentRule>
      <assignmentRule variable="nrp1r1s">
          <math xmlns="http://www.w3.org/1998/Math/MathML">
            <apply>
              <plus/>
              <ci> S27 </ci>
              <ci> S36 </ci>
              <ci> S37 </ci>
              <apply>
                <times/>
                <cn> 2 </cn>
                <ci> S38 </ci>
              </apply>
              <ci> S39 </ci>
              <ci> S44 </ci>
              <ci> S51 </ci>
              <ci> S53 </ci>
              <ci> S62 </ci>
              <ci> S64 </ci>
              <ci> S65 </ci>
              <ci> S66 </ci>
              <ci> S67 </ci>
              <ci> S68 </ci>
              <ci> S69 </ci>
              <apply>
                <times/>
                <cn> 2 </cn>
                <ci> S70 </ci>
              </apply>
              <ci> S71 </ci>
              <ci> S72 </ci>
              <ci> S73 </ci>
              <apply>
                <times/>
                <cn> 2 </cn>
                <ci> S74 </ci>
              </apply>
              <ci> S81 </ci>
              <ci> S85 </ci>
              <apply>
                <times/>
                <cn> 2 </cn>
                <ci> S86 </ci>
              </apply>
              <apply>
                <times/>
                <cn> 2 </cn>
                <ci> S88 </ci>
              </apply>
              <ci> S98 </ci>
              <apply>
                <times/>
                <cn> 2 </cn>
                <ci> S99 </ci>
              </apply>
              <ci> S100 </ci>
              <apply>
                <times/>
                <cn> 2 </cn>
                <ci> S101 </ci>
              </apply>
              <ci> S102 </ci>
              <ci> S103 </ci>
              <ci> S104 </ci>
              <ci> S105 </ci>
              <ci> S106 </ci>
              <ci> S107 </ci>
              <apply>
                <times/>
                <cn> 2 </cn>
                <ci> S114 </ci>
              </apply>
              <apply>
                <times/>
                <cn> 2 </cn>
                <ci> S115 </ci>
              </apply>
              <ci> S127 </ci>
              <ci> S129 </ci>
              <ci> S130 </ci>
              <ci> S133 </ci>
              <ci> S139 </ci>
              <apply>
                <times/>
                <cn> 2 </cn>
                <ci> S141 </ci>
              </apply>
              <ci> S153 </ci>
              <ci> S155 </ci>
              <ci> S158 </ci>
              <ci> S160 </ci>
              <ci> S163 </ci>
              <ci> S168 </ci>
              <ci> S179 </ci>
              <ci> S182 </ci>
              <ci> S185 </ci>
              <ci> S193 </ci>
            </apply>
          </math>
      </assignmentRule>
      <assignmentRule variable="CIB1mem">
          <math xmlns="http://www.w3.org/1998/Math/MathML">
            <apply>
              <plus/>
              <ci> S196 </ci>
              <ci> S199 </ci>
              <ci> S201 </ci>
              <ci> S203 </ci>
              <ci> S204 </ci>
              <ci> S206 </ci>
              <ci> S207 </ci>
              <ci> S208 </ci>
            </apply>
          </math>
      </assignmentRule>
      <!-- Global functions -->
      <assignmentRule variable="rateLaw1">
        <math xmlns="http://www.w3.org/1998/Math/MathML">
          <apply>
            <plus/>
            <apply>
              <times/>
              <apply>
                <times/>
                <apply>
                  <minus/>
                  <apply>
                    <divide/>
                    <apply>
                      <times/>
                      <ci> kVEGFNRP1on </ci>
                      <ci> cellarea </ci>
                    </apply>
                    <ci> fextmolar </ci>
                  </apply>
                </apply>
                <ci> vegffrees </ci>
              </apply>
              <ci> nrp1s </ci>
            </apply>
            <apply>
              <times/>
              <apply>
                <divide/>
                <apply>
                  <times/>
                  <ci> kVEGFNRP1off </ci>
                  <ci> cellarea </ci>
                </apply>
                <ci> fextmolar </ci>
              </apply>
              <ci> vegfnrp1s </ci>
            </apply>
          </apply>
        </math>
      </assignmentRule>
      <assignmentRule variable="rateLaw2">
        <math xmlns="http://www.w3.org/1998/Math/MathML">
          <apply>
            <plus/>
            <apply>
              <times/>
              <apply>
                <times/>
                <apply>
                  <minus/>
                  <apply>
                    <divide/>
                    <apply>
                      <times/>
                      <ci> kvron </ci>
                      <ci> cellarea </ci>
                    </apply>
                    <ci> fextmolar </ci>
                  </apply>
                </apply>
                <ci> vegffrees </ci>
              </apply>
              <ci> vr2s </ci>
            </apply>
            <apply>
              <times/>
              <apply>
                <divide/>
                <apply>
                  <times/>
                  <ci> kvroff </ci>
                  <ci> cellarea </ci>
                </apply>
                <ci> fextmolar </ci>
              </apply>
              <ci> vegfr2s </ci>
            </apply>
          </apply>
        </math>
      </assignmentRule>
      <assignmentRule variable="rateLaw3">
        <math xmlns="http://www.w3.org/1998/Math/MathML">
          <apply>
            <plus/>
            <apply>
              <times/>
              <apply>
                <times/>
                <apply>
                  <divide/>
                  <apply>
                    <times/>
                    <apply>
                      <minus/>
                      <ci> kvronvegfr1 </ci>
                    </apply>
                    <ci> cellarea </ci>
                  </apply>
                  <ci> fextmolar </ci>
                </apply>
                <ci> vegffrees </ci>
              </apply>
              <ci> vr1s </ci>
            </apply>
            <apply>
              <times/>
              <apply>
                <times/>
                <ci> kvroffvegfr1 </ci>
                <ci> vegfr1s </ci>
              </apply>
              <apply>
                <divide/>
                <ci> cellarea </ci>
                <ci> fextmolar </ci>
              </apply>
            </apply>
          </apply>
        </math>
      </assignmentRule>
      <assignmentRule variable="rateLaw4">
        <math xmlns="http://www.w3.org/1998/Math/MathML">
          <apply>
            <divide/>
            <ci> kpPLCgamma </ci>
            <apply>
              <plus/>
              <ci> kmPLCgammaR2 </ci>
              <ci> yplcgamma </ci>
            </apply>
          </apply>
        </math>
      </assignmentRule>
      <assignmentRule variable="rateLaw5">
        <math xmlns="http://www.w3.org/1998/Math/MathML">
          <apply>
            <divide/>
            <ci> kpPLCgamma </ci>
            <apply>
              <plus/>
              <ci> kmPLCgammaR2 </ci>
              <ci> yplcgamma </ci>
            </apply>
          </apply>
        </math>
      </assignmentRule>
      <assignmentRule variable="rateLaw6">
        <math xmlns="http://www.w3.org/1998/Math/MathML">
          <apply>
            <divide/>
            <apply>
              <times/>
              <ci> kcatPLCgammaDAG </ci>
              <apply>
                <power/>
                <ci> freepip2 </ci>
                <apply>
                  <minus/>
                  <ci> nDAG </ci>
                  <cn> 1 </cn>
                </apply>
              </apply>
            </apply>
            <apply>
              <plus/>
              <apply>
                <power/>
                <ci> kmPIP2PLCgamma </ci>
                <ci> nDAG </ci>
              </apply>
              <apply>
                <power/>
                <ci> freepip2 </ci>
                <ci> nDAG </ci>
              </apply>
            </apply>
          </apply>
        </math>
      </assignmentRule>
      <assignmentRule variable="rateLaw7">
        <math xmlns="http://www.w3.org/1998/Math/MathML">
          <apply>
            <divide/>
            <apply>
              <times/>
              <ci> kcatPLCgammaDAG </ci>
              <apply>
                <power/>
                <ci> freepip2 </ci>
                <apply>
                  <minus/>
                  <ci> nDAG </ci>
                  <cn> 1 </cn>
                </apply>
              </apply>
            </apply>
            <apply>
              <plus/>
              <apply>
                <power/>
                <ci> kmPIP2PLCgamma </ci>
                <ci> nDAG </ci>
              </apply>
              <apply>
                <power/>
                <ci> freepip2 </ci>
                <ci> nDAG </ci>
              </apply>
            </apply>
          </apply>
        </math>
      </assignmentRule>
      <assignmentRule variable="rateLaw8">
        <math xmlns="http://www.w3.org/1998/Math/MathML">
          <apply>
            <minus/>
            <apply>
              <divide/>
              <apply>
                <times/>
                <ci> ICrac </ci>
                <apply>
                  <divide/>
                  <apply>
                    <power/>
                    <ci> Kcrac </ci>
                    <ci> ncrac </ci>
                  </apply>
                  <apply>
                    <plus/>
                    <apply>
                      <power/>
                      <ci> Kcrac </ci>
                      <ci> ncrac </ci>
                    </apply>
                    <apply>
                      <power/>
                      <ci> Caer </ci>
                      <ci> ncrac </ci>
                    </apply>
                  </apply>
                </apply>
              </apply>
              <ci> tau_stim </ci>
            </apply>
            <apply>
              <divide/>
              <ci> Iopenstim </ci>
              <ci> tau_stim </ci>
            </apply>
          </apply>
        </math>
      </assignmentRule>
      <assignmentRule variable="rateLaw9">
        <math xmlns="http://www.w3.org/1998/Math/MathML">
          <apply>
            <times/>
            <apply>
              <times/>
              <apply>
                <times/>
                <apply>
                  <times/>
                  <apply>
                    <divide/>
                    <ci> VolER </ci>
                    <ci> Volcyto </ci>
                  </apply>
                  <ci> Iip3Ramp </ci>
                </apply>
                <apply>
                  <minus/>
                  <ci> Caer </ci>
                  <ci> Cac </ci>
                </apply>
              </apply>
              <apply>
                <divide/>
                <apply>
                  <power/>
                  <ci> freeip3cyto </ci>
                  <cn> 3.8 </cn>
                </apply>
                <apply>
                  <plus/>
                  <apply>
                    <power/>
                    <ci> freeip3cyto </ci>
                    <cn> 3.8 </cn>
                  </apply>
                  <apply>
                    <power/>
                    <ci> KmIP3R </ci>
                    <cn> 3.8 </cn>
                  </apply>
                </apply>
              </apply>
            </apply>
            <apply>
              <divide/>
              <apply>
                <power/>
                <ci> KiCa </ci>
                <cn> 3.8 </cn>
              </apply>
              <apply>
                <plus/>
                <apply>
                  <power/>
                  <ci> KiCa </ci>
                  <cn> 3.8 </cn>
                </apply>
                <apply>
                  <power/>
                  <ci> Cac </ci>
                  <cn> 3.8 </cn>
                </apply>
              </apply>
            </apply>
          </apply>
        </math>
      </assignmentRule>
      <assignmentRule variable="rateLaw10">
        <math xmlns="http://www.w3.org/1998/Math/MathML">
          <apply>
            <times/>
            <apply>
              <times/>
              <apply>
                <times/>
                <apply>
                  <times/>
                  <apply>
                    <minus/>
                    <ci> Iip3Ramp </ci>
                  </apply>
                  <apply>
                    <minus/>
                    <ci> Caer </ci>
                    <ci> Cac </ci>
                  </apply>
                </apply>
                <apply>
                  <divide/>
                  <apply>
                    <power/>
                    <ci> freeip3cyto </ci>
                    <cn> 3.8 </cn>
                  </apply>
                  <apply>
                    <plus/>
                    <apply>
                      <power/>
                      <ci> freeip3cyto </ci>
                      <cn> 3.8 </cn>
                    </apply>
                    <apply>
                      <power/>
                      <ci> KmIP3R </ci>
                      <cn> 3.8 </cn>
                    </apply>
                  </apply>
                </apply>
              </apply>
              <apply>
                <divide/>
                <apply>
                  <power/>
                  <ci> KiCa </ci>
                  <cn> 3.8 </cn>
                </apply>
                <apply>
                  <plus/>
                  <apply>
                    <power/>
                    <ci> KiCa </ci>
                    <cn> 3.8 </cn>
                  </apply>
                  <apply>
                    <power/>
                    <ci> Cac </ci>
                    <cn> 3.8 </cn>
                  </apply>
                </apply>
              </apply>
            </apply>
            <apply>
              <divide/>
              <cn> 1 </cn>
              <apply>
                <plus/>
                <cn> 1 </cn>
                <apply>
                  <divide/>
                  <ci> CSQN_total </ci>
                  <apply>
                    <power/>
                    <apply>
                      <plus/>
                      <ci> KCSQN </ci>
                      <ci> Caer </ci>
                    </apply>
                    <cn> 2 </cn>
                  </apply>
                </apply>
              </apply>
            </apply>
          </apply>
        </math>
      </assignmentRule>
      <assignmentRule variable="rateLaw11">
        <math xmlns="http://www.w3.org/1998/Math/MathML">
          <apply>
            <plus/>
            <apply>
              <divide/>
              <apply>
                <times/>
                <apply>
                  <minus/>
                  <ci> I_PMCAbar </ci>
                </apply>
                <apply>
                  <power/>
                  <ci> Cac </ci>
                  <cn> 1.4 </cn>
                </apply>
              </apply>
              <apply>
                <plus/>
                <apply>
                  <power/>
                  <ci> KmPMCA </ci>
                  <cn> 1.4 </cn>
                </apply>
                <apply>
                  <power/>
                  <ci> Cac </ci>
                  <cn> 1.4 </cn>
                </apply>
              </apply>
            </apply>
            <ci> Iopenstim </ci>
          </apply>
        </math>
      </assignmentRule>
      <assignmentRule variable="rateLaw12">
        <math xmlns="http://www.w3.org/1998/Math/MathML">
          <apply>
            <plus/>
            <apply>
              <times/>
              <apply>
                <minus/>
                <ci> I_ERCA </ci>
              </apply>
              <apply>
                <power/>
                <apply>
                  <divide/>
                  <ci> Cac </ci>
                  <apply>
                    <plus/>
                    <ci> KmERCA </ci>
                    <ci> Cac </ci>
                  </apply>
                </apply>
                <cn> 2 </cn>
              </apply>
            </apply>
            <apply>
              <times/>
              <ci> KleakER </ci>
              <apply>
                <power/>
                <apply>
                  <minus/>
                  <ci> Caer </ci>
                  <ci> Cac </ci>
                </apply>
                <cn> 2 </cn>
              </apply>
            </apply>
          </apply>
        </math>
      </assignmentRule>
      <assignmentRule variable="rateLaw13">
        <math xmlns="http://www.w3.org/1998/Math/MathML">
          <apply>
            <times/>
            <apply>
              <times/>
              <apply>
                <times/>
                <ci> I_ERCA </ci>
                <apply>
                  <power/>
                  <apply>
                    <divide/>
                    <ci> Cac </ci>
                    <apply>
                      <plus/>
                      <ci> KmERCA </ci>
                      <ci> Cac </ci>
                    </apply>
                  </apply>
                  <cn> 2 </cn>
                </apply>
              </apply>
              <apply>
                <divide/>
                <ci> Volcyto </ci>
                <ci> VolER </ci>
              </apply>
            </apply>
            <apply>
              <divide/>
              <cn> 1 </cn>
              <apply>
                <plus/>
                <cn> 1 </cn>
                <apply>
                  <divide/>
                  <ci> CSQN_total </ci>
                  <apply>
                    <power/>
                    <apply>
                      <plus/>
                      <ci> KCSQN </ci>
                      <ci> Caer </ci>
                    </apply>
                    <cn> 2 </cn>
                  </apply>
                </apply>
              </apply>
            </apply>
          </apply>
        </math>
      </assignmentRule>
      <assignmentRule variable="rateLaw14">
        <math xmlns="http://www.w3.org/1998/Math/MathML">
          <apply>
            <times/>
            <apply>
              <times/>
              <apply>
                <times/>
                <apply>
                  <minus/>
                  <ci> KleakER </ci>
                </apply>
                <apply>
                  <divide/>
                  <ci> Volcyto </ci>
                  <ci> VolER </ci>
                </apply>
              </apply>
              <apply>
                <power/>
                <apply>
                  <minus/>
                  <ci> Caer </ci>
                  <ci> Cac </ci>
                </apply>
                <cn> 2 </cn>
              </apply>
            </apply>
            <apply>
              <divide/>
              <cn> 1 </cn>
              <apply>
                <plus/>
                <cn> 1 </cn>
                <apply>
                  <divide/>
                  <ci> CSQN_total </ci>
                  <apply>
                    <power/>
                    <apply>
                      <plus/>
                      <ci> KCSQN </ci>
                      <ci> Caer </ci>
                    </apply>
                    <cn> 2 </cn>
                  </apply>
                </apply>
              </apply>
            </apply>
          </apply>
        </math>
      </assignmentRule>
      <assignmentRule variable="rateLaw15">
        <math xmlns="http://www.w3.org/1998/Math/MathML">
          <apply>
            <divide/>
            <ci> kcatERK </ci>
            <apply>
              <plus/>
              <ci> freeSphK1 </ci>
              <ci> kmERKSK1 </ci>
            </apply>
          </apply>
        </math>
      </assignmentRule>
      <assignmentRule variable="rateLaw16">
        <math xmlns="http://www.w3.org/1998/Math/MathML">
          <apply>
            <divide/>
            <ci> kcatPKC </ci>
            <apply>
              <plus/>
              <ci> freeraf </ci>
              <ci> kmPKCRaf </ci>
            </apply>
          </apply>
        </math>
      </assignmentRule>
      <assignmentRule variable="rateLaw17">
        <math xmlns="http://www.w3.org/1998/Math/MathML">
          <apply>
            <divide/>
            <ci> kcatSK1Sph </ci>
            <apply>
              <plus/>
              <ci> KmSK1Sph </ci>
              <ci> freesphingosin </ci>
            </apply>
          </apply>
        </math>
      </assignmentRule>
      <assignmentRule variable="rateLaw18">
        <math xmlns="http://www.w3.org/1998/Math/MathML">
          <apply>
            <minus/>
            <apply>
              <divide/>
              <apply>
                <times/>
                <ci> kS1PRas </ci>
                <ci> frees1p </ci>
              </apply>
              <apply>
                <plus/>
                <ci> KmS1PRas </ci>
                <ci> frees1p </ci>
              </apply>
            </apply>
            <apply>
              <times/>
              <ci> kRasGAP </ci>
              <ci> gtpfreeras </ci>
            </apply>
          </apply>
        </math>
      </assignmentRule>
      <assignmentRule variable="rateLaw19">
        <math xmlns="http://www.w3.org/1998/Math/MathML">
          <apply>
            <divide/>
            <ci> kpMEK12Raf1 </ci>
            <apply>
              <plus/>
              <ci> KmMEK12Raf </ci>
              <ci> mek12s1 </ci>
            </apply>
          </apply>
        </math>
      </assignmentRule>
      <assignmentRule variable="rateLaw20">
        <math xmlns="http://www.w3.org/1998/Math/MathML">
          <apply>
            <divide/>
            <ci> kpMEK12Raf2 </ci>
            <apply>
              <plus/>
              <ci> KmMEK12Raf </ci>
              <ci> mek12s2 </ci>
            </apply>
          </apply>
        </math>
      </assignmentRule>
      <assignmentRule variable="rateLaw21">
        <math xmlns="http://www.w3.org/1998/Math/MathML">
          <apply>
            <divide/>
            <ci> kpMEK12Raf1 </ci>
            <apply>
              <plus/>
              <ci> KmMEK12Raf </ci>
              <ci> mek12s2 </ci>
            </apply>
          </apply>
        </math>
      </assignmentRule>
      <assignmentRule variable="rateLaw22">
        <math xmlns="http://www.w3.org/1998/Math/MathML">
          <apply>
            <divide/>
            <ci> kpMEK12Raf2 </ci>
            <apply>
              <plus/>
              <ci> KmMEK12Raf </ci>
              <ci> mek12s2 </ci>
            </apply>
          </apply>
        </math>
      </assignmentRule>
      <assignmentRule variable="rateLaw23">
        <math xmlns="http://www.w3.org/1998/Math/MathML">
          <apply>
            <divide/>
            <ci> kpMEK12Raf1 </ci>
            <apply>
              <plus/>
              <ci> KmMEK12Raf </ci>
              <ci> mek12s1 </ci>
            </apply>
          </apply>
        </math>
      </assignmentRule>
      <assignmentRule variable="rateLaw24">
        <math xmlns="http://www.w3.org/1998/Math/MathML">
          <apply>
            <divide/>
            <ci> kpMEK12Raf2 </ci>
            <apply>
              <plus/>
              <ci> KmMEK12Raf </ci>
              <ci> mek12s2 </ci>
            </apply>
          </apply>
        </math>
      </assignmentRule>
      <assignmentRule variable="rateLaw25">
        <math xmlns="http://www.w3.org/1998/Math/MathML">
          <apply>
            <divide/>
            <ci> kpMEK12ERK12_1 </ci>
            <apply>
              <plus/>
              <ci> kmMEKERK12 </ci>
              <ci> erk12s1 </ci>
            </apply>
          </apply>
        </math>
      </assignmentRule>
      <assignmentRule variable="rateLaw26">
        <math xmlns="http://www.w3.org/1998/Math/MathML">
          <apply>
            <divide/>
            <ci> kpMEK12ERK12_2 </ci>
            <apply>
              <plus/>
              <ci> kmMEKERK12 </ci>
              <ci> erk12s2 </ci>
            </apply>
          </apply>
        </math>
      </assignmentRule>
    </listOfRules>
    <listOfReactions>
      <reaction id="R1" reversible="false">
        <listOfReactants>
          <speciesReference species="S3"/>
          <speciesReference species="S3"/>
        </listOfReactants>
        <listOfProducts>
          <speciesReference species="S24"/>
        </listOfProducts>
        <kineticLaw>
          <math xmlns="http://www.w3.org/1998/Math/MathML">
            <apply>
              <times/>
              <cn> 0.5 </cn>
              <ci> kcRR </ci>
              <ci> S3 </ci>
              <ci> S3 </ci>
            </apply>
          </math>
        </kineticLaw>
      </reaction>
      <reaction id="R2" reversible="false">
        <listOfReactants>
          <speciesReference species="S2"/>
          <speciesReference species="S3"/>
        </listOfReactants>
        <listOfProducts>
          <speciesReference species="S25"/>
        </listOfProducts>
        <kineticLaw>
          <math xmlns="http://www.w3.org/1998/Math/MathML">
            <apply>
              <times/>
              <ci> kcRR </ci>
              <ci> S2 </ci>
              <ci> S3 </ci>
            </apply>
          </math>
        </kineticLaw>
      </reaction>
      <reaction id="R3" reversible="false">
        <listOfReactants>
          <speciesReference species="S2"/>
          <speciesReference species="S2"/>
        </listOfReactants>
        <listOfProducts>
          <speciesReference species="S26"/>
        </listOfProducts>
        <kineticLaw>
          <math xmlns="http://www.w3.org/1998/Math/MathML">
            <apply>
              <times/>
              <cn> 0.5 </cn>
              <ci> kcRR </ci>
              <ci> S2 </ci>
              <ci> S2 </ci>
            </apply>
          </math>
        </kineticLaw>
      </reaction>
      <reaction id="R4" reversible="false">
        <listOfReactants>
          <speciesReference species="S2"/>
          <speciesReference species="S4"/>
        </listOfReactants>
        <listOfProducts>
          <speciesReference species="S27"/>
        </listOfProducts>
        <kineticLaw>
          <math xmlns="http://www.w3.org/1998/Math/MathML">
            <apply>
              <times/>
              <ci> kNRP1VEGFR1on </ci>
              <ci> S2 </ci>
              <ci> S4 </ci>
            </apply>
          </math>
        </kineticLaw>
      </reaction>
      <reaction id="R5" reversible="false">
        <listOfReactants>
          <speciesReference species="S12"/>
        </listOfReactants>
        <listOfProducts>
          <speciesReference species="S1"/>
          <speciesReference species="S12"/>
        </listOfProducts>
        <kineticLaw>
          <math xmlns="http://www.w3.org/1998/Math/MathML">
            <apply>
              <times/>
              <ci> rateLaw1 </ci>
              <ci> S12 </ci>
            </apply>
          </math>
        </kineticLaw>
      </reaction>
      <reaction id="R6" reversible="false">
        <listOfReactants>
          <speciesReference species="S1"/>
          <speciesReference species="S4"/>
        </listOfReactants>
        <listOfProducts>
          <speciesReference species="S1"/>
          <speciesReference species="S28"/>
        </listOfProducts>
        <kineticLaw>
          <math xmlns="http://www.w3.org/1998/Math/MathML">
            <apply>
              <times/>
              <ci> kVEGFNRP1on </ci>
              <ci> S1 </ci>
              <ci> S4 </ci>
            </apply>
          </math>
        </kineticLaw>
      </reaction>
      <reaction id="R7" reversible="false">
        <listOfReactants>
          <speciesReference species="S12"/>
        </listOfReactants>
        <listOfProducts>
          <speciesReference species="S1"/>
          <speciesReference species="S12"/>
        </listOfProducts>
        <kineticLaw>
          <math xmlns="http://www.w3.org/1998/Math/MathML">
            <apply>
              <times/>
              <ci> rateLaw2 </ci>
              <ci> S12 </ci>
            </apply>
          </math>
        </kineticLaw>
      </reaction>
      <reaction id="R8" reversible="false">
        <listOfReactants>
          <speciesReference species="S1"/>
          <speciesReference species="S3"/>
        </listOfReactants>
        <listOfProducts>
          <speciesReference species="S1"/>
          <speciesReference species="S29"/>
        </listOfProducts>
        <kineticLaw>
          <math xmlns="http://www.w3.org/1998/Math/MathML">
            <apply>
              <times/>
              <ci> kvron </ci>
              <ci> S1 </ci>
              <ci> S3 </ci>
            </apply>
          </math>
        </kineticLaw>
      </reaction>
      <reaction id="R9" reversible="false">
        <listOfReactants>
          <speciesReference species="S12"/>
        </listOfReactants>
        <listOfProducts>
          <speciesReference species="S1"/>
          <speciesReference species="S12"/>
        </listOfProducts>
        <kineticLaw>
          <math xmlns="http://www.w3.org/1998/Math/MathML">
            <apply>
              <times/>
              <ci> rateLaw3 </ci>
              <ci> S12 </ci>
            </apply>
          </math>
        </kineticLaw>
      </reaction>
      <reaction id="R10" reversible="false">
        <listOfReactants>
          <speciesReference species="S1"/>
          <speciesReference species="S2"/>
        </listOfReactants>
        <listOfProducts>
          <speciesReference species="S1"/>
          <speciesReference species="S30"/>
        </listOfProducts>
        <kineticLaw>
          <math xmlns="http://www.w3.org/1998/Math/MathML">
            <apply>
              <times/>
              <ci> kvron </ci>
              <ci> S1 </ci>
              <ci> S2 </ci>
            </apply>
          </math>
        </kineticLaw>
      </reaction>
      <reaction id="R11" reversible="false">
        <listOfReactants>
          <speciesReference species="S3"/>
        </listOfReactants>
        <listOfProducts>
          <speciesReference species="S31"/>
        </listOfProducts>
        <kineticLaw>
          <math xmlns="http://www.w3.org/1998/Math/MathML">
            <apply>
              <times/>
              <ci> ksingleR2si </ci>
              <ci> S3 </ci>
            </apply>
          </math>
        </kineticLaw>
      </reaction>
      <reaction id="R12" reversible="false">
        <listOfReactants>
          <speciesReference species="S12"/>
        </listOfReactants>
        <listOfProducts>
          <speciesReference species="S5"/>
          <speciesReference species="S12"/>
        </listOfProducts>
        <kineticLaw>
          <math xmlns="http://www.w3.org/1998/Math/MathML">
            <apply>
              <times/>
              <ci> kPIP2gen </ci>
              <ci> S12 </ci>
            </apply>
          </math>
        </kineticLaw>
      </reaction>
      <reaction id="R13" reversible="false">
        <listOfReactants>
          <speciesReference species="S8"/>
          <speciesReference species="S9"/>
        </listOfReactants>
        <listOfProducts>
          <speciesReference species="S10"/>
        </listOfProducts>
        <kineticLaw>
          <math xmlns="http://www.w3.org/1998/Math/MathML">
            <apply>
              <times/>
              <ci> KBon </ci>
              <ci> S8 </ci>
              <ci> S9 </ci>
            </apply>
          </math>
        </kineticLaw>
      </reaction>
      <reaction id="R14" reversible="false">
        <listOfReactants>
          <speciesReference species="S10"/>
        </listOfReactants>
        <listOfProducts>
          <speciesReference species="S8"/>
          <speciesReference species="S9"/>
        </listOfProducts>
        <kineticLaw>
          <math xmlns="http://www.w3.org/1998/Math/MathML">
            <apply>
              <times/>
              <ci> KBoff </ci>
              <ci> S10 </ci>
            </apply>
          </math>
        </kineticLaw>
      </reaction>
      <reaction id="R15" reversible="false">
        <listOfReactants>
          <speciesReference species="S12"/>
        </listOfReactants>
        <listOfProducts>
          <speciesReference species="S12"/>
          <speciesReference species="S23"/>
        </listOfProducts>
        <kineticLaw>
          <math xmlns="http://www.w3.org/1998/Math/MathML">
            <apply>
              <times/>
              <ci> rateLaw8 </ci>
              <ci> S12 </ci>
            </apply>
          </math>
        </kineticLaw>
      </reaction>
      <reaction id="R16" reversible="false">
        <listOfReactants>
          <speciesReference species="S12"/>
        </listOfReactants>
        <listOfProducts>
          <speciesReference species="S8"/>
          <speciesReference species="S12"/>
        </listOfProducts>
        <kineticLaw>
          <math xmlns="http://www.w3.org/1998/Math/MathML">
            <apply>
              <times/>
              <ci> rateLaw9 </ci>
              <ci> S12 </ci>
            </apply>
          </math>
        </kineticLaw>
      </reaction>
      <reaction id="R17" reversible="false">
        <listOfReactants>
          <speciesReference species="S12"/>
        </listOfReactants>
        <listOfProducts>
          <speciesReference species="S7"/>
          <speciesReference species="S12"/>
        </listOfProducts>
        <kineticLaw>
          <math xmlns="http://www.w3.org/1998/Math/MathML">
            <apply>
              <times/>
              <ci> rateLaw10 </ci>
              <ci> S12 </ci>
            </apply>
          </math>
        </kineticLaw>
      </reaction>
      <reaction id="R18" reversible="false">
        <listOfReactants>
          <speciesReference species="S12"/>
        </listOfReactants>
        <listOfProducts>
          <speciesReference species="S8"/>
          <speciesReference species="S12"/>
        </listOfProducts>
        <kineticLaw>
          <math xmlns="http://www.w3.org/1998/Math/MathML">
            <apply>
              <times/>
              <ci> rateLaw11 </ci>
              <ci> S12 </ci>
            </apply>
          </math>
        </kineticLaw>
      </reaction>
      <reaction id="R19" reversible="false">
        <listOfReactants>
          <speciesReference species="S12"/>
        </listOfReactants>
        <listOfProducts>
          <speciesReference species="S8"/>
          <speciesReference species="S12"/>
        </listOfProducts>
        <kineticLaw>
          <math xmlns="http://www.w3.org/1998/Math/MathML">
            <apply>
              <times/>
              <ci> rateLaw12 </ci>
              <ci> S12 </ci>
            </apply>
          </math>
        </kineticLaw>
      </reaction>
      <reaction id="R20" reversible="false">
        <listOfReactants>
          <speciesReference species="S12"/>
        </listOfReactants>
        <listOfProducts>
          <speciesReference species="S7"/>
          <speciesReference species="S12"/>
        </listOfProducts>
        <kineticLaw>
          <math xmlns="http://www.w3.org/1998/Math/MathML">
            <apply>
              <times/>
              <ci> rateLaw13 </ci>
              <ci> S12 </ci>
            </apply>
          </math>
        </kineticLaw>
      </reaction>
      <reaction id="R21" reversible="false">
        <listOfReactants>
          <speciesReference species="S12"/>
        </listOfReactants>
        <listOfProducts>
          <speciesReference species="S7"/>
          <speciesReference species="S12"/>
        </listOfProducts>
        <kineticLaw>
          <math xmlns="http://www.w3.org/1998/Math/MathML">
            <apply>
              <times/>
              <ci> rateLaw14 </ci>
              <ci> S12 </ci>
            </apply>
          </math>
        </kineticLaw>
      </reaction>
      <reaction id="R22" reversible="false">
        <listOfReactants>
          <speciesReference species="S8"/>
          <speciesReference species="S11"/>
        </listOfReactants>
        <listOfProducts>
          <speciesReference species="S32"/>
        </listOfProducts>
        <kineticLaw>
          <math xmlns="http://www.w3.org/1998/Math/MathML">
            <apply>
              <times/>
              <ci> konCaPKC </ci>
              <ci> S8 </ci>
              <ci> S11 </ci>
            </apply>
          </math>
        </kineticLaw>
      </reaction>
      <reaction id="R23" reversible="false">
        <listOfReactants>
          <speciesReference species="S8"/>
          <speciesReference species="S13"/>
        </listOfReactants>
        <listOfProducts>
          <speciesReference species="S33"/>
        </listOfProducts>
        <kineticLaw>
          <math xmlns="http://www.w3.org/1998/Math/MathML">
            <apply>
              <times/>
              <ci> kon1CaCIB1 </ci>
              <ci> S8 </ci>
              <ci> S13 </ci>
            </apply>
          </math>
        </kineticLaw>
      </reaction>
      <reaction id="R24" reversible="false">
        <listOfReactants>
          <speciesReference species="S8"/>
          <speciesReference species="S13"/>
        </listOfReactants>
        <listOfProducts>
          <speciesReference species="S34"/>
        </listOfProducts>
        <kineticLaw>
          <math xmlns="http://www.w3.org/1998/Math/MathML">
            <apply>
              <times/>
              <ci> kon2CaCIB1 </ci>
              <ci> S8 </ci>
              <ci> S13 </ci>
            </apply>
          </math>
        </kineticLaw>
      </reaction>
      <reaction id="R25" reversible="false">
        <listOfReactants>
          <speciesReference species="S12"/>
        </listOfReactants>
        <listOfProducts>
          <speciesReference species="S12"/>
          <speciesReference species="S15"/>
        </listOfProducts>
        <kineticLaw>
          <math xmlns="http://www.w3.org/1998/Math/MathML">
            <apply>
              <times/>
              <ci> kSphgen </ci>
              <ci> S12 </ci>
            </apply>
          </math>
        </kineticLaw>
      </reaction>
      <reaction id="R26" reversible="false">
        <listOfReactants>
          <speciesReference species="S16"/>
        </listOfReactants>
        <listOfProducts>
          <speciesReference species="S15"/>
        </listOfProducts>
        <kineticLaw>
          <math xmlns="http://www.w3.org/1998/Math/MathML">
            <apply>
              <times/>
              <ci> kdpS1P </ci>
              <ci> S16 </ci>
            </apply>
          </math>
        </kineticLaw>
      </reaction>
      <reaction id="R27" reversible="false">
        <listOfReactants>
          <speciesReference species="S12"/>
        </listOfReactants>
        <listOfProducts>
          <speciesReference species="S12"/>
          <speciesReference species="S18"/>
        </listOfProducts>
        <kineticLaw>
          <math xmlns="http://www.w3.org/1998/Math/MathML">
            <apply>
              <times/>
              <ci> rateLaw18 </ci>
              <ci> S12 </ci>
            </apply>
          </math>
        </kineticLaw>
      </reaction>
      <reaction id="R28" reversible="false">
        <listOfReactants>
          <speciesReference species="S18"/>
          <speciesReference species="S19"/>
        </listOfReactants>
        <listOfProducts>
          <speciesReference species="S35"/>
        </listOfProducts>
        <kineticLaw>
          <math xmlns="http://www.w3.org/1998/Math/MathML">
            <apply>
              <times/>
              <ci> konRasRaf </ci>
              <ci> S18 </ci>
              <ci> S19 </ci>
            </apply>
          </math>
        </kineticLaw>
      </reaction>
      <reaction id="R29" reversible="false">
        <listOfReactants>
          <speciesReference species="S24"/>
        </listOfReactants>
        <listOfProducts>
          <speciesReference species="S3"/>
          <speciesReference species="S3"/>
        </listOfProducts>
        <kineticLaw>
          <math xmlns="http://www.w3.org/1998/Math/MathML">
            <apply>
              <times/>
              <ci> kdRR </ci>
              <ci> S24 </ci>
            </apply>
          </math>
        </kineticLaw>
      </reaction>
      <reaction id="R30" reversible="false">
        <listOfReactants>
          <speciesReference species="S3"/>
          <speciesReference species="S27"/>
        </listOfReactants>
        <listOfProducts>
          <speciesReference species="S36"/>
        </listOfProducts>
        <kineticLaw>
          <math xmlns="http://www.w3.org/1998/Math/MathML">
            <apply>
              <times/>
              <ci> kcRR </ci>
              <ci> S3 </ci>
              <ci> S27 </ci>
            </apply>
          </math>
        </kineticLaw>
      </reaction>
      <reaction id="R31" reversible="false">
        <listOfReactants>
          <speciesReference species="S25"/>
        </listOfReactants>
        <listOfProducts>
          <speciesReference species="S2"/>
          <speciesReference species="S3"/>
        </listOfProducts>
        <kineticLaw>
          <math xmlns="http://www.w3.org/1998/Math/MathML">
            <apply>
              <times/>
              <ci> kdRR </ci>
              <ci> S25 </ci>
            </apply>
          </math>
        </kineticLaw>
      </reaction>
      <reaction id="R32" reversible="false">
        <listOfReactants>
          <speciesReference species="S2"/>
          <speciesReference species="S27"/>
        </listOfReactants>
        <listOfProducts>
          <speciesReference species="S37"/>
        </listOfProducts>
        <kineticLaw>
          <math xmlns="http://www.w3.org/1998/Math/MathML">
            <apply>
              <times/>
              <ci> kcRR </ci>
              <ci> S2 </ci>
              <ci> S27 </ci>
            </apply>
          </math>
        </kineticLaw>
      </reaction>
      <reaction id="R33" reversible="false">
        <listOfReactants>
          <speciesReference species="S27"/>
          <speciesReference species="S27"/>
        </listOfReactants>
        <listOfProducts>
          <speciesReference species="S38"/>
        </listOfProducts>
        <kineticLaw>
          <math xmlns="http://www.w3.org/1998/Math/MathML">
            <apply>
              <times/>
              <cn> 0.5 </cn>
              <ci> kcRR </ci>
              <ci> S27 </ci>
              <ci> S27 </ci>
            </apply>
          </math>
        </kineticLaw>
      </reaction>
      <reaction id="R34" reversible="false">
        <listOfReactants>
          <speciesReference species="S26"/>
        </listOfReactants>
        <listOfProducts>
          <speciesReference species="S2"/>
          <speciesReference species="S2"/>
        </listOfProducts>
        <kineticLaw>
          <math xmlns="http://www.w3.org/1998/Math/MathML">
            <apply>
              <times/>
              <ci> kdRR </ci>
              <ci> S26 </ci>
            </apply>
          </math>
        </kineticLaw>
      </reaction>
      <reaction id="R35" reversible="false">
        <listOfReactants>
          <speciesReference species="S4"/>
          <speciesReference species="S25"/>
        </listOfReactants>
        <listOfProducts>
          <speciesReference species="S36"/>
        </listOfProducts>
        <kineticLaw>
          <math xmlns="http://www.w3.org/1998/Math/MathML">
            <apply>
              <times/>
              <ci> kNRP1VEGFR1on </ci>
              <ci> S4 </ci>
              <ci> S25 </ci>
            </apply>
          </math>
        </kineticLaw>
      </reaction>
      <reaction id="R36" reversible="false">
        <listOfReactants>
          <speciesReference species="S4"/>
          <speciesReference species="S26"/>
        </listOfReactants>
        <listOfProducts>
          <speciesReference species="S37"/>
        </listOfProducts>
        <kineticLaw>
          <math xmlns="http://www.w3.org/1998/Math/MathML">
            <apply>
              <times/>
              <cn> 2 </cn>
              <ci> kNRP1VEGFR1on </ci>
              <ci> S4 </ci>
              <ci> S26 </ci>
            </apply>
          </math>
        </kineticLaw>
      </reaction>
      <reaction id="R37" reversible="false">
        <listOfReactants>
          <speciesReference species="S4"/>
          <speciesReference species="S30"/>
        </listOfReactants>
        <listOfProducts>
          <speciesReference species="S39"/>
        </listOfProducts>
        <kineticLaw>
          <math xmlns="http://www.w3.org/1998/Math/MathML">
            <apply>
              <times/>
              <ci> kNRP1VEGFR1on </ci>
              <ci> S4 </ci>
              <ci> S30 </ci>
            </apply>
          </math>
        </kineticLaw>
      </reaction>
      <reaction id="R38" reversible="false">
        <listOfReactants>
          <speciesReference species="S27"/>
        </listOfReactants>
        <listOfProducts>
          <speciesReference species="S2"/>
          <speciesReference species="S4"/>
        </listOfProducts>
        <kineticLaw>
          <math xmlns="http://www.w3.org/1998/Math/MathML">
            <apply>
              <times/>
              <ci> kNRP1VEGFR1off </ci>
              <ci> S27 </ci>
            </apply>
          </math>
        </kineticLaw>
      </reaction>
      <reaction id="R39" reversible="false">
        <listOfReactants>
          <speciesReference species="S28"/>
        </listOfReactants>
        <listOfProducts>
          <speciesReference species="S4"/>
        </listOfProducts>
        <kineticLaw>
          <math xmlns="http://www.w3.org/1998/Math/MathML">
            <apply>
              <times/>
              <ci> kVEGFNRP1off </ci>
              <ci> S28 </ci>
            </apply>
          </math>
        </kineticLaw>
      </reaction>
      <reaction id="R40" reversible="false">
        <listOfReactants>
          <speciesReference species="S3"/>
          <speciesReference species="S28"/>
        </listOfReactants>
        <listOfProducts>
          <speciesReference species="S40"/>
        </listOfProducts>
        <kineticLaw>
          <math xmlns="http://www.w3.org/1998/Math/MathML">
            <apply>
              <times/>
              <cn> 2 </cn>
              <ci> kNRP1VEGFR2on </ci>
              <ci> S3 </ci>
              <ci> S28 </ci>
            </apply>
          </math>
        </kineticLaw>
      </reaction>
      <reaction id="R41" reversible="false">
        <listOfReactants>
          <speciesReference species="S24"/>
          <speciesReference species="S28"/>
        </listOfReactants>
        <listOfProducts>
          <speciesReference species="S41"/>
        </listOfProducts>
        <kineticLaw>
          <math xmlns="http://www.w3.org/1998/Math/MathML">
            <apply>
              <times/>
              <cn> 4 </cn>
              <ci> kNRP1VEGFR2on </ci>
              <ci> S24 </ci>
              <ci> S28 </ci>
            </apply>
          </math>
        </kineticLaw>
      </reaction>
      <reaction id="R42" reversible="false">
        <listOfReactants>
          <speciesReference species="S25"/>
          <speciesReference species="S28"/>
        </listOfReactants>
        <listOfProducts>
          <speciesReference species="S42"/>
        </listOfProducts>
        <kineticLaw>
          <math xmlns="http://www.w3.org/1998/Math/MathML">
            <apply>
              <times/>
              <cn> 2 </cn>
              <ci> kNRP1VEGFR2on </ci>
              <ci> S25 </ci>
              <ci> S28 </ci>
            </apply>
          </math>
        </kineticLaw>
      </reaction>
      <reaction id="R43" reversible="false">
        <listOfReactants>
          <speciesReference species="S2"/>
          <speciesReference species="S28"/>
        </listOfReactants>
        <listOfProducts>
          <speciesReference species="S43"/>
        </listOfProducts>
        <kineticLaw>
          <math xmlns="http://www.w3.org/1998/Math/MathML">
            <apply>
              <times/>
              <cn> 2 </cn>
              <ci> kcVR </ci>
              <ci> S2 </ci>
              <ci> S28 </ci>
            </apply>
          </math>
        </kineticLaw>
      </reaction>
      <reaction id="R44" reversible="false">
        <listOfReactants>
          <speciesReference species="S27"/>
          <speciesReference species="S28"/>
        </listOfReactants>
        <listOfProducts>
          <speciesReference species="S44"/>
        </listOfProducts>
        <kineticLaw>
          <math xmlns="http://www.w3.org/1998/Math/MathML">
            <apply>
              <times/>
              <cn> 2 </cn>
              <ci> kcVR </ci>
              <ci> S27 </ci>
              <ci> S28 </ci>
            </apply>
          </math>
        </kineticLaw>
      </reaction>
      <reaction id="R45" reversible="false">
        <listOfReactants>
          <speciesReference species="S26"/>
          <speciesReference species="S28"/>
        </listOfReactants>
        <listOfProducts>
          <speciesReference species="S45"/>
        </listOfProducts>
        <kineticLaw>
          <math xmlns="http://www.w3.org/1998/Math/MathML">
            <apply>
              <times/>
              <cn> 4 </cn>
              <ci> kcVR </ci>
              <ci> S26 </ci>
              <ci> S28 </ci>
            </apply>
          </math>
        </kineticLaw>
      </reaction>
      <reaction id="R46" reversible="false">
        <listOfReactants>
          <speciesReference species="S25"/>
          <speciesReference species="S28"/>
        </listOfReactants>
        <listOfProducts>
          <speciesReference species="S46"/>
        </listOfProducts>
        <kineticLaw>
          <math xmlns="http://www.w3.org/1998/Math/MathML">
            <apply>
              <times/>
              <cn> 2 </cn>
              <ci> kcVR </ci>
              <ci> S25 </ci>
              <ci> S28 </ci>
            </apply>
          </math>
        </kineticLaw>
      </reaction>
      <reaction id="R47" reversible="false">
        <listOfReactants>
          <speciesReference species="S1"/>
          <speciesReference species="S24"/>
        </listOfReactants>
        <listOfProducts>
          <speciesReference species="S1"/>
          <speciesReference species="S47"/>
        </listOfProducts>
        <kineticLaw>
          <math xmlns="http://www.w3.org/1998/Math/MathML">
            <apply>
              <times/>
              <cn> 2 </cn>
              <ci> kvron </ci>
              <ci> S1 </ci>
              <ci> S24 </ci>
            </apply>
          </math>
        </kineticLaw>
      </reaction>
      <reaction id="R48" reversible="false">
        <listOfReactants>
          <speciesReference species="S1"/>
          <speciesReference species="S25"/>
        </listOfReactants>
        <listOfProducts>
          <speciesReference species="S1"/>
          <speciesReference species="S48"/>
        </listOfProducts>
        <kineticLaw>
          <math xmlns="http://www.w3.org/1998/Math/MathML">
            <apply>
              <times/>
              <ci> kvron </ci>
              <ci> S1 </ci>
              <ci> S25 </ci>
            </apply>
          </math>
        </kineticLaw>
      </reaction>
      <reaction id="R49" reversible="false">
        <listOfReactants>
          <speciesReference species="S29"/>
        </listOfReactants>
        <listOfProducts>
          <speciesReference species="S3"/>
        </listOfProducts>
        <kineticLaw>
          <math xmlns="http://www.w3.org/1998/Math/MathML">
            <apply>
              <times/>
              <ci> kvroff </ci>
              <ci> S29 </ci>
            </apply>
          </math>
        </kineticLaw>
      </reaction>
      <reaction id="R50" reversible="false">
        <listOfReactants>
          <speciesReference species="S3"/>
          <speciesReference species="S29"/>
        </listOfReactants>
        <listOfProducts>
          <speciesReference species="S49"/>
        </listOfProducts>
        <kineticLaw>
          <math xmlns="http://www.w3.org/1998/Math/MathML">
            <apply>
              <times/>
              <ci> kcVR </ci>
              <ci> S3 </ci>
              <ci> S29 </ci>
            </apply>
          </math>
        </kineticLaw>
      </reaction>
      <reaction id="R51" reversible="false">
        <listOfReactants>
          <speciesReference species="S2"/>
          <speciesReference species="S29"/>
        </listOfReactants>
        <listOfProducts>
          <speciesReference species="S50"/>
        </listOfProducts>
        <kineticLaw>
          <math xmlns="http://www.w3.org/1998/Math/MathML">
            <apply>
              <times/>
              <ci> kcVR </ci>
              <ci> S2 </ci>
              <ci> S29 </ci>
            </apply>
          </math>
        </kineticLaw>
      </reaction>
      <reaction id="R52" reversible="false">
        <listOfReactants>
          <speciesReference species="S27"/>
          <speciesReference species="S29"/>
        </listOfReactants>
        <listOfProducts>
          <speciesReference species="S51"/>
        </listOfProducts>
        <kineticLaw>
          <math xmlns="http://www.w3.org/1998/Math/MathML">
            <apply>
              <times/>
              <ci> kcVR </ci>
              <ci> S27 </ci>
              <ci> S29 </ci>
            </apply>
          </math>
        </kineticLaw>
      </reaction>
      <reaction id="R53" reversible="false">
        <listOfReactants>
          <speciesReference species="S2"/>
          <speciesReference species="S30"/>
        </listOfReactants>
        <listOfProducts>
          <speciesReference species="S52"/>
        </listOfProducts>
        <kineticLaw>
          <math xmlns="http://www.w3.org/1998/Math/MathML">
            <apply>
              <times/>
              <cn> 2 </cn>
              <ci> kcVR </ci>
              <ci> S2 </ci>
              <ci> S30 </ci>
            </apply>
          </math>
        </kineticLaw>
      </reaction>
      <reaction id="R54" reversible="false">
        <listOfReactants>
          <speciesReference species="S27"/>
          <speciesReference species="S30"/>
        </listOfReactants>
        <listOfProducts>
          <speciesReference species="S53"/>
        </listOfProducts>
        <kineticLaw>
          <math xmlns="http://www.w3.org/1998/Math/MathML">
            <apply>
              <times/>
              <cn> 2 </cn>
              <ci> kcVR </ci>
              <ci> S27 </ci>
              <ci> S30 </ci>
            </apply>
          </math>
        </kineticLaw>
      </reaction>
      <reaction id="R55" reversible="false">
        <listOfReactants>
          <speciesReference species="S3"/>
          <speciesReference species="S30"/>
        </listOfReactants>
        <listOfProducts>
          <speciesReference species="S50"/>
        </listOfProducts>
        <kineticLaw>
          <math xmlns="http://www.w3.org/1998/Math/MathML">
            <apply>
              <times/>
              <cn> 2 </cn>
              <ci> kcVR </ci>
              <ci> S3 </ci>
              <ci> S30 </ci>
            </apply>
          </math>
        </kineticLaw>
      </reaction>
      <reaction id="R56" reversible="false">
        <listOfReactants>
          <speciesReference species="S4"/>
          <speciesReference species="S29"/>
        </listOfReactants>
        <listOfProducts>
          <speciesReference species="S40"/>
        </listOfProducts>
        <kineticLaw>
          <math xmlns="http://www.w3.org/1998/Math/MathML">
            <apply>
              <times/>
              <ci> kVEGFR2NRP1on </ci>
              <ci> S4 </ci>
              <ci> S29 </ci>
            </apply>
          </math>
        </kineticLaw>
      </reaction>
      <reaction id="R57" reversible="false">
        <listOfReactants>
          <speciesReference species="S4"/>
          <speciesReference species="S30"/>
        </listOfReactants>
        <listOfProducts>
          <speciesReference species="S43"/>
        </listOfProducts>
        <kineticLaw>
          <math xmlns="http://www.w3.org/1998/Math/MathML">
            <apply>
              <times/>
              <ci> kVEGFR1NRP1on </ci>
              <ci> S4 </ci>
              <ci> S30 </ci>
            </apply>
          </math>
        </kineticLaw>
      </reaction>
      <reaction id="R58" reversible="false">
        <listOfReactants>
          <speciesReference species="S1"/>
          <speciesReference species="S25"/>
        </listOfReactants>
        <listOfProducts>
          <speciesReference species="S1"/>
          <speciesReference species="S54"/>
        </listOfProducts>
        <kineticLaw>
          <math xmlns="http://www.w3.org/1998/Math/MathML">
            <apply>
              <times/>
              <ci> kvron </ci>
              <ci> S1 </ci>
              <ci> S25 </ci>
            </apply>
          </math>
        </kineticLaw>
      </reaction>
      <reaction id="R59" reversible="false">
        <listOfReactants>
          <speciesReference species="S1"/>
          <speciesReference species="S26"/>
        </listOfReactants>
        <listOfProducts>
          <speciesReference species="S1"/>
          <speciesReference species="S55"/>
        </listOfProducts>
        <kineticLaw>
          <math xmlns="http://www.w3.org/1998/Math/MathML">
            <apply>
              <times/>
              <cn> 2 </cn>
              <ci> kvron </ci>
              <ci> S1 </ci>
              <ci> S26 </ci>
            </apply>
          </math>
        </kineticLaw>
      </reaction>
      <reaction id="R60" reversible="false">
        <listOfReactants>
          <speciesReference species="S1"/>
          <speciesReference species="S27"/>
        </listOfReactants>
        <listOfProducts>
          <speciesReference species="S1"/>
          <speciesReference species="S39"/>
        </listOfProducts>
        <kineticLaw>
          <math xmlns="http://www.w3.org/1998/Math/MathML">
            <apply>
              <times/>
              <ci> kvron </ci>
              <ci> S1 </ci>
              <ci> S27 </ci>
            </apply>
          </math>
        </kineticLaw>
      </reaction>
      <reaction id="R61" reversible="false">
        <listOfReactants>
          <speciesReference species="S30"/>
        </listOfReactants>
        <listOfProducts>
          <speciesReference species="S2"/>
        </listOfProducts>
        <kineticLaw>
          <math xmlns="http://www.w3.org/1998/Math/MathML">
            <apply>
              <times/>
              <ci> kvroffvegfr1 </ci>
              <ci> S30 </ci>
            </apply>
          </math>
        </kineticLaw>
      </reaction>
      <reaction id="R62" reversible="false">
        <listOfReactants>
          <speciesReference species="S31"/>
        </listOfReactants>
        <listOfProducts>
          <speciesReference species="S3"/>
        </listOfProducts>
        <kineticLaw>
          <math xmlns="http://www.w3.org/1998/Math/MathML">
            <apply>
              <times/>
              <ci> ksingleR2is </ci>
              <ci> S31 </ci>
            </apply>
          </math>
        </kineticLaw>
      </reaction>
      <reaction id="R63" reversible="false">
        <listOfReactants>
          <speciesReference species="S31"/>
        </listOfReactants>
        <listOfProducts>
          <speciesReference species="S56"/>
        </listOfProducts>
        <kineticLaw>
          <math xmlns="http://www.w3.org/1998/Math/MathML">
            <apply>
              <times/>
              <ci> kdegi0noUB </ci>
              <ci> S31 </ci>
            </apply>
          </math>
        </kineticLaw>
      </reaction>
      <reaction id="R64" reversible="false">
        <listOfReactants>
          <speciesReference species="S24"/>
        </listOfReactants>
        <listOfProducts>
          <speciesReference species="S57"/>
        </listOfProducts>
        <kineticLaw>
          <math xmlns="http://www.w3.org/1998/Math/MathML">
            <apply>
              <times/>
              <ci> ksingleR2si </ci>
              <ci> S24 </ci>
            </apply>
          </math>
        </kineticLaw>
      </reaction>
      <reaction id="R65" reversible="false">
        <listOfReactants>
          <speciesReference species="S32"/>
        </listOfReactants>
        <listOfProducts>
          <speciesReference species="S8"/>
          <speciesReference species="S11"/>
        </listOfProducts>
        <kineticLaw>
          <math xmlns="http://www.w3.org/1998/Math/MathML">
            <apply>
              <times/>
              <ci> koffCaPKC </ci>
              <ci> S32 </ci>
            </apply>
          </math>
        </kineticLaw>
      </reaction>
      <reaction id="R66" reversible="false">
        <listOfReactants>
          <speciesReference species="S8"/>
          <speciesReference species="S34"/>
        </listOfReactants>
        <listOfProducts>
          <speciesReference species="S58"/>
        </listOfProducts>
        <kineticLaw>
          <math xmlns="http://www.w3.org/1998/Math/MathML">
            <apply>
              <times/>
              <ci> kon1CaCIB1 </ci>
              <ci> S8 </ci>
              <ci> S34 </ci>
            </apply>
          </math>
        </kineticLaw>
      </reaction>
      <reaction id="R67" reversible="false">
        <listOfReactants>
          <speciesReference species="S33"/>
        </listOfReactants>
        <listOfProducts>
          <speciesReference species="S8"/>
          <speciesReference species="S13"/>
        </listOfProducts>
        <kineticLaw>
          <math xmlns="http://www.w3.org/1998/Math/MathML">
            <apply>
              <times/>
              <ci> koff1CaCIB1 </ci>
              <ci> S33 </ci>
            </apply>
          </math>
        </kineticLaw>
      </reaction>
      <reaction id="R68" reversible="false">
        <listOfReactants>
          <speciesReference species="S8"/>
          <speciesReference species="S33"/>
        </listOfReactants>
        <listOfProducts>
          <speciesReference species="S58"/>
        </listOfProducts>
        <kineticLaw>
          <math xmlns="http://www.w3.org/1998/Math/MathML">
            <apply>
              <times/>
              <ci> kon2CaCIB1 </ci>
              <ci> S8 </ci>
              <ci> S33 </ci>
            </apply>
          </math>
        </kineticLaw>
      </reaction>
      <reaction id="R69" reversible="false">
        <listOfReactants>
          <speciesReference species="S34"/>
        </listOfReactants>
        <listOfProducts>
          <speciesReference species="S8"/>
          <speciesReference species="S13"/>
        </listOfProducts>
        <kineticLaw>
          <math xmlns="http://www.w3.org/1998/Math/MathML">
            <apply>
              <times/>
              <ci> koff2CaCIB1 </ci>
              <ci> S34 </ci>
            </apply>
          </math>
        </kineticLaw>
      </reaction>
      <reaction id="R70" reversible="false">
        <listOfReactants>
          <speciesReference species="S35"/>
        </listOfReactants>
        <listOfProducts>
          <speciesReference species="S18"/>
          <speciesReference species="S19"/>
        </listOfProducts>
        <kineticLaw>
          <math xmlns="http://www.w3.org/1998/Math/MathML">
            <apply>
              <times/>
              <ci> koffRasRaf </ci>
              <ci> S35 </ci>
            </apply>
          </math>
        </kineticLaw>
      </reaction>
      <reaction id="R71" reversible="false">
        <listOfReactants>
          <speciesReference species="S35"/>
        </listOfReactants>
        <listOfProducts>
          <speciesReference species="S59"/>
        </listOfProducts>
        <kineticLaw>
          <math xmlns="http://www.w3.org/1998/Math/MathML">
            <apply>
              <times/>
              <ci> kpRaf </ci>
              <ci> S35 </ci>
            </apply>
          </math>
        </kineticLaw>
      </reaction>
      <reaction id="R72" reversible="false">
        <listOfReactants>
          <speciesReference species="S36"/>
        </listOfReactants>
        <listOfProducts>
          <speciesReference species="S3"/>
          <speciesReference species="S27"/>
        </listOfProducts>
        <kineticLaw>
          <math xmlns="http://www.w3.org/1998/Math/MathML">
            <apply>
              <times/>
              <ci> kdRR </ci>
              <ci> S36 </ci>
            </apply>
          </math>
        </kineticLaw>
      </reaction>
      <reaction id="R73" reversible="false">
        <listOfReactants>
          <speciesReference species="S37"/>
        </listOfReactants>
        <listOfProducts>
          <speciesReference species="S2"/>
          <speciesReference species="S27"/>
        </listOfProducts>
        <kineticLaw>
          <math xmlns="http://www.w3.org/1998/Math/MathML">
            <apply>
              <times/>
              <ci> kdRR </ci>
              <ci> S37 </ci>
            </apply>
          </math>
        </kineticLaw>
      </reaction>
      <reaction id="R74" reversible="false">
        <listOfReactants>
          <speciesReference species="S38"/>
        </listOfReactants>
        <listOfProducts>
          <speciesReference species="S27"/>
          <speciesReference species="S27"/>
        </listOfProducts>
        <kineticLaw>
          <math xmlns="http://www.w3.org/1998/Math/MathML">
            <apply>
              <times/>
              <ci> kdRR </ci>
              <ci> S38 </ci>
            </apply>
          </math>
        </kineticLaw>
      </reaction>
      <reaction id="R75" reversible="false">
        <listOfReactants>
          <speciesReference species="S49"/>
        </listOfReactants>
        <listOfProducts>
          <speciesReference species="S60"/>
        </listOfProducts>
        <kineticLaw>
          <math xmlns="http://www.w3.org/1998/Math/MathML">
            <apply>
              <times/>
              <ci> kdeltaRR </ci>
              <ci> S49 </ci>
            </apply>
          </math>
        </kineticLaw>
      </reaction>
      <reaction id="R76" reversible="false">
        <listOfReactants>
          <speciesReference species="S50"/>
        </listOfReactants>
        <listOfProducts>
          <speciesReference species="S61"/>
        </listOfProducts>
        <kineticLaw>
          <math xmlns="http://www.w3.org/1998/Math/MathML">
            <apply>
              <times/>
              <ci> kdeltaRR </ci>
              <ci> S50 </ci>
            </apply>
          </math>
        </kineticLaw>
      </reaction>
      <reaction id="R77" reversible="false">
        <listOfReactants>
          <speciesReference species="S51"/>
        </listOfReactants>
        <listOfProducts>
          <speciesReference species="S62"/>
        </listOfProducts>
        <kineticLaw>
          <math xmlns="http://www.w3.org/1998/Math/MathML">
            <apply>
              <times/>
              <ci> kdeltaRR </ci>
              <ci> S51 </ci>
            </apply>
          </math>
        </kineticLaw>
      </reaction>
      <reaction id="R78" reversible="false">
        <listOfReactants>
          <speciesReference species="S52"/>
        </listOfReactants>
        <listOfProducts>
          <speciesReference species="S63"/>
        </listOfProducts>
        <kineticLaw>
          <math xmlns="http://www.w3.org/1998/Math/MathML">
            <apply>
              <times/>
              <ci> kdeltaRR </ci>
              <ci> S52 </ci>
            </apply>
          </math>
        </kineticLaw>
      </reaction>
      <reaction id="R79" reversible="false">
        <listOfReactants>
          <speciesReference species="S53"/>
        </listOfReactants>
        <listOfProducts>
          <speciesReference species="S64"/>
        </listOfProducts>
        <kineticLaw>
          <math xmlns="http://www.w3.org/1998/Math/MathML">
            <apply>
              <times/>
              <ci> kdeltaRR </ci>
              <ci> S53 </ci>
            </apply>
          </math>
        </kineticLaw>
      </reaction>
      <reaction id="R80" reversible="false">
        <listOfReactants>
          <speciesReference species="S4"/>
          <speciesReference species="S37"/>
        </listOfReactants>
        <listOfProducts>
          <speciesReference species="S38"/>
        </listOfProducts>
        <kineticLaw>
          <math xmlns="http://www.w3.org/1998/Math/MathML">
            <apply>
              <times/>
              <ci> kNRP1VEGFR1on </ci>
              <ci> S4 </ci>
              <ci> S37 </ci>
            </apply>
          </math>
        </kineticLaw>
      </reaction>
      <reaction id="R81" reversible="false">
        <listOfReactants>
          <speciesReference species="S4"/>
          <speciesReference species="S42"/>
        </listOfReactants>
        <listOfProducts>
          <speciesReference species="S65"/>
        </listOfProducts>
        <kineticLaw>
          <math xmlns="http://www.w3.org/1998/Math/MathML">
            <apply>
              <times/>
              <ci> kNRP1VEGFR1on </ci>
              <ci> S4 </ci>
              <ci> S42 </ci>
            </apply>
          </math>
        </kineticLaw>
      </reaction>
      <reaction id="R82" reversible="false">
        <listOfReactants>
          <speciesReference species="S4"/>
          <speciesReference species="S43"/>
        </listOfReactants>
        <listOfProducts>
          <speciesReference species="S44"/>
        </listOfProducts>
        <kineticLaw>
          <math xmlns="http://www.w3.org/1998/Math/MathML">
            <apply>
              <times/>
              <ci> kNRP1VEGFR1on </ci>
              <ci> S4 </ci>
              <ci> S43 </ci>
            </apply>
          </math>
        </kineticLaw>
      </reaction>
      <reaction id="R83" reversible="false">
        <listOfReactants>
          <speciesReference species="S4"/>
          <speciesReference species="S45"/>
        </listOfReactants>
        <listOfProducts>
          <speciesReference species="S66"/>
        </listOfProducts>
        <kineticLaw>
          <math xmlns="http://www.w3.org/1998/Math/MathML">
            <apply>
              <times/>
              <ci> kNRP1VEGFR1on </ci>
              <ci> S4 </ci>
              <ci> S45 </ci>
            </apply>
          </math>
        </kineticLaw>
      </reaction>
      <reaction id="R84" reversible="false">
        <listOfReactants>
          <speciesReference species="S4"/>
          <speciesReference species="S45"/>
        </listOfReactants>
        <listOfProducts>
          <speciesReference species="S67"/>
        </listOfProducts>
        <kineticLaw>
          <math xmlns="http://www.w3.org/1998/Math/MathML">
            <apply>
              <times/>
              <ci> kNRP1VEGFR1on </ci>
              <ci> S4 </ci>
              <ci> S45 </ci>
            </apply>
          </math>
        </kineticLaw>
      </reaction>
      <reaction id="R85" reversible="false">
        <listOfReactants>
          <speciesReference species="S4"/>
          <speciesReference species="S46"/>
        </listOfReactants>
        <listOfProducts>
          <speciesReference species="S68"/>
        </listOfProducts>
        <kineticLaw>
          <math xmlns="http://www.w3.org/1998/Math/MathML">
            <apply>
              <times/>
              <ci> kNRP1VEGFR1on </ci>
              <ci> S4 </ci>
              <ci> S46 </ci>
            </apply>
          </math>
        </kineticLaw>
      </reaction>
      <reaction id="R86" reversible="false">
        <listOfReactants>
          <speciesReference species="S4"/>
          <speciesReference species="S48"/>
        </listOfReactants>
        <listOfProducts>
          <speciesReference species="S69"/>
        </listOfProducts>
        <kineticLaw>
          <math xmlns="http://www.w3.org/1998/Math/MathML">
            <apply>
              <times/>
              <ci> kNRP1VEGFR1on </ci>
              <ci> S4 </ci>
              <ci> S48 </ci>
            </apply>
          </math>
        </kineticLaw>
      </reaction>
      <reaction id="R87" reversible="false">
        <listOfReactants>
          <speciesReference species="S4"/>
          <speciesReference species="S50"/>
        </listOfReactants>
        <listOfProducts>
          <speciesReference species="S51"/>
        </listOfProducts>
        <kineticLaw>
          <math xmlns="http://www.w3.org/1998/Math/MathML">
            <apply>
              <times/>
              <ci> kNRP1VEGFR1on </ci>
              <ci> S4 </ci>
              <ci> S50 </ci>
            </apply>
          </math>
        </kineticLaw>
      </reaction>
      <reaction id="R88" reversible="false">
        <listOfReactants>
          <speciesReference species="S4"/>
          <speciesReference species="S52"/>
        </listOfReactants>
        <listOfProducts>
          <speciesReference species="S53"/>
        </listOfProducts>
        <kineticLaw>
          <math xmlns="http://www.w3.org/1998/Math/MathML">
            <apply>
              <times/>
              <cn> 2 </cn>
              <ci> kNRP1VEGFR1on </ci>
              <ci> S4 </ci>
              <ci> S52 </ci>
            </apply>
          </math>
        </kineticLaw>
      </reaction>
      <reaction id="R89" reversible="false">
        <listOfReactants>
          <speciesReference species="S4"/>
          <speciesReference species="S53"/>
        </listOfReactants>
        <listOfProducts>
          <speciesReference species="S70"/>
        </listOfProducts>
        <kineticLaw>
          <math xmlns="http://www.w3.org/1998/Math/MathML">
            <apply>
              <times/>
              <ci> kNRP1VEGFR1on </ci>
              <ci> S4 </ci>
              <ci> S53 </ci>
            </apply>
          </math>
        </kineticLaw>
      </reaction>
      <reaction id="R90" reversible="false">
        <listOfReactants>
          <speciesReference species="S4"/>
          <speciesReference species="S54"/>
        </listOfReactants>
        <listOfProducts>
          <speciesReference species="S71"/>
        </listOfProducts>
        <kineticLaw>
          <math xmlns="http://www.w3.org/1998/Math/MathML">
            <apply>
              <times/>
              <ci> kNRP1VEGFR1on </ci>
              <ci> S4 </ci>
              <ci> S54 </ci>
            </apply>
          </math>
        </kineticLaw>
      </reaction>
      <reaction id="R91" reversible="false">
        <listOfReactants>
          <speciesReference species="S4"/>
          <speciesReference species="S55"/>
        </listOfReactants>
        <listOfProducts>
          <speciesReference species="S72"/>
        </listOfProducts>
        <kineticLaw>
          <math xmlns="http://www.w3.org/1998/Math/MathML">
            <apply>
              <times/>
              <ci> kNRP1VEGFR1on </ci>
              <ci> S4 </ci>
              <ci> S55 </ci>
            </apply>
          </math>
        </kineticLaw>
      </reaction>
      <reaction id="R92" reversible="false">
        <listOfReactants>
          <speciesReference species="S4"/>
          <speciesReference species="S55"/>
        </listOfReactants>
        <listOfProducts>
          <speciesReference species="S73"/>
        </listOfProducts>
        <kineticLaw>
          <math xmlns="http://www.w3.org/1998/Math/MathML">
            <apply>
              <times/>
              <ci> kNRP1VEGFR1on </ci>
              <ci> S4 </ci>
              <ci> S55 </ci>
            </apply>
          </math>
        </kineticLaw>
      </reaction>
      <reaction id="R93" reversible="false">
        <listOfReactants>
          <speciesReference species="S36"/>
        </listOfReactants>
        <listOfProducts>
          <speciesReference species="S4"/>
          <speciesReference species="S25"/>
        </listOfProducts>
        <kineticLaw>
          <math xmlns="http://www.w3.org/1998/Math/MathML">
            <apply>
              <times/>
              <ci> kNRP1VEGFR1off </ci>
              <ci> S36 </ci>
            </apply>
          </math>
        </kineticLaw>
      </reaction>
      <reaction id="R94" reversible="false">
        <listOfReactants>
          <speciesReference species="S37"/>
        </listOfReactants>
        <listOfProducts>
          <speciesReference species="S4"/>
          <speciesReference species="S26"/>
        </listOfProducts>
        <kineticLaw>
          <math xmlns="http://www.w3.org/1998/Math/MathML">
            <apply>
              <times/>
              <ci> kNRP1VEGFR1off </ci>
              <ci> S37 </ci>
            </apply>
          </math>
        </kineticLaw>
      </reaction>
      <reaction id="R95" reversible="false">
        <listOfReactants>
          <speciesReference species="S38"/>
        </listOfReactants>
        <listOfProducts>
          <speciesReference species="S4"/>
          <speciesReference species="S37"/>
        </listOfProducts>
        <kineticLaw>
          <math xmlns="http://www.w3.org/1998/Math/MathML">
            <apply>
              <times/>
              <cn> 2 </cn>
              <ci> kNRP1VEGFR1off </ci>
              <ci> S38 </ci>
            </apply>
          </math>
        </kineticLaw>
      </reaction>
      <reaction id="R96" reversible="false">
        <listOfReactants>
          <speciesReference species="S39"/>
        </listOfReactants>
        <listOfProducts>
          <speciesReference species="S4"/>
          <speciesReference species="S30"/>
        </listOfProducts>
        <kineticLaw>
          <math xmlns="http://www.w3.org/1998/Math/MathML">
            <apply>
              <times/>
              <ci> kNRP1VEGFR1off </ci>
              <ci> S39 </ci>
            </apply>
          </math>
        </kineticLaw>
      </reaction>
      <reaction id="R97" reversible="false">
        <listOfReactants>
          <speciesReference species="S44"/>
        </listOfReactants>
        <listOfProducts>
          <speciesReference species="S4"/>
          <speciesReference species="S43"/>
        </listOfProducts>
        <kineticLaw>
          <math xmlns="http://www.w3.org/1998/Math/MathML">
            <apply>
              <times/>
              <ci> kNRP1VEGFR1off </ci>
              <ci> S44 </ci>
            </apply>
          </math>
        </kineticLaw>
      </reaction>
      <reaction id="R98" reversible="false">
        <listOfReactants>
          <speciesReference species="S51"/>
        </listOfReactants>
        <listOfProducts>
          <speciesReference species="S4"/>
          <speciesReference species="S50"/>
        </listOfProducts>
        <kineticLaw>
          <math xmlns="http://www.w3.org/1998/Math/MathML">
            <apply>
              <times/>
              <ci> kNRP1VEGFR1off </ci>
              <ci> S51 </ci>
            </apply>
          </math>
        </kineticLaw>
      </reaction>
      <reaction id="R99" reversible="false">
        <listOfReactants>
          <speciesReference species="S53"/>
        </listOfReactants>
        <listOfProducts>
          <speciesReference species="S4"/>
          <speciesReference species="S52"/>
        </listOfProducts>
        <kineticLaw>
          <math xmlns="http://www.w3.org/1998/Math/MathML">
            <apply>
              <times/>
              <ci> kNRP1VEGFR1off </ci>
              <ci> S53 </ci>
            </apply>
          </math>
        </kineticLaw>
      </reaction>
      <reaction id="R100" reversible="false">
        <listOfReactants>
          <speciesReference species="S40"/>
        </listOfReactants>
        <listOfProducts>
          <speciesReference species="S3"/>
          <speciesReference species="S28"/>
        </listOfProducts>
        <kineticLaw>
          <math xmlns="http://www.w3.org/1998/Math/MathML">
            <apply>
              <times/>
              <ci> kNRP1VEGFR2off </ci>
              <ci> S40 </ci>
            </apply>
          </math>
        </kineticLaw>
      </reaction>
      <reaction id="R101" reversible="false">
        <listOfReactants>
          <speciesReference species="S41"/>
        </listOfReactants>
        <listOfProducts>
          <speciesReference species="S24"/>
          <speciesReference species="S28"/>
        </listOfProducts>
        <kineticLaw>
          <math xmlns="http://www.w3.org/1998/Math/MathML">
            <apply>
              <times/>
              <ci> kNRP1VEGFR2off </ci>
              <ci> S41 </ci>
            </apply>
          </math>
        </kineticLaw>
      </reaction>
      <reaction id="R102" reversible="false">
        <listOfReactants>
          <speciesReference species="S28"/>
          <speciesReference species="S36"/>
        </listOfReactants>
        <listOfProducts>
          <speciesReference species="S65"/>
        </listOfProducts>
        <kineticLaw>
          <math xmlns="http://www.w3.org/1998/Math/MathML">
            <apply>
              <times/>
              <cn> 2 </cn>
              <ci> kNRP1VEGFR2on </ci>
              <ci> S28 </ci>
              <ci> S36 </ci>
            </apply>
          </math>
        </kineticLaw>
      </reaction>
      <reaction id="R103" reversible="false">
        <listOfReactants>
          <speciesReference species="S42"/>
        </listOfReactants>
        <listOfProducts>
          <speciesReference species="S25"/>
          <speciesReference species="S28"/>
        </listOfProducts>
        <kineticLaw>
          <math xmlns="http://www.w3.org/1998/Math/MathML">
            <apply>
              <times/>
              <ci> kNRP1VEGFR2off </ci>
              <ci> S42 </ci>
            </apply>
          </math>
        </kineticLaw>
      </reaction>
      <reaction id="R104" reversible="false">
        <listOfReactants>
          <speciesReference species="S43"/>
        </listOfReactants>
        <listOfProducts>
          <speciesReference species="S2"/>
          <speciesReference species="S28"/>
        </listOfProducts>
        <kineticLaw>
          <math xmlns="http://www.w3.org/1998/Math/MathML">
            <apply>
              <times/>
              <ci> kvroffvegfr1 </ci>
              <ci> S43 </ci>
            </apply>
          </math>
        </kineticLaw>
      </reaction>
      <reaction id="R105" reversible="false">
        <listOfReactants>
          <speciesReference species="S44"/>
        </listOfReactants>
        <listOfProducts>
          <speciesReference species="S27"/>
          <speciesReference species="S28"/>
        </listOfProducts>
        <kineticLaw>
          <math xmlns="http://www.w3.org/1998/Math/MathML">
            <apply>
              <times/>
              <ci> kvroffvegfr1 </ci>
              <ci> S44 </ci>
            </apply>
          </math>
        </kineticLaw>
      </reaction>
      <reaction id="R106" reversible="false">
        <listOfReactants>
          <speciesReference species="S28"/>
          <speciesReference species="S37"/>
        </listOfReactants>
        <listOfProducts>
          <speciesReference species="S66"/>
        </listOfProducts>
        <kineticLaw>
          <math xmlns="http://www.w3.org/1998/Math/MathML">
            <apply>
              <times/>
              <cn> 2 </cn>
              <ci> kcVR </ci>
              <ci> S28 </ci>
              <ci> S37 </ci>
            </apply>
          </math>
        </kineticLaw>
      </reaction>
      <reaction id="R107" reversible="false">
        <listOfReactants>
          <speciesReference species="S28"/>
          <speciesReference species="S37"/>
        </listOfReactants>
        <listOfProducts>
          <speciesReference species="S67"/>
        </listOfProducts>
        <kineticLaw>
          <math xmlns="http://www.w3.org/1998/Math/MathML">
            <apply>
              <times/>
              <cn> 2 </cn>
              <ci> kcVR </ci>
              <ci> S28 </ci>
              <ci> S37 </ci>
            </apply>
          </math>
        </kineticLaw>
      </reaction>
      <reaction id="R108" reversible="false">
        <listOfReactants>
          <speciesReference species="S28"/>
          <speciesReference species="S38"/>
        </listOfReactants>
        <listOfProducts>
          <speciesReference species="S74"/>
        </listOfProducts>
        <kineticLaw>
          <math xmlns="http://www.w3.org/1998/Math/MathML">
            <apply>
              <times/>
              <cn> 4 </cn>
              <ci> kcVR </ci>
              <ci> S28 </ci>
              <ci> S38 </ci>
            </apply>
          </math>
        </kineticLaw>
      </reaction>
      <reaction id="R109" reversible="false">
        <listOfReactants>
          <speciesReference species="S45"/>
        </listOfReactants>
        <listOfProducts>
          <speciesReference species="S26"/>
          <speciesReference species="S28"/>
        </listOfProducts>
        <kineticLaw>
          <math xmlns="http://www.w3.org/1998/Math/MathML">
            <apply>
              <times/>
              <ci> kvroffvegfr1 </ci>
              <ci> S45 </ci>
            </apply>
          </math>
        </kineticLaw>
      </reaction>
      <reaction id="R110" reversible="false">
        <listOfReactants>
          <speciesReference species="S28"/>
          <speciesReference species="S36"/>
        </listOfReactants>
        <listOfProducts>
          <speciesReference species="S68"/>
        </listOfProducts>
        <kineticLaw>
          <math xmlns="http://www.w3.org/1998/Math/MathML">
            <apply>
              <times/>
              <cn> 2 </cn>
              <ci> kcVR </ci>
              <ci> S28 </ci>
              <ci> S36 </ci>
            </apply>
          </math>
        </kineticLaw>
      </reaction>
      <reaction id="R111" reversible="false">
        <listOfReactants>
          <speciesReference species="S46"/>
        </listOfReactants>
        <listOfProducts>
          <speciesReference species="S25"/>
          <speciesReference species="S28"/>
        </listOfProducts>
        <kineticLaw>
          <math xmlns="http://www.w3.org/1998/Math/MathML">
            <apply>
              <times/>
              <ci> kvroffvegfr1 </ci>
              <ci> S46 </ci>
            </apply>
          </math>
        </kineticLaw>
      </reaction>
      <reaction id="R112" reversible="false">
        <listOfReactants>
          <speciesReference species="S1"/>
          <speciesReference species="S36"/>
        </listOfReactants>
        <listOfProducts>
          <speciesReference species="S1"/>
          <speciesReference species="S69"/>
        </listOfProducts>
        <kineticLaw>
          <math xmlns="http://www.w3.org/1998/Math/MathML">
            <apply>
              <times/>
              <ci> kvron </ci>
              <ci> S1 </ci>
              <ci> S36 </ci>
            </apply>
          </math>
        </kineticLaw>
      </reaction>
      <reaction id="R113" reversible="false">
        <listOfReactants>
          <speciesReference species="S1"/>
          <speciesReference species="S41"/>
        </listOfReactants>
        <listOfProducts>
          <speciesReference species="S1"/>
          <speciesReference species="S75"/>
        </listOfProducts>
        <kineticLaw>
          <math xmlns="http://www.w3.org/1998/Math/MathML">
            <apply>
              <times/>
              <ci> kvron </ci>
              <ci> S1 </ci>
              <ci> S41 </ci>
            </apply>
          </math>
        </kineticLaw>
      </reaction>
      <reaction id="R114" reversible="false">
        <listOfReactants>
          <speciesReference species="S1"/>
          <speciesReference species="S46"/>
        </listOfReactants>
        <listOfProducts>
          <speciesReference species="S1"/>
          <speciesReference species="S76"/>
        </listOfProducts>
        <kineticLaw>
          <math xmlns="http://www.w3.org/1998/Math/MathML">
            <apply>
              <times/>
              <ci> kvron </ci>
              <ci> S1 </ci>
              <ci> S46 </ci>
            </apply>
          </math>
        </kineticLaw>
      </reaction>
      <reaction id="R115" reversible="false">
        <listOfReactants>
          <speciesReference species="S1"/>
          <speciesReference species="S47"/>
        </listOfReactants>
        <listOfProducts>
          <speciesReference species="S1"/>
          <speciesReference species="S77"/>
        </listOfProducts>
        <kineticLaw>
          <math xmlns="http://www.w3.org/1998/Math/MathML">
            <apply>
              <times/>
              <ci> kvron </ci>
              <ci> S1 </ci>
              <ci> S47 </ci>
            </apply>
          </math>
        </kineticLaw>
      </reaction>
      <reaction id="R116" reversible="false">
        <listOfReactants>
          <speciesReference species="S1"/>
          <speciesReference species="S54"/>
        </listOfReactants>
        <listOfProducts>
          <speciesReference species="S1"/>
          <speciesReference species="S78"/>
        </listOfProducts>
        <kineticLaw>
          <math xmlns="http://www.w3.org/1998/Math/MathML">
            <apply>
              <times/>
              <ci> kvron </ci>
              <ci> S1 </ci>
              <ci> S54 </ci>
            </apply>
          </math>
        </kineticLaw>
      </reaction>
      <reaction id="R117" reversible="false">
        <listOfReactants>
          <speciesReference species="S47"/>
        </listOfReactants>
        <listOfProducts>
          <speciesReference species="S24"/>
        </listOfProducts>
        <kineticLaw>
          <math xmlns="http://www.w3.org/1998/Math/MathML">
            <apply>
              <times/>
              <ci> kvroff </ci>
              <ci> S47 </ci>
            </apply>
          </math>
        </kineticLaw>
      </reaction>
      <reaction id="R118" reversible="false">
        <listOfReactants>
          <speciesReference species="S48"/>
        </listOfReactants>
        <listOfProducts>
          <speciesReference species="S25"/>
        </listOfProducts>
        <kineticLaw>
          <math xmlns="http://www.w3.org/1998/Math/MathML">
            <apply>
              <times/>
              <ci> kvroff </ci>
              <ci> S48 </ci>
            </apply>
          </math>
        </kineticLaw>
      </reaction>
      <reaction id="R119" reversible="false">
        <listOfReactants>
          <speciesReference species="S49"/>
        </listOfReactants>
        <listOfProducts>
          <speciesReference species="S3"/>
          <speciesReference species="S29"/>
        </listOfProducts>
        <kineticLaw>
          <math xmlns="http://www.w3.org/1998/Math/MathML">
            <apply>
              <times/>
              <cn> 2 </cn>
              <ci> kvroff </ci>
              <ci> S49 </ci>
            </apply>
          </math>
        </kineticLaw>
      </reaction>
      <reaction id="R120" reversible="false">
        <listOfReactants>
          <speciesReference species="S50"/>
        </listOfReactants>
        <listOfProducts>
          <speciesReference species="S2"/>
          <speciesReference species="S29"/>
        </listOfProducts>
        <kineticLaw>
          <math xmlns="http://www.w3.org/1998/Math/MathML">
            <apply>
              <times/>
              <ci> kvroffvegfr1 </ci>
              <ci> S50 </ci>
            </apply>
          </math>
        </kineticLaw>
      </reaction>
      <reaction id="R121" reversible="false">
        <listOfReactants>
          <speciesReference species="S51"/>
        </listOfReactants>
        <listOfProducts>
          <speciesReference species="S27"/>
          <speciesReference species="S29"/>
        </listOfProducts>
        <kineticLaw>
          <math xmlns="http://www.w3.org/1998/Math/MathML">
            <apply>
              <times/>
              <ci> kvroffvegfr1 </ci>
              <ci> S51 </ci>
            </apply>
          </math>
        </kineticLaw>
      </reaction>
      <reaction id="R122" reversible="false">
        <listOfReactants>
          <speciesReference species="S47"/>
        </listOfReactants>
        <listOfProducts>
          <speciesReference species="S60"/>
        </listOfProducts>
        <kineticLaw>
          <math xmlns="http://www.w3.org/1998/Math/MathML">
            <apply>
              <times/>
              <ci> kdeltaVR </ci>
              <ci> S47 </ci>
            </apply>
          </math>
        </kineticLaw>
      </reaction>
      <reaction id="R123" reversible="false">
        <listOfReactants>
          <speciesReference species="S48"/>
        </listOfReactants>
        <listOfProducts>
          <speciesReference species="S61"/>
        </listOfProducts>
        <kineticLaw>
          <math xmlns="http://www.w3.org/1998/Math/MathML">
            <apply>
              <times/>
              <ci> kdeltaVR </ci>
              <ci> S48 </ci>
            </apply>
          </math>
        </kineticLaw>
      </reaction>
      <reaction id="R124" reversible="false">
        <listOfReactants>
          <speciesReference species="S2"/>
          <speciesReference species="S39"/>
        </listOfReactants>
        <listOfProducts>
          <speciesReference species="S53"/>
        </listOfProducts>
        <kineticLaw>
          <math xmlns="http://www.w3.org/1998/Math/MathML">
            <apply>
              <times/>
              <cn> 2 </cn>
              <ci> kcVR </ci>
              <ci> S2 </ci>
              <ci> S39 </ci>
            </apply>
          </math>
        </kineticLaw>
      </reaction>
      <reaction id="R125" reversible="false">
        <listOfReactants>
          <speciesReference species="S27"/>
          <speciesReference species="S39"/>
        </listOfReactants>
        <listOfProducts>
          <speciesReference species="S70"/>
        </listOfProducts>
        <kineticLaw>
          <math xmlns="http://www.w3.org/1998/Math/MathML">
            <apply>
              <times/>
              <cn> 2 </cn>
              <ci> kcVR </ci>
              <ci> S27 </ci>
              <ci> S39 </ci>
            </apply>
          </math>
        </kineticLaw>
      </reaction>
      <reaction id="R126" reversible="false">
        <listOfReactants>
          <speciesReference species="S52"/>
        </listOfReactants>
        <listOfProducts>
          <speciesReference species="S2"/>
          <speciesReference species="S30"/>
        </listOfProducts>
        <kineticLaw>
          <math xmlns="http://www.w3.org/1998/Math/MathML">
            <apply>
              <times/>
              <cn> 4 </cn>
              <ci> kvroffvegfr1 </ci>
              <ci> S52 </ci>
            </apply>
          </math>
        </kineticLaw>
      </reaction>
      <reaction id="R127" reversible="false">
        <listOfReactants>
          <speciesReference species="S53"/>
        </listOfReactants>
        <listOfProducts>
          <speciesReference species="S27"/>
          <speciesReference species="S30"/>
        </listOfProducts>
        <kineticLaw>
          <math xmlns="http://www.w3.org/1998/Math/MathML">
            <apply>
              <times/>
              <cn> 2 </cn>
              <ci> kvroffvegfr1 </ci>
              <ci> S53 </ci>
            </apply>
          </math>
        </kineticLaw>
      </reaction>
      <reaction id="R128" reversible="false">
        <listOfReactants>
          <speciesReference species="S53"/>
        </listOfReactants>
        <listOfProducts>
          <speciesReference species="S2"/>
          <speciesReference species="S39"/>
        </listOfProducts>
        <kineticLaw>
          <math xmlns="http://www.w3.org/1998/Math/MathML">
            <apply>
              <times/>
              <cn> 2 </cn>
              <ci> kvroffvegfr1 </ci>
              <ci> S53 </ci>
            </apply>
          </math>
        </kineticLaw>
      </reaction>
      <reaction id="R129" reversible="false">
        <listOfReactants>
          <speciesReference species="S3"/>
          <speciesReference species="S39"/>
        </listOfReactants>
        <listOfProducts>
          <speciesReference species="S51"/>
        </listOfProducts>
        <kineticLaw>
          <math xmlns="http://www.w3.org/1998/Math/MathML">
            <apply>
              <times/>
              <cn> 2 </cn>
              <ci> kcVR </ci>
              <ci> S3 </ci>
              <ci> S39 </ci>
            </apply>
          </math>
        </kineticLaw>
      </reaction>
      <reaction id="R130" reversible="false">
        <listOfReactants>
          <speciesReference species="S50"/>
        </listOfReactants>
        <listOfProducts>
          <speciesReference species="S3"/>
          <speciesReference species="S30"/>
        </listOfProducts>
        <kineticLaw>
          <math xmlns="http://www.w3.org/1998/Math/MathML">
            <apply>
              <times/>
              <cn> 2 </cn>
              <ci> kvroff </ci>
              <ci> S50 </ci>
            </apply>
          </math>
        </kineticLaw>
      </reaction>
      <reaction id="R131" reversible="false">
        <listOfReactants>
          <speciesReference species="S51"/>
        </listOfReactants>
        <listOfProducts>
          <speciesReference species="S3"/>
          <speciesReference species="S39"/>
        </listOfProducts>
        <kineticLaw>
          <math xmlns="http://www.w3.org/1998/Math/MathML">
            <apply>
              <times/>
              <cn> 2 </cn>
              <ci> kvroff </ci>
              <ci> S51 </ci>
            </apply>
          </math>
        </kineticLaw>
      </reaction>
      <reaction id="R132" reversible="false">
        <listOfReactants>
          <speciesReference species="S55"/>
        </listOfReactants>
        <listOfProducts>
          <speciesReference species="S63"/>
        </listOfProducts>
        <kineticLaw>
          <math xmlns="http://www.w3.org/1998/Math/MathML">
            <apply>
              <times/>
              <cn> 2 </cn>
              <ci> kdeltaVR </ci>
              <ci> S55 </ci>
            </apply>
          </math>
        </kineticLaw>
      </reaction>
      <reaction id="R133" reversible="false">
        <listOfReactants>
          <speciesReference species="S54"/>
        </listOfReactants>
        <listOfProducts>
          <speciesReference species="S61"/>
        </listOfProducts>
        <kineticLaw>
          <math xmlns="http://www.w3.org/1998/Math/MathML">
            <apply>
              <times/>
              <cn> 2 </cn>
              <ci> kdeltaVR </ci>
              <ci> S54 </ci>
            </apply>
          </math>
        </kineticLaw>
      </reaction>
      <reaction id="R134" reversible="false">
        <listOfReactants>
          <speciesReference species="S3"/>
          <speciesReference species="S40"/>
        </listOfReactants>
        <listOfProducts>
          <speciesReference species="S79"/>
        </listOfProducts>
        <kineticLaw>
          <math xmlns="http://www.w3.org/1998/Math/MathML">
            <apply>
              <times/>
              <ci> kNRP1VEGFR2on </ci>
              <ci> S3 </ci>
              <ci> S40 </ci>
            </apply>
          </math>
        </kineticLaw>
      </reaction>
      <reaction id="R135" reversible="false">
        <listOfReactants>
          <speciesReference species="S2"/>
          <speciesReference species="S40"/>
        </listOfReactants>
        <listOfProducts>
          <speciesReference species="S80"/>
        </listOfProducts>
        <kineticLaw>
          <math xmlns="http://www.w3.org/1998/Math/MathML">
            <apply>
              <times/>
              <ci> kcVR </ci>
              <ci> S2 </ci>
              <ci> S40 </ci>
            </apply>
          </math>
        </kineticLaw>
      </reaction>
      <reaction id="R136" reversible="false">
        <listOfReactants>
          <speciesReference species="S27"/>
          <speciesReference species="S40"/>
        </listOfReactants>
        <listOfProducts>
          <speciesReference species="S81"/>
        </listOfProducts>
        <kineticLaw>
          <math xmlns="http://www.w3.org/1998/Math/MathML">
            <apply>
              <times/>
              <ci> kcVR </ci>
              <ci> S27 </ci>
              <ci> S40 </ci>
            </apply>
          </math>
        </kineticLaw>
      </reaction>
      <reaction id="R137" reversible="false">
        <listOfReactants>
          <speciesReference species="S41"/>
        </listOfReactants>
        <listOfProducts>
          <speciesReference species="S82"/>
        </listOfProducts>
        <kineticLaw>
          <math xmlns="http://www.w3.org/1998/Math/MathML">
            <apply>
              <times/>
              <ci> kdeltaVR </ci>
              <ci> S41 </ci>
            </apply>
          </math>
        </kineticLaw>
      </reaction>
      <reaction id="R138" reversible="false">
        <listOfReactants>
          <speciesReference species="S42"/>
        </listOfReactants>
        <listOfProducts>
          <speciesReference species="S83"/>
        </listOfProducts>
        <kineticLaw>
          <math xmlns="http://www.w3.org/1998/Math/MathML">
            <apply>
              <times/>
              <ci> kdeltaVR </ci>
              <ci> S42 </ci>
            </apply>
          </math>
        </kineticLaw>
      </reaction>
      <reaction id="R139" reversible="false">
        <listOfReactants>
          <speciesReference species="S2"/>
          <speciesReference species="S43"/>
        </listOfReactants>
        <listOfProducts>
          <speciesReference species="S84"/>
        </listOfProducts>
        <kineticLaw>
          <math xmlns="http://www.w3.org/1998/Math/MathML">
            <apply>
              <times/>
              <cn> 2 </cn>
              <ci> kcVR </ci>
              <ci> S2 </ci>
              <ci> S43 </ci>
            </apply>
          </math>
        </kineticLaw>
      </reaction>
      <reaction id="R140" reversible="false">
        <listOfReactants>
          <speciesReference species="S27"/>
          <speciesReference species="S43"/>
        </listOfReactants>
        <listOfProducts>
          <speciesReference species="S85"/>
        </listOfProducts>
        <kineticLaw>
          <math xmlns="http://www.w3.org/1998/Math/MathML">
            <apply>
              <times/>
              <cn> 2 </cn>
              <ci> kcVR </ci>
              <ci> S27 </ci>
              <ci> S43 </ci>
            </apply>
          </math>
        </kineticLaw>
      </reaction>
      <reaction id="R141" reversible="false">
        <listOfReactants>
          <speciesReference species="S2"/>
          <speciesReference species="S44"/>
        </listOfReactants>
        <listOfProducts>
          <speciesReference species="S85"/>
        </listOfProducts>
        <kineticLaw>
          <math xmlns="http://www.w3.org/1998/Math/MathML">
            <apply>
              <times/>
              <cn> 2 </cn>
              <ci> kcVR </ci>
              <ci> S2 </ci>
              <ci> S44 </ci>
            </apply>
          </math>
        </kineticLaw>
      </reaction>
      <reaction id="R142" reversible="false">
        <listOfReactants>
          <speciesReference species="S27"/>
          <speciesReference species="S44"/>
        </listOfReactants>
        <listOfProducts>
          <speciesReference species="S86"/>
        </listOfProducts>
        <kineticLaw>
          <math xmlns="http://www.w3.org/1998/Math/MathML">
            <apply>
              <times/>
              <cn> 2 </cn>
              <ci> kcVR </ci>
              <ci> S27 </ci>
              <ci> S44 </ci>
            </apply>
          </math>
        </kineticLaw>
      </reaction>
      <reaction id="R143" reversible="false">
        <listOfReactants>
          <speciesReference species="S3"/>
          <speciesReference species="S43"/>
        </listOfReactants>
        <listOfProducts>
          <speciesReference species="S80"/>
        </listOfProducts>
        <kineticLaw>
          <math xmlns="http://www.w3.org/1998/Math/MathML">
            <apply>
              <times/>
              <ci> kNRP1VEGFR2on </ci>
              <ci> S3 </ci>
              <ci> S43 </ci>
            </apply>
          </math>
        </kineticLaw>
      </reaction>
      <reaction id="R144" reversible="false">
        <listOfReactants>
          <speciesReference species="S3"/>
          <speciesReference species="S44"/>
        </listOfReactants>
        <listOfProducts>
          <speciesReference species="S81"/>
        </listOfProducts>
        <kineticLaw>
          <math xmlns="http://www.w3.org/1998/Math/MathML">
            <apply>
              <times/>
              <ci> kNRP1VEGFR2on </ci>
              <ci> S3 </ci>
              <ci> S44 </ci>
            </apply>
          </math>
        </kineticLaw>
      </reaction>
      <reaction id="R145" reversible="false">
        <listOfReactants>
          <speciesReference species="S45"/>
        </listOfReactants>
        <listOfProducts>
          <speciesReference species="S87"/>
        </listOfProducts>
        <kineticLaw>
          <math xmlns="http://www.w3.org/1998/Math/MathML">
            <apply>
              <times/>
              <cn> 2 </cn>
              <ci> kdeltaVR </ci>
              <ci> S45 </ci>
            </apply>
          </math>
        </kineticLaw>
      </reaction>
      <reaction id="R146" reversible="false">
        <listOfReactants>
          <speciesReference species="S46"/>
        </listOfReactants>
        <listOfProducts>
          <speciesReference species="S83"/>
        </listOfProducts>
        <kineticLaw>
          <math xmlns="http://www.w3.org/1998/Math/MathML">
            <apply>
              <times/>
              <cn> 2 </cn>
              <ci> kdeltaVR </ci>
              <ci> S46 </ci>
            </apply>
          </math>
        </kineticLaw>
      </reaction>
      <reaction id="R147" reversible="false">
        <listOfReactants>
          <speciesReference species="S4"/>
          <speciesReference species="S49"/>
        </listOfReactants>
        <listOfProducts>
          <speciesReference species="S79"/>
        </listOfProducts>
        <kineticLaw>
          <math xmlns="http://www.w3.org/1998/Math/MathML">
            <apply>
              <times/>
              <ci> kVEGFR2NRP1on </ci>
              <ci> S4 </ci>
              <ci> S49 </ci>
            </apply>
          </math>
        </kineticLaw>
      </reaction>
      <reaction id="R148" reversible="false">
        <listOfReactants>
          <speciesReference species="S4"/>
          <speciesReference species="S47"/>
        </listOfReactants>
        <listOfProducts>
          <speciesReference species="S41"/>
        </listOfProducts>
        <kineticLaw>
          <math xmlns="http://www.w3.org/1998/Math/MathML">
            <apply>
              <times/>
              <ci> kVEGFR2NRP1on </ci>
              <ci> S4 </ci>
              <ci> S47 </ci>
            </apply>
          </math>
        </kineticLaw>
      </reaction>
      <reaction id="R149" reversible="false">
        <listOfReactants>
          <speciesReference species="S4"/>
          <speciesReference species="S48"/>
        </listOfReactants>
        <listOfProducts>
          <speciesReference species="S42"/>
        </listOfProducts>
        <kineticLaw>
          <math xmlns="http://www.w3.org/1998/Math/MathML">
            <apply>
              <times/>
              <ci> kVEGFR2NRP1on </ci>
              <ci> S4 </ci>
              <ci> S48 </ci>
            </apply>
          </math>
        </kineticLaw>
      </reaction>
      <reaction id="R150" reversible="false">
        <listOfReactants>
          <speciesReference species="S40"/>
        </listOfReactants>
        <listOfProducts>
          <speciesReference species="S4"/>
          <speciesReference species="S29"/>
        </listOfProducts>
        <kineticLaw>
          <math xmlns="http://www.w3.org/1998/Math/MathML">
            <apply>
              <times/>
              <ci> kVEGFR2NRP1off </ci>
              <ci> S40 </ci>
            </apply>
          </math>
        </kineticLaw>
      </reaction>
      <reaction id="R151" reversible="false">
        <listOfReactants>
          <speciesReference species="S41"/>
        </listOfReactants>
        <listOfProducts>
          <speciesReference species="S4"/>
          <speciesReference species="S47"/>
        </listOfProducts>
        <kineticLaw>
          <math xmlns="http://www.w3.org/1998/Math/MathML">
            <apply>
              <times/>
              <ci> kVEGFR2NRP1off </ci>
              <ci> S41 </ci>
            </apply>
          </math>
        </kineticLaw>
      </reaction>
      <reaction id="R152" reversible="false">
        <listOfReactants>
          <speciesReference species="S42"/>
        </listOfReactants>
        <listOfProducts>
          <speciesReference species="S4"/>
          <speciesReference species="S48"/>
        </listOfProducts>
        <kineticLaw>
          <math xmlns="http://www.w3.org/1998/Math/MathML">
            <apply>
              <times/>
              <ci> kVEGFR2NRP1off </ci>
              <ci> S42 </ci>
            </apply>
          </math>
        </kineticLaw>
      </reaction>
      <reaction id="R153" reversible="false">
        <listOfReactants>
          <speciesReference species="S4"/>
          <speciesReference species="S39"/>
        </listOfReactants>
        <listOfProducts>
          <speciesReference species="S44"/>
        </listOfProducts>
        <kineticLaw>
          <math xmlns="http://www.w3.org/1998/Math/MathML">
            <apply>
              <times/>
              <ci> kVEGFR1NRP1on </ci>
              <ci> S4 </ci>
              <ci> S39 </ci>
            </apply>
          </math>
        </kineticLaw>
      </reaction>
      <reaction id="R154" reversible="false">
        <listOfReactants>
          <speciesReference species="S4"/>
          <speciesReference species="S54"/>
        </listOfReactants>
        <listOfProducts>
          <speciesReference species="S46"/>
        </listOfProducts>
        <kineticLaw>
          <math xmlns="http://www.w3.org/1998/Math/MathML">
            <apply>
              <times/>
              <ci> kVEGFR1NRP1on </ci>
              <ci> S4 </ci>
              <ci> S54 </ci>
            </apply>
          </math>
        </kineticLaw>
      </reaction>
      <reaction id="R155" reversible="false">
        <listOfReactants>
          <speciesReference species="S4"/>
          <speciesReference species="S55"/>
        </listOfReactants>
        <listOfProducts>
          <speciesReference species="S45"/>
        </listOfProducts>
        <kineticLaw>
          <math xmlns="http://www.w3.org/1998/Math/MathML">
            <apply>
              <times/>
              <ci> kVEGFR1NRP1on </ci>
              <ci> S4 </ci>
              <ci> S55 </ci>
            </apply>
          </math>
        </kineticLaw>
      </reaction>
      <reaction id="R156" reversible="false">
        <listOfReactants>
          <speciesReference species="S43"/>
        </listOfReactants>
        <listOfProducts>
          <speciesReference species="S4"/>
          <speciesReference species="S30"/>
        </listOfProducts>
        <kineticLaw>
          <math xmlns="http://www.w3.org/1998/Math/MathML">
            <apply>
              <times/>
              <ci> kVEGFR1NRP1off </ci>
              <ci> S43 </ci>
            </apply>
          </math>
        </kineticLaw>
      </reaction>
      <reaction id="R157" reversible="false">
        <listOfReactants>
          <speciesReference species="S44"/>
        </listOfReactants>
        <listOfProducts>
          <speciesReference species="S4"/>
          <speciesReference species="S39"/>
        </listOfProducts>
        <kineticLaw>
          <math xmlns="http://www.w3.org/1998/Math/MathML">
            <apply>
              <times/>
              <ci> kVEGFR1NRP1off </ci>
              <ci> S44 </ci>
            </apply>
          </math>
        </kineticLaw>
      </reaction>
      <reaction id="R158" reversible="false">
        <listOfReactants>
          <speciesReference species="S45"/>
        </listOfReactants>
        <listOfProducts>
          <speciesReference species="S4"/>
          <speciesReference species="S55"/>
        </listOfProducts>
        <kineticLaw>
          <math xmlns="http://www.w3.org/1998/Math/MathML">
            <apply>
              <times/>
              <ci> kVEGFR1NRP1off </ci>
              <ci> S45 </ci>
            </apply>
          </math>
        </kineticLaw>
      </reaction>
      <reaction id="R159" reversible="false">
        <listOfReactants>
          <speciesReference species="S46"/>
        </listOfReactants>
        <listOfProducts>
          <speciesReference species="S4"/>
          <speciesReference species="S54"/>
        </listOfProducts>
        <kineticLaw>
          <math xmlns="http://www.w3.org/1998/Math/MathML">
            <apply>
              <times/>
              <ci> kVEGFR1NRP1off </ci>
              <ci> S46 </ci>
            </apply>
          </math>
        </kineticLaw>
      </reaction>
      <reaction id="R160" reversible="false">
        <listOfReactants>
          <speciesReference species="S1"/>
          <speciesReference species="S36"/>
        </listOfReactants>
        <listOfProducts>
          <speciesReference species="S1"/>
          <speciesReference species="S71"/>
        </listOfProducts>
        <kineticLaw>
          <math xmlns="http://www.w3.org/1998/Math/MathML">
            <apply>
              <times/>
              <ci> kvron </ci>
              <ci> S1 </ci>
              <ci> S36 </ci>
            </apply>
          </math>
        </kineticLaw>
      </reaction>
      <reaction id="R161" reversible="false">
        <listOfReactants>
          <speciesReference species="S1"/>
          <speciesReference species="S37"/>
        </listOfReactants>
        <listOfProducts>
          <speciesReference species="S1"/>
          <speciesReference species="S72"/>
        </listOfProducts>
        <kineticLaw>
          <math xmlns="http://www.w3.org/1998/Math/MathML">
            <apply>
              <times/>
              <ci> kvron </ci>
              <ci> S1 </ci>
              <ci> S37 </ci>
            </apply>
          </math>
        </kineticLaw>
      </reaction>
      <reaction id="R162" reversible="false">
        <listOfReactants>
          <speciesReference species="S1"/>
          <speciesReference species="S37"/>
        </listOfReactants>
        <listOfProducts>
          <speciesReference species="S1"/>
          <speciesReference species="S73"/>
        </listOfProducts>
        <kineticLaw>
          <math xmlns="http://www.w3.org/1998/Math/MathML">
            <apply>
              <times/>
              <ci> kvron </ci>
              <ci> S1 </ci>
              <ci> S37 </ci>
            </apply>
          </math>
        </kineticLaw>
      </reaction>
      <reaction id="R163" reversible="false">
        <listOfReactants>
          <speciesReference species="S1"/>
          <speciesReference species="S38"/>
        </listOfReactants>
        <listOfProducts>
          <speciesReference species="S1"/>
          <speciesReference species="S88"/>
        </listOfProducts>
        <kineticLaw>
          <math xmlns="http://www.w3.org/1998/Math/MathML">
            <apply>
              <times/>
              <cn> 2 </cn>
              <ci> kvron </ci>
              <ci> S1 </ci>
              <ci> S38 </ci>
            </apply>
          </math>
        </kineticLaw>
      </reaction>
      <reaction id="R164" reversible="false">
        <listOfReactants>
          <speciesReference species="S1"/>
          <speciesReference species="S42"/>
        </listOfReactants>
        <listOfProducts>
          <speciesReference species="S1"/>
          <speciesReference species="S89"/>
        </listOfProducts>
        <kineticLaw>
          <math xmlns="http://www.w3.org/1998/Math/MathML">
            <apply>
              <times/>
              <ci> kvron </ci>
              <ci> S1 </ci>
              <ci> S42 </ci>
            </apply>
          </math>
        </kineticLaw>
      </reaction>
      <reaction id="R165" reversible="false">
        <listOfReactants>
          <speciesReference species="S1"/>
          <speciesReference species="S45"/>
        </listOfReactants>
        <listOfProducts>
          <speciesReference species="S1"/>
          <speciesReference species="S90"/>
        </listOfProducts>
        <kineticLaw>
          <math xmlns="http://www.w3.org/1998/Math/MathML">
            <apply>
              <times/>
              <ci> kvron </ci>
              <ci> S1 </ci>
              <ci> S45 </ci>
            </apply>
          </math>
        </kineticLaw>
      </reaction>
      <reaction id="R166" reversible="false">
        <listOfReactants>
          <speciesReference species="S1"/>
          <speciesReference species="S48"/>
        </listOfReactants>
        <listOfProducts>
          <speciesReference species="S1"/>
          <speciesReference species="S78"/>
        </listOfProducts>
        <kineticLaw>
          <math xmlns="http://www.w3.org/1998/Math/MathML">
            <apply>
              <times/>
              <ci> kvron </ci>
              <ci> S1 </ci>
              <ci> S48 </ci>
            </apply>
          </math>
        </kineticLaw>
      </reaction>
      <reaction id="R167" reversible="false">
        <listOfReactants>
          <speciesReference species="S1"/>
          <speciesReference species="S55"/>
        </listOfReactants>
        <listOfProducts>
          <speciesReference species="S1"/>
          <speciesReference species="S91"/>
        </listOfProducts>
        <kineticLaw>
          <math xmlns="http://www.w3.org/1998/Math/MathML">
            <apply>
              <times/>
              <ci> kvron </ci>
              <ci> S1 </ci>
              <ci> S55 </ci>
            </apply>
          </math>
        </kineticLaw>
      </reaction>
      <reaction id="R168" reversible="false">
        <listOfReactants>
          <speciesReference species="S39"/>
        </listOfReactants>
        <listOfProducts>
          <speciesReference species="S27"/>
        </listOfProducts>
        <kineticLaw>
          <math xmlns="http://www.w3.org/1998/Math/MathML">
            <apply>
              <times/>
              <ci> kvroffvegfr1 </ci>
              <ci> S39 </ci>
            </apply>
          </math>
        </kineticLaw>
      </reaction>
      <reaction id="R169" reversible="false">
        <listOfReactants>
          <speciesReference species="S54"/>
        </listOfReactants>
        <listOfProducts>
          <speciesReference species="S25"/>
        </listOfProducts>
        <kineticLaw>
          <math xmlns="http://www.w3.org/1998/Math/MathML">
            <apply>
              <times/>
              <ci> kvroffvegfr1 </ci>
              <ci> S54 </ci>
            </apply>
          </math>
        </kineticLaw>
      </reaction>
      <reaction id="R170" reversible="false">
        <listOfReactants>
          <speciesReference species="S55"/>
        </listOfReactants>
        <listOfProducts>
          <speciesReference species="S26"/>
        </listOfProducts>
        <kineticLaw>
          <math xmlns="http://www.w3.org/1998/Math/MathML">
            <apply>
              <times/>
              <ci> kvroffvegfr1 </ci>
              <ci> S55 </ci>
            </apply>
          </math>
        </kineticLaw>
      </reaction>
      <reaction id="R171" reversible="false">
        <listOfReactants>
          <speciesReference species="S3"/>
          <speciesReference species="S43"/>
        </listOfReactants>
        <listOfProducts>
          <speciesReference species="S80"/>
        </listOfProducts>
        <kineticLaw>
          <math xmlns="http://www.w3.org/1998/Math/MathML">
            <apply>
              <times/>
              <ci> kcVR </ci>
              <ci> S3 </ci>
              <ci> S43 </ci>
            </apply>
          </math>
        </kineticLaw>
      </reaction>
      <reaction id="R172" reversible="false">
        <listOfReactants>
          <speciesReference species="S3"/>
          <speciesReference species="S44"/>
        </listOfReactants>
        <listOfProducts>
          <speciesReference species="S81"/>
        </listOfProducts>
        <kineticLaw>
          <math xmlns="http://www.w3.org/1998/Math/MathML">
            <apply>
              <times/>
              <ci> kcVR </ci>
              <ci> S3 </ci>
              <ci> S44 </ci>
            </apply>
          </math>
        </kineticLaw>
      </reaction>
      <reaction id="R173" reversible="false">
        <listOfReactants>
          <speciesReference species="S49"/>
        </listOfReactants>
        <listOfProducts>
          <speciesReference species="S92"/>
        </listOfProducts>
        <kineticLaw>
          <math xmlns="http://www.w3.org/1998/Math/MathML">
            <apply>
              <times/>
              <cn> 2 </cn>
              <ci> kpY1175 </ci>
              <ci> S49 </ci>
            </apply>
          </math>
        </kineticLaw>
      </reaction>
      <reaction id="R174" reversible="false">
        <listOfReactants>
          <speciesReference species="S49"/>
        </listOfReactants>
        <listOfProducts>
          <speciesReference species="S93"/>
        </listOfProducts>
        <kineticLaw>
          <math xmlns="http://www.w3.org/1998/Math/MathML">
            <apply>
              <times/>
              <ci> kr2si </ci>
              <ci> S49 </ci>
            </apply>
          </math>
        </kineticLaw>
      </reaction>
      <reaction id="R175" reversible="false">
        <listOfReactants>
          <speciesReference species="S57"/>
        </listOfReactants>
        <listOfProducts>
          <speciesReference species="S24"/>
        </listOfProducts>
        <kineticLaw>
          <math xmlns="http://www.w3.org/1998/Math/MathML">
            <apply>
              <times/>
              <ci> ksingleR2is </ci>
              <ci> S57 </ci>
            </apply>
          </math>
        </kineticLaw>
      </reaction>
      <reaction id="R176" reversible="false">
        <listOfReactants>
          <speciesReference species="S57"/>
        </listOfReactants>
        <listOfProducts>
          <speciesReference species="S56"/>
        </listOfProducts>
        <kineticLaw>
          <math xmlns="http://www.w3.org/1998/Math/MathML">
            <apply>
              <times/>
              <ci> kdegi0noUB </ci>
              <ci> S57 </ci>
            </apply>
          </math>
        </kineticLaw>
      </reaction>
      <reaction id="R177" reversible="false">
        <listOfReactants>
          <speciesReference species="S58"/>
        </listOfReactants>
        <listOfProducts>
          <speciesReference species="S8"/>
          <speciesReference species="S34"/>
        </listOfProducts>
        <kineticLaw>
          <math xmlns="http://www.w3.org/1998/Math/MathML">
            <apply>
              <times/>
              <ci> koff1CaCIB1 </ci>
              <ci> S58 </ci>
            </apply>
          </math>
        </kineticLaw>
      </reaction>
      <reaction id="R178" reversible="false">
        <listOfReactants>
          <speciesReference species="S58"/>
        </listOfReactants>
        <listOfProducts>
          <speciesReference species="S8"/>
          <speciesReference species="S33"/>
        </listOfProducts>
        <kineticLaw>
          <math xmlns="http://www.w3.org/1998/Math/MathML">
            <apply>
              <times/>
              <ci> koff2CaCIB1 </ci>
              <ci> S58 </ci>
            </apply>
          </math>
        </kineticLaw>
      </reaction>
      <reaction id="R179" reversible="false">
        <listOfReactants>
          <speciesReference species="S59"/>
        </listOfReactants>
        <listOfProducts>
          <speciesReference species="S18"/>
          <speciesReference species="S94"/>
        </listOfProducts>
        <kineticLaw>
          <math xmlns="http://www.w3.org/1998/Math/MathML">
            <apply>
              <times/>
              <ci> koffRasRaf </ci>
              <ci> S59 </ci>
            </apply>
          </math>
        </kineticLaw>
      </reaction>
      <reaction id="R180" reversible="false">
        <listOfReactants>
          <speciesReference species="S59"/>
        </listOfReactants>
        <listOfProducts>
          <speciesReference species="S35"/>
        </listOfProducts>
        <kineticLaw>
          <math xmlns="http://www.w3.org/1998/Math/MathML">
            <apply>
              <times/>
              <ci> kdpRaf </ci>
              <ci> S59 </ci>
            </apply>
          </math>
        </kineticLaw>
      </reaction>
      <reaction id="R181" reversible="false">
        <listOfReactants>
          <speciesReference species="S20"/>
          <speciesReference species="S59"/>
        </listOfReactants>
        <listOfProducts>
          <speciesReference species="S59"/>
          <speciesReference species="S95"/>
        </listOfProducts>
        <kineticLaw>
          <math xmlns="http://www.w3.org/1998/Math/MathML">
            <apply>
              <times/>
              <ci> rateLaw19 </ci>
              <ci> S20 </ci>
              <ci> S59 </ci>
            </apply>
          </math>
        </kineticLaw>
      </reaction>
      <reaction id="R182" reversible="false">
        <listOfReactants>
          <speciesReference species="S20"/>
          <speciesReference species="S59"/>
        </listOfReactants>
        <listOfProducts>
          <speciesReference species="S59"/>
          <speciesReference species="S96"/>
        </listOfProducts>
        <kineticLaw>
          <math xmlns="http://www.w3.org/1998/Math/MathML">
            <apply>
              <times/>
              <ci> rateLaw20 </ci>
              <ci> S20 </ci>
              <ci> S59 </ci>
            </apply>
          </math>
        </kineticLaw>
      </reaction>
      <reaction id="R183" reversible="false">
        <listOfReactants>
          <speciesReference species="S79"/>
        </listOfReactants>
        <listOfProducts>
          <speciesReference species="S82"/>
        </listOfProducts>
        <kineticLaw>
          <math xmlns="http://www.w3.org/1998/Math/MathML">
            <apply>
              <times/>
              <ci> kdeltaRR </ci>
              <ci> S79 </ci>
            </apply>
          </math>
        </kineticLaw>
      </reaction>
      <reaction id="R184" reversible="false">
        <listOfReactants>
          <speciesReference species="S92"/>
        </listOfReactants>
        <listOfProducts>
          <speciesReference species="S97"/>
        </listOfProducts>
        <kineticLaw>
          <math xmlns="http://www.w3.org/1998/Math/MathML">
            <apply>
              <times/>
              <ci> kdeltaRR </ci>
              <ci> S92 </ci>
            </apply>
          </math>
        </kineticLaw>
      </reaction>
      <reaction id="R185" reversible="false">
        <listOfReactants>
          <speciesReference species="S60"/>
        </listOfReactants>
        <listOfProducts>
          <speciesReference species="S49"/>
        </listOfProducts>
        <kineticLaw>
          <math xmlns="http://www.w3.org/1998/Math/MathML">
            <apply>
              <times/>
              <ci> kdRR </ci>
              <ci> S60 </ci>
            </apply>
          </math>
        </kineticLaw>
      </reaction>
      <reaction id="R186" reversible="false">
        <listOfReactants>
          <speciesReference species="S82"/>
        </listOfReactants>
        <listOfProducts>
          <speciesReference species="S79"/>
        </listOfProducts>
        <kineticLaw>
          <math xmlns="http://www.w3.org/1998/Math/MathML">
            <apply>
              <times/>
              <ci> kdRR </ci>
              <ci> S82 </ci>
            </apply>
          </math>
        </kineticLaw>
      </reaction>
      <reaction id="R187" reversible="false">
        <listOfReactants>
          <speciesReference species="S80"/>
        </listOfReactants>
        <listOfProducts>
          <speciesReference species="S83"/>
        </listOfProducts>
        <kineticLaw>
          <math xmlns="http://www.w3.org/1998/Math/MathML">
            <apply>
              <times/>
              <ci> kdeltaRR </ci>
              <ci> S80 </ci>
            </apply>
          </math>
        </kineticLaw>
      </reaction>
      <reaction id="R188" reversible="false">
        <listOfReactants>
          <speciesReference species="S81"/>
        </listOfReactants>
        <listOfProducts>
          <speciesReference species="S98"/>
        </listOfProducts>
        <kineticLaw>
          <math xmlns="http://www.w3.org/1998/Math/MathML">
            <apply>
              <times/>
              <ci> kdeltaRR </ci>
              <ci> S81 </ci>
            </apply>
          </math>
        </kineticLaw>
      </reaction>
      <reaction id="R189" reversible="false">
        <listOfReactants>
          <speciesReference species="S61"/>
        </listOfReactants>
        <listOfProducts>
          <speciesReference species="S50"/>
        </listOfProducts>
        <kineticLaw>
          <math xmlns="http://www.w3.org/1998/Math/MathML">
            <apply>
              <times/>
              <ci> kdRR </ci>
              <ci> S61 </ci>
            </apply>
          </math>
        </kineticLaw>
      </reaction>
      <reaction id="R190" reversible="false">
        <listOfReactants>
          <speciesReference species="S62"/>
        </listOfReactants>
        <listOfProducts>
          <speciesReference species="S51"/>
        </listOfProducts>
        <kineticLaw>
          <math xmlns="http://www.w3.org/1998/Math/MathML">
            <apply>
              <times/>
              <ci> kdRR </ci>
              <ci> S62 </ci>
            </apply>
          </math>
        </kineticLaw>
      </reaction>
      <reaction id="R191" reversible="false">
        <listOfReactants>
          <speciesReference species="S83"/>
        </listOfReactants>
        <listOfProducts>
          <speciesReference species="S80"/>
        </listOfProducts>
        <kineticLaw>
          <math xmlns="http://www.w3.org/1998/Math/MathML">
            <apply>
              <times/>
              <ci> kdRR </ci>
              <ci> S83 </ci>
            </apply>
          </math>
        </kineticLaw>
      </reaction>
      <reaction id="R192" reversible="false">
        <listOfReactants>
          <speciesReference species="S70"/>
        </listOfReactants>
        <listOfProducts>
          <speciesReference species="S99"/>
        </listOfProducts>
        <kineticLaw>
          <math xmlns="http://www.w3.org/1998/Math/MathML">
            <apply>
              <times/>
              <ci> kdeltaRR </ci>
              <ci> S70 </ci>
            </apply>
          </math>
        </kineticLaw>
      </reaction>
      <reaction id="R193" reversible="false">
        <listOfReactants>
          <speciesReference species="S84"/>
        </listOfReactants>
        <listOfProducts>
          <speciesReference species="S87"/>
        </listOfProducts>
        <kineticLaw>
          <math xmlns="http://www.w3.org/1998/Math/MathML">
            <apply>
              <times/>
              <ci> kdeltaRR </ci>
              <ci> S84 </ci>
            </apply>
          </math>
        </kineticLaw>
      </reaction>
      <reaction id="R194" reversible="false">
        <listOfReactants>
          <speciesReference species="S85"/>
        </listOfReactants>
        <listOfProducts>
          <speciesReference species="S100"/>
        </listOfProducts>
        <kineticLaw>
          <math xmlns="http://www.w3.org/1998/Math/MathML">
            <apply>
              <times/>
              <ci> kdeltaRR </ci>
              <ci> S85 </ci>
            </apply>
          </math>
        </kineticLaw>
      </reaction>
      <reaction id="R195" reversible="false">
        <listOfReactants>
          <speciesReference species="S86"/>
        </listOfReactants>
        <listOfProducts>
          <speciesReference species="S101"/>
        </listOfProducts>
        <kineticLaw>
          <math xmlns="http://www.w3.org/1998/Math/MathML">
            <apply>
              <times/>
              <ci> kdeltaRR </ci>
              <ci> S86 </ci>
            </apply>
          </math>
        </kineticLaw>
      </reaction>
      <reaction id="R196" reversible="false">
        <listOfReactants>
          <speciesReference species="S63"/>
        </listOfReactants>
        <listOfProducts>
          <speciesReference species="S52"/>
        </listOfProducts>
        <kineticLaw>
          <math xmlns="http://www.w3.org/1998/Math/MathML">
            <apply>
              <times/>
              <ci> kdRR </ci>
              <ci> S63 </ci>
            </apply>
          </math>
        </kineticLaw>
      </reaction>
      <reaction id="R197" reversible="false">
        <listOfReactants>
          <speciesReference species="S64"/>
        </listOfReactants>
        <listOfProducts>
          <speciesReference species="S53"/>
        </listOfProducts>
        <kineticLaw>
          <math xmlns="http://www.w3.org/1998/Math/MathML">
            <apply>
              <times/>
              <ci> kdRR </ci>
              <ci> S64 </ci>
            </apply>
          </math>
        </kineticLaw>
      </reaction>
      <reaction id="R198" reversible="false">
        <listOfReactants>
          <speciesReference species="S87"/>
        </listOfReactants>
        <listOfProducts>
          <speciesReference species="S84"/>
        </listOfProducts>
        <kineticLaw>
          <math xmlns="http://www.w3.org/1998/Math/MathML">
            <apply>
              <times/>
              <ci> kdRR </ci>
              <ci> S87 </ci>
            </apply>
          </math>
        </kineticLaw>
      </reaction>
      <reaction id="R199" reversible="false">
        <listOfReactants>
          <speciesReference species="S4"/>
          <speciesReference species="S61"/>
        </listOfReactants>
        <listOfProducts>
          <speciesReference species="S62"/>
        </listOfProducts>
        <kineticLaw>
          <math xmlns="http://www.w3.org/1998/Math/MathML">
            <apply>
              <times/>
              <ci> kNRP1VEGFR1on </ci>
              <ci> S4 </ci>
              <ci> S61 </ci>
            </apply>
          </math>
        </kineticLaw>
      </reaction>
      <reaction id="R200" reversible="false">
        <listOfReactants>
          <speciesReference species="S4"/>
          <speciesReference species="S63"/>
        </listOfReactants>
        <listOfProducts>
          <speciesReference species="S64"/>
        </listOfProducts>
        <kineticLaw>
          <math xmlns="http://www.w3.org/1998/Math/MathML">
            <apply>
              <times/>
              <cn> 2 </cn>
              <ci> kNRP1VEGFR1on </ci>
              <ci> S4 </ci>
              <ci> S63 </ci>
            </apply>
          </math>
        </kineticLaw>
      </reaction>
      <reaction id="R201" reversible="false">
        <listOfReactants>
          <speciesReference species="S4"/>
          <speciesReference species="S64"/>
        </listOfReactants>
        <listOfProducts>
          <speciesReference species="S99"/>
        </listOfProducts>
        <kineticLaw>
          <math xmlns="http://www.w3.org/1998/Math/MathML">
            <apply>
              <times/>
              <ci> kNRP1VEGFR1on </ci>
              <ci> S4 </ci>
              <ci> S64 </ci>
            </apply>
          </math>
        </kineticLaw>
      </reaction>
      <reaction id="R202" reversible="false">
        <listOfReactants>
          <speciesReference species="S4"/>
          <speciesReference species="S66"/>
        </listOfReactants>
        <listOfProducts>
          <speciesReference species="S74"/>
        </listOfProducts>
        <kineticLaw>
          <math xmlns="http://www.w3.org/1998/Math/MathML">
            <apply>
              <times/>
              <ci> kNRP1VEGFR1on </ci>
              <ci> S4 </ci>
              <ci> S66 </ci>
            </apply>
          </math>
        </kineticLaw>
      </reaction>
      <reaction id="R203" reversible="false">
        <listOfReactants>
          <speciesReference species="S4"/>
          <speciesReference species="S67"/>
        </listOfReactants>
        <listOfProducts>
          <speciesReference species="S74"/>
        </listOfProducts>
        <kineticLaw>
          <math xmlns="http://www.w3.org/1998/Math/MathML">
            <apply>
              <times/>
              <ci> kNRP1VEGFR1on </ci>
              <ci> S4 </ci>
              <ci> S67 </ci>
            </apply>
          </math>
        </kineticLaw>
      </reaction>
      <reaction id="R204" reversible="false">
        <listOfReactants>
          <speciesReference species="S4"/>
          <speciesReference species="S72"/>
        </listOfReactants>
        <listOfProducts>
          <speciesReference species="S88"/>
        </listOfProducts>
        <kineticLaw>
          <math xmlns="http://www.w3.org/1998/Math/MathML">
            <apply>
              <times/>
              <ci> kNRP1VEGFR1on </ci>
              <ci> S4 </ci>
              <ci> S72 </ci>
            </apply>
          </math>
        </kineticLaw>
      </reaction>
      <reaction id="R205" reversible="false">
        <listOfReactants>
          <speciesReference species="S4"/>
          <speciesReference species="S73"/>
        </listOfReactants>
        <listOfProducts>
          <speciesReference species="S88"/>
        </listOfProducts>
        <kineticLaw>
          <math xmlns="http://www.w3.org/1998/Math/MathML">
            <apply>
              <times/>
              <ci> kNRP1VEGFR1on </ci>
              <ci> S4 </ci>
              <ci> S73 </ci>
            </apply>
          </math>
        </kineticLaw>
      </reaction>
      <reaction id="R206" reversible="false">
        <listOfReactants>
          <speciesReference species="S4"/>
          <speciesReference species="S76"/>
        </listOfReactants>
        <listOfProducts>
          <speciesReference species="S102"/>
        </listOfProducts>
        <kineticLaw>
          <math xmlns="http://www.w3.org/1998/Math/MathML">
            <apply>
              <times/>
              <ci> kNRP1VEGFR1on </ci>
              <ci> S4 </ci>
              <ci> S76 </ci>
            </apply>
          </math>
        </kineticLaw>
      </reaction>
      <reaction id="R207" reversible="false">
        <listOfReactants>
          <speciesReference species="S4"/>
          <speciesReference species="S78"/>
        </listOfReactants>
        <listOfProducts>
          <speciesReference species="S103"/>
        </listOfProducts>
        <kineticLaw>
          <math xmlns="http://www.w3.org/1998/Math/MathML">
            <apply>
              <times/>
              <ci> kNRP1VEGFR1on </ci>
              <ci> S4 </ci>
              <ci> S78 </ci>
            </apply>
          </math>
        </kineticLaw>
      </reaction>
      <reaction id="R208" reversible="false">
        <listOfReactants>
          <speciesReference species="S4"/>
          <speciesReference species="S80"/>
        </listOfReactants>
        <listOfProducts>
          <speciesReference species="S81"/>
        </listOfProducts>
        <kineticLaw>
          <math xmlns="http://www.w3.org/1998/Math/MathML">
            <apply>
              <times/>
              <ci> kNRP1VEGFR1on </ci>
              <ci> S4 </ci>
              <ci> S80 </ci>
            </apply>
          </math>
        </kineticLaw>
      </reaction>
      <reaction id="R209" reversible="false">
        <listOfReactants>
          <speciesReference species="S4"/>
          <speciesReference species="S83"/>
        </listOfReactants>
        <listOfProducts>
          <speciesReference species="S98"/>
        </listOfProducts>
        <kineticLaw>
          <math xmlns="http://www.w3.org/1998/Math/MathML">
            <apply>
              <times/>
              <ci> kNRP1VEGFR1on </ci>
              <ci> S4 </ci>
              <ci> S83 </ci>
            </apply>
          </math>
        </kineticLaw>
      </reaction>
      <reaction id="R210" reversible="false">
        <listOfReactants>
          <speciesReference species="S4"/>
          <speciesReference species="S84"/>
        </listOfReactants>
        <listOfProducts>
          <speciesReference species="S85"/>
        </listOfProducts>
        <kineticLaw>
          <math xmlns="http://www.w3.org/1998/Math/MathML">
            <apply>
              <times/>
              <cn> 2 </cn>
              <ci> kNRP1VEGFR1on </ci>
              <ci> S4 </ci>
              <ci> S84 </ci>
            </apply>
          </math>
        </kineticLaw>
      </reaction>
      <reaction id="R211" reversible="false">
        <listOfReactants>
          <speciesReference species="S4"/>
          <speciesReference species="S85"/>
        </listOfReactants>
        <listOfProducts>
          <speciesReference species="S86"/>
        </listOfProducts>
        <kineticLaw>
          <math xmlns="http://www.w3.org/1998/Math/MathML">
            <apply>
              <times/>
              <ci> kNRP1VEGFR1on </ci>
              <ci> S4 </ci>
              <ci> S85 </ci>
            </apply>
          </math>
        </kineticLaw>
      </reaction>
      <reaction id="R212" reversible="false">
        <listOfReactants>
          <speciesReference species="S4"/>
          <speciesReference species="S87"/>
        </listOfReactants>
        <listOfProducts>
          <speciesReference species="S100"/>
        </listOfProducts>
        <kineticLaw>
          <math xmlns="http://www.w3.org/1998/Math/MathML">
            <apply>
              <times/>
              <cn> 2 </cn>
              <ci> kNRP1VEGFR1on </ci>
              <ci> S4 </ci>
              <ci> S87 </ci>
            </apply>
          </math>
        </kineticLaw>
      </reaction>
      <reaction id="R213" reversible="false">
        <listOfReactants>
          <speciesReference species="S4"/>
          <speciesReference species="S89"/>
        </listOfReactants>
        <listOfProducts>
          <speciesReference species="S104"/>
        </listOfProducts>
        <kineticLaw>
          <math xmlns="http://www.w3.org/1998/Math/MathML">
            <apply>
              <times/>
              <ci> kNRP1VEGFR1on </ci>
              <ci> S4 </ci>
              <ci> S89 </ci>
            </apply>
          </math>
        </kineticLaw>
      </reaction>
      <reaction id="R214" reversible="false">
        <listOfReactants>
          <speciesReference species="S4"/>
          <speciesReference species="S90"/>
        </listOfReactants>
        <listOfProducts>
          <speciesReference species="S105"/>
        </listOfProducts>
        <kineticLaw>
          <math xmlns="http://www.w3.org/1998/Math/MathML">
            <apply>
              <times/>
              <ci> kNRP1VEGFR1on </ci>
              <ci> S4 </ci>
              <ci> S90 </ci>
            </apply>
          </math>
        </kineticLaw>
      </reaction>
      <reaction id="R215" reversible="false">
        <listOfReactants>
          <speciesReference species="S4"/>
          <speciesReference species="S90"/>
        </listOfReactants>
        <listOfProducts>
          <speciesReference species="S106"/>
        </listOfProducts>
        <kineticLaw>
          <math xmlns="http://www.w3.org/1998/Math/MathML">
            <apply>
              <times/>
              <ci> kNRP1VEGFR1on </ci>
              <ci> S4 </ci>
              <ci> S90 </ci>
            </apply>
          </math>
        </kineticLaw>
      </reaction>
      <reaction id="R216" reversible="false">
        <listOfReactants>
          <speciesReference species="S4"/>
          <speciesReference species="S91"/>
        </listOfReactants>
        <listOfProducts>
          <speciesReference species="S107"/>
        </listOfProducts>
        <kineticLaw>
          <math xmlns="http://www.w3.org/1998/Math/MathML">
            <apply>
              <times/>
              <cn> 2 </cn>
              <ci> kNRP1VEGFR1on </ci>
              <ci> S4 </ci>
              <ci> S91 </ci>
            </apply>
          </math>
        </kineticLaw>
      </reaction>
      <reaction id="R217" reversible="false">
        <listOfReactants>
          <speciesReference species="S62"/>
        </listOfReactants>
        <listOfProducts>
          <speciesReference species="S4"/>
          <speciesReference species="S61"/>
        </listOfProducts>
        <kineticLaw>
          <math xmlns="http://www.w3.org/1998/Math/MathML">
            <apply>
              <times/>
              <ci> kNRP1VEGFR1off </ci>
              <ci> S62 </ci>
            </apply>
          </math>
        </kineticLaw>
      </reaction>
      <reaction id="R218" reversible="false">
        <listOfReactants>
          <speciesReference species="S64"/>
        </listOfReactants>
        <listOfProducts>
          <speciesReference species="S4"/>
          <speciesReference species="S63"/>
        </listOfProducts>
        <kineticLaw>
          <math xmlns="http://www.w3.org/1998/Math/MathML">
            <apply>
              <times/>
              <ci> kNRP1VEGFR1off </ci>
              <ci> S64 </ci>
            </apply>
          </math>
        </kineticLaw>
      </reaction>
      <reaction id="R219" reversible="false">
        <listOfReactants>
          <speciesReference species="S65"/>
        </listOfReactants>
        <listOfProducts>
          <speciesReference species="S4"/>
          <speciesReference species="S42"/>
        </listOfProducts>
        <kineticLaw>
          <math xmlns="http://www.w3.org/1998/Math/MathML">
            <apply>
              <times/>
              <ci> kNRP1VEGFR1off </ci>
              <ci> S65 </ci>
            </apply>
          </math>
        </kineticLaw>
      </reaction>
      <reaction id="R220" reversible="false">
        <listOfReactants>
          <speciesReference species="S66"/>
        </listOfReactants>
        <listOfProducts>
          <speciesReference species="S4"/>
          <speciesReference species="S45"/>
        </listOfProducts>
        <kineticLaw>
          <math xmlns="http://www.w3.org/1998/Math/MathML">
            <apply>
              <times/>
              <ci> kNRP1VEGFR1off </ci>
              <ci> S66 </ci>
            </apply>
          </math>
        </kineticLaw>
      </reaction>
      <reaction id="R221" reversible="false">
        <listOfReactants>
          <speciesReference species="S67"/>
        </listOfReactants>
        <listOfProducts>
          <speciesReference species="S4"/>
          <speciesReference species="S45"/>
        </listOfProducts>
        <kineticLaw>
          <math xmlns="http://www.w3.org/1998/Math/MathML">
            <apply>
              <times/>
              <ci> kNRP1VEGFR1off </ci>
              <ci> S67 </ci>
            </apply>
          </math>
        </kineticLaw>
      </reaction>
      <reaction id="R222" reversible="false">
        <listOfReactants>
          <speciesReference species="S68"/>
        </listOfReactants>
        <listOfProducts>
          <speciesReference species="S4"/>
          <speciesReference species="S46"/>
        </listOfProducts>
        <kineticLaw>
          <math xmlns="http://www.w3.org/1998/Math/MathML">
            <apply>
              <times/>
              <ci> kNRP1VEGFR1off </ci>
              <ci> S68 </ci>
            </apply>
          </math>
        </kineticLaw>
      </reaction>
      <reaction id="R223" reversible="false">
        <listOfReactants>
          <speciesReference species="S69"/>
        </listOfReactants>
        <listOfProducts>
          <speciesReference species="S4"/>
          <speciesReference species="S48"/>
        </listOfProducts>
        <kineticLaw>
          <math xmlns="http://www.w3.org/1998/Math/MathML">
            <apply>
              <times/>
              <ci> kNRP1VEGFR1off </ci>
              <ci> S69 </ci>
            </apply>
          </math>
        </kineticLaw>
      </reaction>
      <reaction id="R224" reversible="false">
        <listOfReactants>
          <speciesReference species="S70"/>
        </listOfReactants>
        <listOfProducts>
          <speciesReference species="S4"/>
          <speciesReference species="S53"/>
        </listOfProducts>
        <kineticLaw>
          <math xmlns="http://www.w3.org/1998/Math/MathML">
            <apply>
              <times/>
              <cn> 2 </cn>
              <ci> kNRP1VEGFR1off </ci>
              <ci> S70 </ci>
            </apply>
          </math>
        </kineticLaw>
      </reaction>
      <reaction id="R225" reversible="false">
        <listOfReactants>
          <speciesReference species="S71"/>
        </listOfReactants>
        <listOfProducts>
          <speciesReference species="S4"/>
          <speciesReference species="S54"/>
        </listOfProducts>
        <kineticLaw>
          <math xmlns="http://www.w3.org/1998/Math/MathML">
            <apply>
              <times/>
              <ci> kNRP1VEGFR1off </ci>
              <ci> S71 </ci>
            </apply>
          </math>
        </kineticLaw>
      </reaction>
      <reaction id="R226" reversible="false">
        <listOfReactants>
          <speciesReference species="S72"/>
        </listOfReactants>
        <listOfProducts>
          <speciesReference species="S4"/>
          <speciesReference species="S55"/>
        </listOfProducts>
        <kineticLaw>
          <math xmlns="http://www.w3.org/1998/Math/MathML">
            <apply>
              <times/>
              <ci> kNRP1VEGFR1off </ci>
              <ci> S72 </ci>
            </apply>
          </math>
        </kineticLaw>
      </reaction>
      <reaction id="R227" reversible="false">
        <listOfReactants>
          <speciesReference species="S73"/>
        </listOfReactants>
        <listOfProducts>
          <speciesReference species="S4"/>
          <speciesReference species="S55"/>
        </listOfProducts>
        <kineticLaw>
          <math xmlns="http://www.w3.org/1998/Math/MathML">
            <apply>
              <times/>
              <ci> kNRP1VEGFR1off </ci>
              <ci> S73 </ci>
            </apply>
          </math>
        </kineticLaw>
      </reaction>
      <reaction id="R228" reversible="false">
        <listOfReactants>
          <speciesReference species="S74"/>
        </listOfReactants>
        <listOfProducts>
          <speciesReference species="S4"/>
          <speciesReference species="S67"/>
        </listOfProducts>
        <kineticLaw>
          <math xmlns="http://www.w3.org/1998/Math/MathML">
            <apply>
              <times/>
              <ci> kNRP1VEGFR1off </ci>
              <ci> S74 </ci>
            </apply>
          </math>
        </kineticLaw>
      </reaction>
      <reaction id="R229" reversible="false">
        <listOfReactants>
          <speciesReference species="S74"/>
        </listOfReactants>
        <listOfProducts>
          <speciesReference species="S4"/>
          <speciesReference species="S66"/>
        </listOfProducts>
        <kineticLaw>
          <math xmlns="http://www.w3.org/1998/Math/MathML">
            <apply>
              <times/>
              <ci> kNRP1VEGFR1off </ci>
              <ci> S74 </ci>
            </apply>
          </math>
        </kineticLaw>
      </reaction>
      <reaction id="R230" reversible="false">
        <listOfReactants>
          <speciesReference species="S81"/>
        </listOfReactants>
        <listOfProducts>
          <speciesReference species="S4"/>
          <speciesReference species="S80"/>
        </listOfProducts>
        <kineticLaw>
          <math xmlns="http://www.w3.org/1998/Math/MathML">
            <apply>
              <times/>
              <ci> kNRP1VEGFR1off </ci>
              <ci> S81 </ci>
            </apply>
          </math>
        </kineticLaw>
      </reaction>
      <reaction id="R231" reversible="false">
        <listOfReactants>
          <speciesReference species="S85"/>
        </listOfReactants>
        <listOfProducts>
          <speciesReference species="S4"/>
          <speciesReference species="S84"/>
        </listOfProducts>
        <kineticLaw>
          <math xmlns="http://www.w3.org/1998/Math/MathML">
            <apply>
              <times/>
              <ci> kNRP1VEGFR1off </ci>
              <ci> S85 </ci>
            </apply>
          </math>
        </kineticLaw>
      </reaction>
      <reaction id="R232" reversible="false">
        <listOfReactants>
          <speciesReference species="S86"/>
        </listOfReactants>
        <listOfProducts>
          <speciesReference species="S4"/>
          <speciesReference species="S85"/>
        </listOfProducts>
        <kineticLaw>
          <math xmlns="http://www.w3.org/1998/Math/MathML">
            <apply>
              <times/>
              <cn> 2 </cn>
              <ci> kNRP1VEGFR1off </ci>
              <ci> S86 </ci>
            </apply>
          </math>
        </kineticLaw>
      </reaction>
      <reaction id="R233" reversible="false">
        <listOfReactants>
          <speciesReference species="S88"/>
        </listOfReactants>
        <listOfProducts>
          <speciesReference species="S4"/>
          <speciesReference species="S73"/>
        </listOfProducts>
        <kineticLaw>
          <math xmlns="http://www.w3.org/1998/Math/MathML">
            <apply>
              <times/>
              <ci> kNRP1VEGFR1off </ci>
              <ci> S88 </ci>
            </apply>
          </math>
        </kineticLaw>
      </reaction>
      <reaction id="R234" reversible="false">
        <listOfReactants>
          <speciesReference species="S88"/>
        </listOfReactants>
        <listOfProducts>
          <speciesReference species="S4"/>
          <speciesReference species="S72"/>
        </listOfProducts>
        <kineticLaw>
          <math xmlns="http://www.w3.org/1998/Math/MathML">
            <apply>
              <times/>
              <ci> kNRP1VEGFR1off </ci>
              <ci> S88 </ci>
            </apply>
          </math>
        </kineticLaw>
      </reaction>
      <reaction id="R235" reversible="false">
        <listOfReactants>
          <speciesReference species="S65"/>
        </listOfReactants>
        <listOfProducts>
          <speciesReference species="S28"/>
          <speciesReference species="S36"/>
        </listOfProducts>
        <kineticLaw>
          <math xmlns="http://www.w3.org/1998/Math/MathML">
            <apply>
              <times/>
              <ci> kNRP1VEGFR2off </ci>
              <ci> S65 </ci>
            </apply>
          </math>
        </kineticLaw>
      </reaction>
      <reaction id="R236" reversible="false">
        <listOfReactants>
          <speciesReference species="S66"/>
        </listOfReactants>
        <listOfProducts>
          <speciesReference species="S28"/>
          <speciesReference species="S37"/>
        </listOfProducts>
        <kineticLaw>
          <math xmlns="http://www.w3.org/1998/Math/MathML">
            <apply>
              <times/>
              <ci> kvroffvegfr1 </ci>
              <ci> S66 </ci>
            </apply>
          </math>
        </kineticLaw>
      </reaction>
      <reaction id="R237" reversible="false">
        <listOfReactants>
          <speciesReference species="S67"/>
        </listOfReactants>
        <listOfProducts>
          <speciesReference species="S28"/>
          <speciesReference species="S37"/>
        </listOfProducts>
        <kineticLaw>
          <math xmlns="http://www.w3.org/1998/Math/MathML">
            <apply>
              <times/>
              <ci> kvroffvegfr1 </ci>
              <ci> S67 </ci>
            </apply>
          </math>
        </kineticLaw>
      </reaction>
      <reaction id="R238" reversible="false">
        <listOfReactants>
          <speciesReference species="S74"/>
        </listOfReactants>
        <listOfProducts>
          <speciesReference species="S28"/>
          <speciesReference species="S38"/>
        </listOfProducts>
        <kineticLaw>
          <math xmlns="http://www.w3.org/1998/Math/MathML">
            <apply>
              <times/>
              <ci> kvroffvegfr1 </ci>
              <ci> S74 </ci>
            </apply>
          </math>
        </kineticLaw>
      </reaction>
      <reaction id="R239" reversible="false">
        <listOfReactants>
          <speciesReference species="S68"/>
        </listOfReactants>
        <listOfProducts>
          <speciesReference species="S28"/>
          <speciesReference species="S36"/>
        </listOfProducts>
        <kineticLaw>
          <math xmlns="http://www.w3.org/1998/Math/MathML">
            <apply>
              <times/>
              <ci> kvroffvegfr1 </ci>
              <ci> S68 </ci>
            </apply>
          </math>
        </kineticLaw>
      </reaction>
      <reaction id="R240" reversible="false">
        <listOfReactants>
          <speciesReference species="S1"/>
          <speciesReference species="S68"/>
        </listOfReactants>
        <listOfProducts>
          <speciesReference species="S1"/>
          <speciesReference species="S102"/>
        </listOfProducts>
        <kineticLaw>
          <math xmlns="http://www.w3.org/1998/Math/MathML">
            <apply>
              <times/>
              <ci> kvron </ci>
              <ci> S1 </ci>
              <ci> S68 </ci>
            </apply>
          </math>
        </kineticLaw>
      </reaction>
      <reaction id="R241" reversible="false">
        <listOfReactants>
          <speciesReference species="S1"/>
          <speciesReference species="S71"/>
        </listOfReactants>
        <listOfProducts>
          <speciesReference species="S1"/>
          <speciesReference species="S103"/>
        </listOfProducts>
        <kineticLaw>
          <math xmlns="http://www.w3.org/1998/Math/MathML">
            <apply>
              <times/>
              <ci> kvron </ci>
              <ci> S1 </ci>
              <ci> S71 </ci>
            </apply>
          </math>
        </kineticLaw>
      </reaction>
      <reaction id="R242" reversible="false">
        <listOfReactants>
          <speciesReference species="S69"/>
        </listOfReactants>
        <listOfProducts>
          <speciesReference species="S36"/>
        </listOfProducts>
        <kineticLaw>
          <math xmlns="http://www.w3.org/1998/Math/MathML">
            <apply>
              <times/>
              <ci> kvroff </ci>
              <ci> S69 </ci>
            </apply>
          </math>
        </kineticLaw>
      </reaction>
      <reaction id="R243" reversible="false">
        <listOfReactants>
          <speciesReference species="S75"/>
        </listOfReactants>
        <listOfProducts>
          <speciesReference species="S41"/>
        </listOfProducts>
        <kineticLaw>
          <math xmlns="http://www.w3.org/1998/Math/MathML">
            <apply>
              <times/>
              <ci> kvroff </ci>
              <ci> S75 </ci>
            </apply>
          </math>
        </kineticLaw>
      </reaction>
      <reaction id="R244" reversible="false">
        <listOfReactants>
          <speciesReference species="S76"/>
        </listOfReactants>
        <listOfProducts>
          <speciesReference species="S46"/>
        </listOfProducts>
        <kineticLaw>
          <math xmlns="http://www.w3.org/1998/Math/MathML">
            <apply>
              <times/>
              <ci> kvroff </ci>
              <ci> S76 </ci>
            </apply>
          </math>
        </kineticLaw>
      </reaction>
      <reaction id="R245" reversible="false">
        <listOfReactants>
          <speciesReference species="S77"/>
        </listOfReactants>
        <listOfProducts>
          <speciesReference species="S47"/>
        </listOfProducts>
        <kineticLaw>
          <math xmlns="http://www.w3.org/1998/Math/MathML">
            <apply>
              <times/>
              <cn> 2 </cn>
              <ci> kvroff </ci>
              <ci> S77 </ci>
            </apply>
          </math>
        </kineticLaw>
      </reaction>
      <reaction id="R246" reversible="false">
        <listOfReactants>
          <speciesReference species="S78"/>
        </listOfReactants>
        <listOfProducts>
          <speciesReference species="S54"/>
        </listOfProducts>
        <kineticLaw>
          <math xmlns="http://www.w3.org/1998/Math/MathML">
            <apply>
              <times/>
              <ci> kvroff </ci>
              <ci> S78 </ci>
            </apply>
          </math>
        </kineticLaw>
      </reaction>
      <reaction id="R247" reversible="false">
        <listOfReactants>
          <speciesReference species="S92"/>
        </listOfReactants>
        <listOfProducts>
          <speciesReference species="S29"/>
          <speciesReference species="S108"/>
        </listOfProducts>
        <kineticLaw>
          <math xmlns="http://www.w3.org/1998/Math/MathML">
            <apply>
              <times/>
              <ci> kvroff </ci>
              <ci> S92 </ci>
            </apply>
          </math>
        </kineticLaw>
      </reaction>
      <reaction id="R248" reversible="false">
        <listOfReactants>
          <speciesReference species="S92"/>
        </listOfReactants>
        <listOfProducts>
          <speciesReference species="S3"/>
          <speciesReference species="S109"/>
        </listOfProducts>
        <kineticLaw>
          <math xmlns="http://www.w3.org/1998/Math/MathML">
            <apply>
              <times/>
              <ci> kvroff </ci>
              <ci> S92 </ci>
            </apply>
          </math>
        </kineticLaw>
      </reaction>
      <reaction id="R249" reversible="false">
        <listOfReactants>
          <speciesReference species="S60"/>
        </listOfReactants>
        <listOfProducts>
          <speciesReference species="S47"/>
        </listOfProducts>
        <kineticLaw>
          <math xmlns="http://www.w3.org/1998/Math/MathML">
            <apply>
              <times/>
              <cn> 2 </cn>
              <ci> kvroff </ci>
              <ci> S60 </ci>
            </apply>
          </math>
        </kineticLaw>
      </reaction>
      <reaction id="R250" reversible="false">
        <listOfReactants>
          <speciesReference species="S69"/>
        </listOfReactants>
        <listOfProducts>
          <speciesReference species="S62"/>
        </listOfProducts>
        <kineticLaw>
          <math xmlns="http://www.w3.org/1998/Math/MathML">
            <apply>
              <times/>
              <ci> kdeltaVR </ci>
              <ci> S69 </ci>
            </apply>
          </math>
        </kineticLaw>
      </reaction>
      <reaction id="R251" reversible="false">
        <listOfReactants>
          <speciesReference species="S61"/>
        </listOfReactants>
        <listOfProducts>
          <speciesReference species="S48"/>
        </listOfProducts>
        <kineticLaw>
          <math xmlns="http://www.w3.org/1998/Math/MathML">
            <apply>
              <times/>
              <ci> kvroffvegfr1 </ci>
              <ci> S61 </ci>
            </apply>
          </math>
        </kineticLaw>
      </reaction>
      <reaction id="R252" reversible="false">
        <listOfReactants>
          <speciesReference species="S62"/>
        </listOfReactants>
        <listOfProducts>
          <speciesReference species="S69"/>
        </listOfProducts>
        <kineticLaw>
          <math xmlns="http://www.w3.org/1998/Math/MathML">
            <apply>
              <times/>
              <ci> kvroffvegfr1 </ci>
              <ci> S62 </ci>
            </apply>
          </math>
        </kineticLaw>
      </reaction>
      <reaction id="R253" reversible="false">
        <listOfReactants>
          <speciesReference species="S70"/>
        </listOfReactants>
        <listOfProducts>
          <speciesReference species="S27"/>
          <speciesReference species="S39"/>
        </listOfProducts>
        <kineticLaw>
          <math xmlns="http://www.w3.org/1998/Math/MathML">
            <apply>
              <times/>
              <cn> 4 </cn>
              <ci> kvroffvegfr1 </ci>
              <ci> S70 </ci>
            </apply>
          </math>
        </kineticLaw>
      </reaction>
      <reaction id="R254" reversible="false">
        <listOfReactants>
          <speciesReference species="S72"/>
        </listOfReactants>
        <listOfProducts>
          <speciesReference species="S64"/>
        </listOfProducts>
        <kineticLaw>
          <math xmlns="http://www.w3.org/1998/Math/MathML">
            <apply>
              <times/>
              <cn> 2 </cn>
              <ci> kdeltaVR </ci>
              <ci> S72 </ci>
            </apply>
          </math>
        </kineticLaw>
      </reaction>
      <reaction id="R255" reversible="false">
        <listOfReactants>
          <speciesReference species="S73"/>
        </listOfReactants>
        <listOfProducts>
          <speciesReference species="S64"/>
        </listOfProducts>
        <kineticLaw>
          <math xmlns="http://www.w3.org/1998/Math/MathML">
            <apply>
              <times/>
              <cn> 2 </cn>
              <ci> kdeltaVR </ci>
              <ci> S73 </ci>
            </apply>
          </math>
        </kineticLaw>
      </reaction>
      <reaction id="R256" reversible="false">
        <listOfReactants>
          <speciesReference species="S88"/>
        </listOfReactants>
        <listOfProducts>
          <speciesReference species="S99"/>
        </listOfProducts>
        <kineticLaw>
          <math xmlns="http://www.w3.org/1998/Math/MathML">
            <apply>
              <times/>
              <cn> 2 </cn>
              <ci> kdeltaVR </ci>
              <ci> S88 </ci>
            </apply>
          </math>
        </kineticLaw>
      </reaction>
      <reaction id="R257" reversible="false">
        <listOfReactants>
          <speciesReference species="S63"/>
        </listOfReactants>
        <listOfProducts>
          <speciesReference species="S55"/>
        </listOfProducts>
        <kineticLaw>
          <math xmlns="http://www.w3.org/1998/Math/MathML">
            <apply>
              <times/>
              <cn> 4 </cn>
              <ci> kvroffvegfr1 </ci>
              <ci> S63 </ci>
            </apply>
          </math>
        </kineticLaw>
      </reaction>
      <reaction id="R258" reversible="false">
        <listOfReactants>
          <speciesReference species="S64"/>
        </listOfReactants>
        <listOfProducts>
          <speciesReference species="S73"/>
        </listOfProducts>
        <kineticLaw>
          <math xmlns="http://www.w3.org/1998/Math/MathML">
            <apply>
              <times/>
              <cn> 2 </cn>
              <ci> kvroffvegfr1 </ci>
              <ci> S64 </ci>
            </apply>
          </math>
        </kineticLaw>
      </reaction>
      <reaction id="R259" reversible="false">
        <listOfReactants>
          <speciesReference species="S64"/>
        </listOfReactants>
        <listOfProducts>
          <speciesReference species="S72"/>
        </listOfProducts>
        <kineticLaw>
          <math xmlns="http://www.w3.org/1998/Math/MathML">
            <apply>
              <times/>
              <cn> 2 </cn>
              <ci> kvroffvegfr1 </ci>
              <ci> S64 </ci>
            </apply>
          </math>
        </kineticLaw>
      </reaction>
      <reaction id="R260" reversible="false">
        <listOfReactants>
          <speciesReference species="S71"/>
        </listOfReactants>
        <listOfProducts>
          <speciesReference species="S62"/>
        </listOfProducts>
        <kineticLaw>
          <math xmlns="http://www.w3.org/1998/Math/MathML">
            <apply>
              <times/>
              <cn> 2 </cn>
              <ci> kdeltaVR </ci>
              <ci> S71 </ci>
            </apply>
          </math>
        </kineticLaw>
      </reaction>
      <reaction id="R261" reversible="false">
        <listOfReactants>
          <speciesReference species="S61"/>
        </listOfReactants>
        <listOfProducts>
          <speciesReference species="S54"/>
        </listOfProducts>
        <kineticLaw>
          <math xmlns="http://www.w3.org/1998/Math/MathML">
            <apply>
              <times/>
              <cn> 2 </cn>
              <ci> kvroff </ci>
              <ci> S61 </ci>
            </apply>
          </math>
        </kineticLaw>
      </reaction>
      <reaction id="R262" reversible="false">
        <listOfReactants>
          <speciesReference species="S62"/>
        </listOfReactants>
        <listOfProducts>
          <speciesReference species="S71"/>
        </listOfProducts>
        <kineticLaw>
          <math xmlns="http://www.w3.org/1998/Math/MathML">
            <apply>
              <times/>
              <cn> 2 </cn>
              <ci> kvroff </ci>
              <ci> S62 </ci>
            </apply>
          </math>
        </kineticLaw>
      </reaction>
      <reaction id="R263" reversible="false">
        <listOfReactants>
          <speciesReference species="S79"/>
        </listOfReactants>
        <listOfProducts>
          <speciesReference species="S3"/>
          <speciesReference species="S40"/>
        </listOfProducts>
        <kineticLaw>
          <math xmlns="http://www.w3.org/1998/Math/MathML">
            <apply>
              <times/>
              <cn> 2 </cn>
              <ci> kNRP1VEGFR2off </ci>
              <ci> S79 </ci>
            </apply>
          </math>
        </kineticLaw>
      </reaction>
      <reaction id="R264" reversible="false">
        <listOfReactants>
          <speciesReference species="S80"/>
        </listOfReactants>
        <listOfProducts>
          <speciesReference species="S2"/>
          <speciesReference species="S40"/>
        </listOfProducts>
        <kineticLaw>
          <math xmlns="http://www.w3.org/1998/Math/MathML">
            <apply>
              <times/>
              <ci> kvroffvegfr1 </ci>
              <ci> S80 </ci>
            </apply>
          </math>
        </kineticLaw>
      </reaction>
      <reaction id="R265" reversible="false">
        <listOfReactants>
          <speciesReference species="S81"/>
        </listOfReactants>
        <listOfProducts>
          <speciesReference species="S27"/>
          <speciesReference species="S40"/>
        </listOfProducts>
        <kineticLaw>
          <math xmlns="http://www.w3.org/1998/Math/MathML">
            <apply>
              <times/>
              <ci> kvroffvegfr1 </ci>
              <ci> S81 </ci>
            </apply>
          </math>
        </kineticLaw>
      </reaction>
      <reaction id="R266" reversible="false">
        <listOfReactants>
          <speciesReference species="S82"/>
        </listOfReactants>
        <listOfProducts>
          <speciesReference species="S41"/>
        </listOfProducts>
        <kineticLaw>
          <math xmlns="http://www.w3.org/1998/Math/MathML">
            <apply>
              <times/>
              <cn> 2 </cn>
              <ci> kvroff </ci>
              <ci> S82 </ci>
            </apply>
          </math>
        </kineticLaw>
      </reaction>
      <reaction id="R267" reversible="false">
        <listOfReactants>
          <speciesReference species="S65"/>
        </listOfReactants>
        <listOfProducts>
          <speciesReference species="S98"/>
        </listOfProducts>
        <kineticLaw>
          <math xmlns="http://www.w3.org/1998/Math/MathML">
            <apply>
              <times/>
              <ci> kdeltaVR </ci>
              <ci> S65 </ci>
            </apply>
          </math>
        </kineticLaw>
      </reaction>
      <reaction id="R268" reversible="false">
        <listOfReactants>
          <speciesReference species="S83"/>
        </listOfReactants>
        <listOfProducts>
          <speciesReference species="S42"/>
        </listOfProducts>
        <kineticLaw>
          <math xmlns="http://www.w3.org/1998/Math/MathML">
            <apply>
              <times/>
              <ci> kvroffvegfr1 </ci>
              <ci> S83 </ci>
            </apply>
          </math>
        </kineticLaw>
      </reaction>
      <reaction id="R269" reversible="false">
        <listOfReactants>
          <speciesReference species="S84"/>
        </listOfReactants>
        <listOfProducts>
          <speciesReference species="S2"/>
          <speciesReference species="S43"/>
        </listOfProducts>
        <kineticLaw>
          <math xmlns="http://www.w3.org/1998/Math/MathML">
            <apply>
              <times/>
              <cn> 4 </cn>
              <ci> kvroffvegfr1 </ci>
              <ci> S84 </ci>
            </apply>
          </math>
        </kineticLaw>
      </reaction>
      <reaction id="R270" reversible="false">
        <listOfReactants>
          <speciesReference species="S85"/>
        </listOfReactants>
        <listOfProducts>
          <speciesReference species="S27"/>
          <speciesReference species="S43"/>
        </listOfProducts>
        <kineticLaw>
          <math xmlns="http://www.w3.org/1998/Math/MathML">
            <apply>
              <times/>
              <cn> 2 </cn>
              <ci> kvroffvegfr1 </ci>
              <ci> S85 </ci>
            </apply>
          </math>
        </kineticLaw>
      </reaction>
      <reaction id="R271" reversible="false">
        <listOfReactants>
          <speciesReference species="S85"/>
        </listOfReactants>
        <listOfProducts>
          <speciesReference species="S2"/>
          <speciesReference species="S44"/>
        </listOfProducts>
        <kineticLaw>
          <math xmlns="http://www.w3.org/1998/Math/MathML">
            <apply>
              <times/>
              <cn> 2 </cn>
              <ci> kvroffvegfr1 </ci>
              <ci> S85 </ci>
            </apply>
          </math>
        </kineticLaw>
      </reaction>
      <reaction id="R272" reversible="false">
        <listOfReactants>
          <speciesReference species="S86"/>
        </listOfReactants>
        <listOfProducts>
          <speciesReference species="S27"/>
          <speciesReference species="S44"/>
        </listOfProducts>
        <kineticLaw>
          <math xmlns="http://www.w3.org/1998/Math/MathML">
            <apply>
              <times/>
              <cn> 4 </cn>
              <ci> kvroffvegfr1 </ci>
              <ci> S86 </ci>
            </apply>
          </math>
        </kineticLaw>
      </reaction>
      <reaction id="R273" reversible="false">
        <listOfReactants>
          <speciesReference species="S80"/>
        </listOfReactants>
        <listOfProducts>
          <speciesReference species="S3"/>
          <speciesReference species="S43"/>
        </listOfProducts>
        <kineticLaw>
          <math xmlns="http://www.w3.org/1998/Math/MathML">
            <apply>
              <times/>
              <ci> kNRP1VEGFR2off </ci>
              <ci> S80 </ci>
            </apply>
          </math>
        </kineticLaw>
      </reaction>
      <reaction id="R274" reversible="false">
        <listOfReactants>
          <speciesReference species="S81"/>
        </listOfReactants>
        <listOfProducts>
          <speciesReference species="S3"/>
          <speciesReference species="S44"/>
        </listOfProducts>
        <kineticLaw>
          <math xmlns="http://www.w3.org/1998/Math/MathML">
            <apply>
              <times/>
              <ci> kNRP1VEGFR2off </ci>
              <ci> S81 </ci>
            </apply>
          </math>
        </kineticLaw>
      </reaction>
      <reaction id="R275" reversible="false">
        <listOfReactants>
          <speciesReference species="S66"/>
        </listOfReactants>
        <listOfProducts>
          <speciesReference species="S100"/>
        </listOfProducts>
        <kineticLaw>
          <math xmlns="http://www.w3.org/1998/Math/MathML">
            <apply>
              <times/>
              <cn> 2 </cn>
              <ci> kdeltaVR </ci>
              <ci> S66 </ci>
            </apply>
          </math>
        </kineticLaw>
      </reaction>
      <reaction id="R276" reversible="false">
        <listOfReactants>
          <speciesReference species="S67"/>
        </listOfReactants>
        <listOfProducts>
          <speciesReference species="S100"/>
        </listOfProducts>
        <kineticLaw>
          <math xmlns="http://www.w3.org/1998/Math/MathML">
            <apply>
              <times/>
              <cn> 2 </cn>
              <ci> kdeltaVR </ci>
              <ci> S67 </ci>
            </apply>
          </math>
        </kineticLaw>
      </reaction>
      <reaction id="R277" reversible="false">
        <listOfReactants>
          <speciesReference species="S74"/>
        </listOfReactants>
        <listOfProducts>
          <speciesReference species="S101"/>
        </listOfProducts>
        <kineticLaw>
          <math xmlns="http://www.w3.org/1998/Math/MathML">
            <apply>
              <times/>
              <cn> 2 </cn>
              <ci> kdeltaVR </ci>
              <ci> S74 </ci>
            </apply>
          </math>
        </kineticLaw>
      </reaction>
      <reaction id="R278" reversible="false">
        <listOfReactants>
          <speciesReference species="S87"/>
        </listOfReactants>
        <listOfProducts>
          <speciesReference species="S45"/>
        </listOfProducts>
        <kineticLaw>
          <math xmlns="http://www.w3.org/1998/Math/MathML">
            <apply>
              <times/>
              <cn> 4 </cn>
              <ci> kvroffvegfr1 </ci>
              <ci> S87 </ci>
            </apply>
          </math>
        </kineticLaw>
      </reaction>
      <reaction id="R279" reversible="false">
        <listOfReactants>
          <speciesReference species="S68"/>
        </listOfReactants>
        <listOfProducts>
          <speciesReference species="S98"/>
        </listOfProducts>
        <kineticLaw>
          <math xmlns="http://www.w3.org/1998/Math/MathML">
            <apply>
              <times/>
              <cn> 2 </cn>
              <ci> kdeltaVR </ci>
              <ci> S68 </ci>
            </apply>
          </math>
        </kineticLaw>
      </reaction>
      <reaction id="R280" reversible="false">
        <listOfReactants>
          <speciesReference species="S83"/>
        </listOfReactants>
        <listOfProducts>
          <speciesReference species="S46"/>
        </listOfProducts>
        <kineticLaw>
          <math xmlns="http://www.w3.org/1998/Math/MathML">
            <apply>
              <times/>
              <cn> 2 </cn>
              <ci> kvroff </ci>
              <ci> S83 </ci>
            </apply>
          </math>
        </kineticLaw>
      </reaction>
      <reaction id="R281" reversible="false">
        <listOfReactants>
          <speciesReference species="S4"/>
          <speciesReference species="S60"/>
        </listOfReactants>
        <listOfProducts>
          <speciesReference species="S82"/>
        </listOfProducts>
        <kineticLaw>
          <math xmlns="http://www.w3.org/1998/Math/MathML">
            <apply>
              <times/>
              <ci> kVEGFR2NRP1on </ci>
              <ci> S4 </ci>
              <ci> S60 </ci>
            </apply>
          </math>
        </kineticLaw>
      </reaction>
      <reaction id="R282" reversible="false">
        <listOfReactants>
          <speciesReference species="S82"/>
        </listOfReactants>
        <listOfProducts>
          <speciesReference species="S4"/>
          <speciesReference species="S60"/>
        </listOfProducts>
        <kineticLaw>
          <math xmlns="http://www.w3.org/1998/Math/MathML">
            <apply>
              <times/>
              <ci> kVEGFR2NRP1off </ci>
              <ci> S82 </ci>
            </apply>
          </math>
        </kineticLaw>
      </reaction>
      <reaction id="R283" reversible="false">
        <listOfReactants>
          <speciesReference species="S4"/>
          <speciesReference species="S63"/>
        </listOfReactants>
        <listOfProducts>
          <speciesReference species="S87"/>
        </listOfProducts>
        <kineticLaw>
          <math xmlns="http://www.w3.org/1998/Math/MathML">
            <apply>
              <times/>
              <ci> kVEGFR2NRP1on </ci>
              <ci> S4 </ci>
              <ci> S63 </ci>
            </apply>
          </math>
        </kineticLaw>
      </reaction>
      <reaction id="R284" reversible="false">
        <listOfReactants>
          <speciesReference species="S4"/>
          <speciesReference species="S64"/>
        </listOfReactants>
        <listOfProducts>
          <speciesReference species="S100"/>
        </listOfProducts>
        <kineticLaw>
          <math xmlns="http://www.w3.org/1998/Math/MathML">
            <apply>
              <times/>
              <ci> kVEGFR2NRP1on </ci>
              <ci> S4 </ci>
              <ci> S64 </ci>
            </apply>
          </math>
        </kineticLaw>
      </reaction>
      <reaction id="R285" reversible="false">
        <listOfReactants>
          <speciesReference species="S87"/>
        </listOfReactants>
        <listOfProducts>
          <speciesReference species="S4"/>
          <speciesReference species="S63"/>
        </listOfProducts>
        <kineticLaw>
          <math xmlns="http://www.w3.org/1998/Math/MathML">
            <apply>
              <times/>
              <ci> kVEGFR2NRP1off </ci>
              <ci> S87 </ci>
            </apply>
          </math>
        </kineticLaw>
      </reaction>
      <reaction id="R286" reversible="false">
        <listOfReactants>
          <speciesReference species="S4"/>
          <speciesReference species="S61"/>
        </listOfReactants>
        <listOfProducts>
          <speciesReference species="S83"/>
        </listOfProducts>
        <kineticLaw>
          <math xmlns="http://www.w3.org/1998/Math/MathML">
            <apply>
              <times/>
              <ci> kVEGFR2NRP1on </ci>
              <ci> S4 </ci>
              <ci> S61 </ci>
            </apply>
          </math>
        </kineticLaw>
      </reaction>
      <reaction id="R287" reversible="false">
        <listOfReactants>
          <speciesReference species="S4"/>
          <speciesReference species="S62"/>
        </listOfReactants>
        <listOfProducts>
          <speciesReference species="S98"/>
        </listOfProducts>
        <kineticLaw>
          <math xmlns="http://www.w3.org/1998/Math/MathML">
            <apply>
              <times/>
              <ci> kVEGFR2NRP1on </ci>
              <ci> S4 </ci>
              <ci> S62 </ci>
            </apply>
          </math>
        </kineticLaw>
      </reaction>
      <reaction id="R288" reversible="false">
        <listOfReactants>
          <speciesReference species="S83"/>
        </listOfReactants>
        <listOfProducts>
          <speciesReference species="S4"/>
          <speciesReference species="S61"/>
        </listOfProducts>
        <kineticLaw>
          <math xmlns="http://www.w3.org/1998/Math/MathML">
            <apply>
              <times/>
              <ci> kVEGFR2NRP1off </ci>
              <ci> S83 </ci>
            </apply>
          </math>
        </kineticLaw>
      </reaction>
      <reaction id="R289" reversible="false">
        <listOfReactants>
          <speciesReference species="S4"/>
          <speciesReference species="S92"/>
        </listOfReactants>
        <listOfProducts>
          <speciesReference species="S110"/>
        </listOfProducts>
        <kineticLaw>
          <math xmlns="http://www.w3.org/1998/Math/MathML">
            <apply>
              <times/>
              <ci> kVEGFR2NRP1on </ci>
              <ci> S4 </ci>
              <ci> S92 </ci>
            </apply>
          </math>
        </kineticLaw>
      </reaction>
      <reaction id="R290" reversible="false">
        <listOfReactants>
          <speciesReference species="S79"/>
        </listOfReactants>
        <listOfProducts>
          <speciesReference species="S4"/>
          <speciesReference species="S49"/>
        </listOfProducts>
        <kineticLaw>
          <math xmlns="http://www.w3.org/1998/Math/MathML">
            <apply>
              <times/>
              <ci> kVEGFR2NRP1off </ci>
              <ci> S79 </ci>
            </apply>
          </math>
        </kineticLaw>
      </reaction>
      <reaction id="R291" reversible="false">
        <listOfReactants>
          <speciesReference species="S4"/>
          <speciesReference species="S69"/>
        </listOfReactants>
        <listOfProducts>
          <speciesReference species="S65"/>
        </listOfProducts>
        <kineticLaw>
          <math xmlns="http://www.w3.org/1998/Math/MathML">
            <apply>
              <times/>
              <ci> kVEGFR2NRP1on </ci>
              <ci> S4 </ci>
              <ci> S69 </ci>
            </apply>
          </math>
        </kineticLaw>
      </reaction>
      <reaction id="R292" reversible="false">
        <listOfReactants>
          <speciesReference species="S4"/>
          <speciesReference species="S75"/>
        </listOfReactants>
        <listOfProducts>
          <speciesReference species="S111"/>
        </listOfProducts>
        <kineticLaw>
          <math xmlns="http://www.w3.org/1998/Math/MathML">
            <apply>
              <times/>
              <ci> kVEGFR2NRP1on </ci>
              <ci> S4 </ci>
              <ci> S75 </ci>
            </apply>
          </math>
        </kineticLaw>
      </reaction>
      <reaction id="R293" reversible="false">
        <listOfReactants>
          <speciesReference species="S4"/>
          <speciesReference species="S76"/>
        </listOfReactants>
        <listOfProducts>
          <speciesReference species="S112"/>
        </listOfProducts>
        <kineticLaw>
          <math xmlns="http://www.w3.org/1998/Math/MathML">
            <apply>
              <times/>
              <ci> kVEGFR2NRP1on </ci>
              <ci> S4 </ci>
              <ci> S76 </ci>
            </apply>
          </math>
        </kineticLaw>
      </reaction>
      <reaction id="R294" reversible="false">
        <listOfReactants>
          <speciesReference species="S4"/>
          <speciesReference species="S77"/>
        </listOfReactants>
        <listOfProducts>
          <speciesReference species="S75"/>
        </listOfProducts>
        <kineticLaw>
          <math xmlns="http://www.w3.org/1998/Math/MathML">
            <apply>
              <times/>
              <cn> 2 </cn>
              <ci> kVEGFR2NRP1on </ci>
              <ci> S4 </ci>
              <ci> S77 </ci>
            </apply>
          </math>
        </kineticLaw>
      </reaction>
      <reaction id="R295" reversible="false">
        <listOfReactants>
          <speciesReference species="S4"/>
          <speciesReference species="S78"/>
        </listOfReactants>
        <listOfProducts>
          <speciesReference species="S89"/>
        </listOfProducts>
        <kineticLaw>
          <math xmlns="http://www.w3.org/1998/Math/MathML">
            <apply>
              <times/>
              <ci> kVEGFR2NRP1on </ci>
              <ci> S4 </ci>
              <ci> S78 </ci>
            </apply>
          </math>
        </kineticLaw>
      </reaction>
      <reaction id="R296" reversible="false">
        <listOfReactants>
          <speciesReference species="S65"/>
        </listOfReactants>
        <listOfProducts>
          <speciesReference species="S4"/>
          <speciesReference species="S69"/>
        </listOfProducts>
        <kineticLaw>
          <math xmlns="http://www.w3.org/1998/Math/MathML">
            <apply>
              <times/>
              <ci> kVEGFR2NRP1off </ci>
              <ci> S65 </ci>
            </apply>
          </math>
        </kineticLaw>
      </reaction>
      <reaction id="R297" reversible="false">
        <listOfReactants>
          <speciesReference species="S75"/>
        </listOfReactants>
        <listOfProducts>
          <speciesReference species="S4"/>
          <speciesReference species="S77"/>
        </listOfProducts>
        <kineticLaw>
          <math xmlns="http://www.w3.org/1998/Math/MathML">
            <apply>
              <times/>
              <ci> kVEGFR2NRP1off </ci>
              <ci> S75 </ci>
            </apply>
          </math>
        </kineticLaw>
      </reaction>
      <reaction id="R298" reversible="false">
        <listOfReactants>
          <speciesReference species="S89"/>
        </listOfReactants>
        <listOfProducts>
          <speciesReference species="S4"/>
          <speciesReference species="S78"/>
        </listOfProducts>
        <kineticLaw>
          <math xmlns="http://www.w3.org/1998/Math/MathML">
            <apply>
              <times/>
              <ci> kVEGFR2NRP1off </ci>
              <ci> S89 </ci>
            </apply>
          </math>
        </kineticLaw>
      </reaction>
      <reaction id="R299" reversible="false">
        <listOfReactants>
          <speciesReference species="S4"/>
          <speciesReference species="S71"/>
        </listOfReactants>
        <listOfProducts>
          <speciesReference species="S68"/>
        </listOfProducts>
        <kineticLaw>
          <math xmlns="http://www.w3.org/1998/Math/MathML">
            <apply>
              <times/>
              <ci> kVEGFR1NRP1on </ci>
              <ci> S4 </ci>
              <ci> S71 </ci>
            </apply>
          </math>
        </kineticLaw>
      </reaction>
      <reaction id="R300" reversible="false">
        <listOfReactants>
          <speciesReference species="S4"/>
          <speciesReference species="S72"/>
        </listOfReactants>
        <listOfProducts>
          <speciesReference species="S66"/>
        </listOfProducts>
        <kineticLaw>
          <math xmlns="http://www.w3.org/1998/Math/MathML">
            <apply>
              <times/>
              <ci> kVEGFR1NRP1on </ci>
              <ci> S4 </ci>
              <ci> S72 </ci>
            </apply>
          </math>
        </kineticLaw>
      </reaction>
      <reaction id="R301" reversible="false">
        <listOfReactants>
          <speciesReference species="S4"/>
          <speciesReference species="S73"/>
        </listOfReactants>
        <listOfProducts>
          <speciesReference species="S67"/>
        </listOfProducts>
        <kineticLaw>
          <math xmlns="http://www.w3.org/1998/Math/MathML">
            <apply>
              <times/>
              <ci> kVEGFR1NRP1on </ci>
              <ci> S4 </ci>
              <ci> S73 </ci>
            </apply>
          </math>
        </kineticLaw>
      </reaction>
      <reaction id="R302" reversible="false">
        <listOfReactants>
          <speciesReference species="S4"/>
          <speciesReference species="S78"/>
        </listOfReactants>
        <listOfProducts>
          <speciesReference species="S76"/>
        </listOfProducts>
        <kineticLaw>
          <math xmlns="http://www.w3.org/1998/Math/MathML">
            <apply>
              <times/>
              <ci> kVEGFR1NRP1on </ci>
              <ci> S4 </ci>
              <ci> S78 </ci>
            </apply>
          </math>
        </kineticLaw>
      </reaction>
      <reaction id="R303" reversible="false">
        <listOfReactants>
          <speciesReference species="S4"/>
          <speciesReference species="S88"/>
        </listOfReactants>
        <listOfProducts>
          <speciesReference species="S74"/>
        </listOfProducts>
        <kineticLaw>
          <math xmlns="http://www.w3.org/1998/Math/MathML">
            <apply>
              <times/>
              <ci> kVEGFR1NRP1on </ci>
              <ci> S4 </ci>
              <ci> S88 </ci>
            </apply>
          </math>
        </kineticLaw>
      </reaction>
      <reaction id="R304" reversible="false">
        <listOfReactants>
          <speciesReference species="S4"/>
          <speciesReference species="S89"/>
        </listOfReactants>
        <listOfProducts>
          <speciesReference species="S112"/>
        </listOfProducts>
        <kineticLaw>
          <math xmlns="http://www.w3.org/1998/Math/MathML">
            <apply>
              <times/>
              <ci> kVEGFR1NRP1on </ci>
              <ci> S4 </ci>
              <ci> S89 </ci>
            </apply>
          </math>
        </kineticLaw>
      </reaction>
      <reaction id="R305" reversible="false">
        <listOfReactants>
          <speciesReference species="S4"/>
          <speciesReference species="S90"/>
        </listOfReactants>
        <listOfProducts>
          <speciesReference species="S113"/>
        </listOfProducts>
        <kineticLaw>
          <math xmlns="http://www.w3.org/1998/Math/MathML">
            <apply>
              <times/>
              <ci> kVEGFR1NRP1on </ci>
              <ci> S4 </ci>
              <ci> S90 </ci>
            </apply>
          </math>
        </kineticLaw>
      </reaction>
      <reaction id="R306" reversible="false">
        <listOfReactants>
          <speciesReference species="S4"/>
          <speciesReference species="S91"/>
        </listOfReactants>
        <listOfProducts>
          <speciesReference species="S90"/>
        </listOfProducts>
        <kineticLaw>
          <math xmlns="http://www.w3.org/1998/Math/MathML">
            <apply>
              <times/>
              <cn> 2 </cn>
              <ci> kVEGFR1NRP1on </ci>
              <ci> S4 </ci>
              <ci> S91 </ci>
            </apply>
          </math>
        </kineticLaw>
      </reaction>
      <reaction id="R307" reversible="false">
        <listOfReactants>
          <speciesReference species="S66"/>
        </listOfReactants>
        <listOfProducts>
          <speciesReference species="S4"/>
          <speciesReference species="S72"/>
        </listOfProducts>
        <kineticLaw>
          <math xmlns="http://www.w3.org/1998/Math/MathML">
            <apply>
              <times/>
              <ci> kVEGFR1NRP1off </ci>
              <ci> S66 </ci>
            </apply>
          </math>
        </kineticLaw>
      </reaction>
      <reaction id="R308" reversible="false">
        <listOfReactants>
          <speciesReference species="S67"/>
        </listOfReactants>
        <listOfProducts>
          <speciesReference species="S4"/>
          <speciesReference species="S73"/>
        </listOfProducts>
        <kineticLaw>
          <math xmlns="http://www.w3.org/1998/Math/MathML">
            <apply>
              <times/>
              <ci> kVEGFR1NRP1off </ci>
              <ci> S67 </ci>
            </apply>
          </math>
        </kineticLaw>
      </reaction>
      <reaction id="R309" reversible="false">
        <listOfReactants>
          <speciesReference species="S68"/>
        </listOfReactants>
        <listOfProducts>
          <speciesReference species="S4"/>
          <speciesReference species="S71"/>
        </listOfProducts>
        <kineticLaw>
          <math xmlns="http://www.w3.org/1998/Math/MathML">
            <apply>
              <times/>
              <ci> kVEGFR1NRP1off </ci>
              <ci> S68 </ci>
            </apply>
          </math>
        </kineticLaw>
      </reaction>
      <reaction id="R310" reversible="false">
        <listOfReactants>
          <speciesReference species="S74"/>
        </listOfReactants>
        <listOfProducts>
          <speciesReference species="S4"/>
          <speciesReference species="S88"/>
        </listOfProducts>
        <kineticLaw>
          <math xmlns="http://www.w3.org/1998/Math/MathML">
            <apply>
              <times/>
              <ci> kVEGFR1NRP1off </ci>
              <ci> S74 </ci>
            </apply>
          </math>
        </kineticLaw>
      </reaction>
      <reaction id="R311" reversible="false">
        <listOfReactants>
          <speciesReference species="S76"/>
        </listOfReactants>
        <listOfProducts>
          <speciesReference species="S4"/>
          <speciesReference species="S78"/>
        </listOfProducts>
        <kineticLaw>
          <math xmlns="http://www.w3.org/1998/Math/MathML">
            <apply>
              <times/>
              <ci> kVEGFR1NRP1off </ci>
              <ci> S76 </ci>
            </apply>
          </math>
        </kineticLaw>
      </reaction>
      <reaction id="R312" reversible="false">
        <listOfReactants>
          <speciesReference species="S90"/>
        </listOfReactants>
        <listOfProducts>
          <speciesReference species="S4"/>
          <speciesReference species="S91"/>
        </listOfProducts>
        <kineticLaw>
          <math xmlns="http://www.w3.org/1998/Math/MathML">
            <apply>
              <times/>
              <ci> kVEGFR1NRP1off </ci>
              <ci> S90 </ci>
            </apply>
          </math>
        </kineticLaw>
      </reaction>
      <reaction id="R313" reversible="false">
        <listOfReactants>
          <speciesReference species="S1"/>
          <speciesReference species="S65"/>
        </listOfReactants>
        <listOfProducts>
          <speciesReference species="S1"/>
          <speciesReference species="S104"/>
        </listOfProducts>
        <kineticLaw>
          <math xmlns="http://www.w3.org/1998/Math/MathML">
            <apply>
              <times/>
              <ci> kvron </ci>
              <ci> S1 </ci>
              <ci> S65 </ci>
            </apply>
          </math>
        </kineticLaw>
      </reaction>
      <reaction id="R314" reversible="false">
        <listOfReactants>
          <speciesReference species="S1"/>
          <speciesReference species="S66"/>
        </listOfReactants>
        <listOfProducts>
          <speciesReference species="S1"/>
          <speciesReference species="S105"/>
        </listOfProducts>
        <kineticLaw>
          <math xmlns="http://www.w3.org/1998/Math/MathML">
            <apply>
              <times/>
              <ci> kvron </ci>
              <ci> S1 </ci>
              <ci> S66 </ci>
            </apply>
          </math>
        </kineticLaw>
      </reaction>
      <reaction id="R315" reversible="false">
        <listOfReactants>
          <speciesReference species="S1"/>
          <speciesReference species="S67"/>
        </listOfReactants>
        <listOfProducts>
          <speciesReference species="S1"/>
          <speciesReference species="S106"/>
        </listOfProducts>
        <kineticLaw>
          <math xmlns="http://www.w3.org/1998/Math/MathML">
            <apply>
              <times/>
              <ci> kvron </ci>
              <ci> S1 </ci>
              <ci> S67 </ci>
            </apply>
          </math>
        </kineticLaw>
      </reaction>
      <reaction id="R316" reversible="false">
        <listOfReactants>
          <speciesReference species="S1"/>
          <speciesReference species="S69"/>
        </listOfReactants>
        <listOfProducts>
          <speciesReference species="S1"/>
          <speciesReference species="S103"/>
        </listOfProducts>
        <kineticLaw>
          <math xmlns="http://www.w3.org/1998/Math/MathML">
            <apply>
              <times/>
              <ci> kvron </ci>
              <ci> S1 </ci>
              <ci> S69 </ci>
            </apply>
          </math>
        </kineticLaw>
      </reaction>
      <reaction id="R317" reversible="false">
        <listOfReactants>
          <speciesReference species="S1"/>
          <speciesReference species="S72"/>
        </listOfReactants>
        <listOfProducts>
          <speciesReference species="S1"/>
          <speciesReference species="S107"/>
        </listOfProducts>
        <kineticLaw>
          <math xmlns="http://www.w3.org/1998/Math/MathML">
            <apply>
              <times/>
              <ci> kvron </ci>
              <ci> S1 </ci>
              <ci> S72 </ci>
            </apply>
          </math>
        </kineticLaw>
      </reaction>
      <reaction id="R318" reversible="false">
        <listOfReactants>
          <speciesReference species="S1"/>
          <speciesReference species="S73"/>
        </listOfReactants>
        <listOfProducts>
          <speciesReference species="S1"/>
          <speciesReference species="S107"/>
        </listOfProducts>
        <kineticLaw>
          <math xmlns="http://www.w3.org/1998/Math/MathML">
            <apply>
              <times/>
              <ci> kvron </ci>
              <ci> S1 </ci>
              <ci> S73 </ci>
            </apply>
          </math>
        </kineticLaw>
      </reaction>
      <reaction id="R319" reversible="false">
        <listOfReactants>
          <speciesReference species="S1"/>
          <speciesReference species="S74"/>
        </listOfReactants>
        <listOfProducts>
          <speciesReference species="S1"/>
          <speciesReference species="S114"/>
        </listOfProducts>
        <kineticLaw>
          <math xmlns="http://www.w3.org/1998/Math/MathML">
            <apply>
              <times/>
              <ci> kvron </ci>
              <ci> S1 </ci>
              <ci> S74 </ci>
            </apply>
          </math>
        </kineticLaw>
      </reaction>
      <reaction id="R320" reversible="false">
        <listOfReactants>
          <speciesReference species="S1"/>
          <speciesReference species="S88"/>
        </listOfReactants>
        <listOfProducts>
          <speciesReference species="S1"/>
          <speciesReference species="S115"/>
        </listOfProducts>
        <kineticLaw>
          <math xmlns="http://www.w3.org/1998/Math/MathML">
            <apply>
              <times/>
              <ci> kvron </ci>
              <ci> S1 </ci>
              <ci> S88 </ci>
            </apply>
          </math>
        </kineticLaw>
      </reaction>
      <reaction id="R321" reversible="false">
        <listOfReactants>
          <speciesReference species="S71"/>
        </listOfReactants>
        <listOfProducts>
          <speciesReference species="S36"/>
        </listOfProducts>
        <kineticLaw>
          <math xmlns="http://www.w3.org/1998/Math/MathML">
            <apply>
              <times/>
              <ci> kvroffvegfr1 </ci>
              <ci> S71 </ci>
            </apply>
          </math>
        </kineticLaw>
      </reaction>
      <reaction id="R322" reversible="false">
        <listOfReactants>
          <speciesReference species="S72"/>
        </listOfReactants>
        <listOfProducts>
          <speciesReference species="S37"/>
        </listOfProducts>
        <kineticLaw>
          <math xmlns="http://www.w3.org/1998/Math/MathML">
            <apply>
              <times/>
              <ci> kvroffvegfr1 </ci>
              <ci> S72 </ci>
            </apply>
          </math>
        </kineticLaw>
      </reaction>
      <reaction id="R323" reversible="false">
        <listOfReactants>
          <speciesReference species="S73"/>
        </listOfReactants>
        <listOfProducts>
          <speciesReference species="S37"/>
        </listOfProducts>
        <kineticLaw>
          <math xmlns="http://www.w3.org/1998/Math/MathML">
            <apply>
              <times/>
              <ci> kvroffvegfr1 </ci>
              <ci> S73 </ci>
            </apply>
          </math>
        </kineticLaw>
      </reaction>
      <reaction id="R324" reversible="false">
        <listOfReactants>
          <speciesReference species="S78"/>
        </listOfReactants>
        <listOfProducts>
          <speciesReference species="S48"/>
        </listOfProducts>
        <kineticLaw>
          <math xmlns="http://www.w3.org/1998/Math/MathML">
            <apply>
              <times/>
              <ci> kvroffvegfr1 </ci>
              <ci> S78 </ci>
            </apply>
          </math>
        </kineticLaw>
      </reaction>
      <reaction id="R325" reversible="false">
        <listOfReactants>
          <speciesReference species="S88"/>
        </listOfReactants>
        <listOfProducts>
          <speciesReference species="S38"/>
        </listOfProducts>
        <kineticLaw>
          <math xmlns="http://www.w3.org/1998/Math/MathML">
            <apply>
              <times/>
              <ci> kvroffvegfr1 </ci>
              <ci> S88 </ci>
            </apply>
          </math>
        </kineticLaw>
      </reaction>
      <reaction id="R326" reversible="false">
        <listOfReactants>
          <speciesReference species="S89"/>
        </listOfReactants>
        <listOfProducts>
          <speciesReference species="S42"/>
        </listOfProducts>
        <kineticLaw>
          <math xmlns="http://www.w3.org/1998/Math/MathML">
            <apply>
              <times/>
              <ci> kvroffvegfr1 </ci>
              <ci> S89 </ci>
            </apply>
          </math>
        </kineticLaw>
      </reaction>
      <reaction id="R327" reversible="false">
        <listOfReactants>
          <speciesReference species="S90"/>
        </listOfReactants>
        <listOfProducts>
          <speciesReference species="S45"/>
        </listOfProducts>
        <kineticLaw>
          <math xmlns="http://www.w3.org/1998/Math/MathML">
            <apply>
              <times/>
              <ci> kvroffvegfr1 </ci>
              <ci> S90 </ci>
            </apply>
          </math>
        </kineticLaw>
      </reaction>
      <reaction id="R328" reversible="false">
        <listOfReactants>
          <speciesReference species="S91"/>
        </listOfReactants>
        <listOfProducts>
          <speciesReference species="S55"/>
        </listOfProducts>
        <kineticLaw>
          <math xmlns="http://www.w3.org/1998/Math/MathML">
            <apply>
              <times/>
              <cn> 2 </cn>
              <ci> kvroffvegfr1 </ci>
              <ci> S91 </ci>
            </apply>
          </math>
        </kineticLaw>
      </reaction>
      <reaction id="R329" reversible="false">
        <listOfReactants>
          <speciesReference species="S80"/>
        </listOfReactants>
        <listOfProducts>
          <speciesReference species="S3"/>
          <speciesReference species="S43"/>
        </listOfProducts>
        <kineticLaw>
          <math xmlns="http://www.w3.org/1998/Math/MathML">
            <apply>
              <times/>
              <ci> kvroff </ci>
              <ci> S80 </ci>
            </apply>
          </math>
        </kineticLaw>
      </reaction>
      <reaction id="R330" reversible="false">
        <listOfReactants>
          <speciesReference species="S81"/>
        </listOfReactants>
        <listOfProducts>
          <speciesReference species="S3"/>
          <speciesReference species="S44"/>
        </listOfProducts>
        <kineticLaw>
          <math xmlns="http://www.w3.org/1998/Math/MathML">
            <apply>
              <times/>
              <ci> kvroff </ci>
              <ci> S81 </ci>
            </apply>
          </math>
        </kineticLaw>
      </reaction>
      <reaction id="R331" reversible="false">
        <listOfReactants>
          <speciesReference species="S60"/>
        </listOfReactants>
        <listOfProducts>
          <speciesReference species="S97"/>
        </listOfProducts>
        <kineticLaw>
          <math xmlns="http://www.w3.org/1998/Math/MathML">
            <apply>
              <times/>
              <cn> 2 </cn>
              <ci> kpY1175 </ci>
              <ci> S60 </ci>
            </apply>
          </math>
        </kineticLaw>
      </reaction>
      <reaction id="R332" reversible="false">
        <listOfReactants>
          <speciesReference species="S79"/>
        </listOfReactants>
        <listOfProducts>
          <speciesReference species="S110"/>
        </listOfProducts>
        <kineticLaw>
          <math xmlns="http://www.w3.org/1998/Math/MathML">
            <apply>
              <times/>
              <cn> 2 </cn>
              <ci> kpY1175 </ci>
              <ci> S79 </ci>
            </apply>
          </math>
        </kineticLaw>
      </reaction>
      <reaction id="R333" reversible="false">
        <listOfReactants>
          <speciesReference species="S82"/>
        </listOfReactants>
        <listOfProducts>
          <speciesReference species="S116"/>
        </listOfProducts>
        <kineticLaw>
          <math xmlns="http://www.w3.org/1998/Math/MathML">
            <apply>
              <times/>
              <cn> 2 </cn>
              <ci> kpY1175 </ci>
              <ci> S82 </ci>
            </apply>
          </math>
        </kineticLaw>
      </reaction>
      <reaction id="R334" reversible="false">
        <listOfReactants>
          <speciesReference species="S92"/>
        </listOfReactants>
        <listOfProducts>
          <speciesReference species="S117"/>
        </listOfProducts>
        <kineticLaw>
          <math xmlns="http://www.w3.org/1998/Math/MathML">
            <apply>
              <times/>
              <ci> kpY1175 </ci>
              <ci> S92 </ci>
            </apply>
          </math>
        </kineticLaw>
      </reaction>
      <reaction id="R335" reversible="false">
        <listOfReactants>
          <speciesReference species="S93"/>
        </listOfReactants>
        <listOfProducts>
          <speciesReference species="S118"/>
        </listOfProducts>
        <kineticLaw>
          <math xmlns="http://www.w3.org/1998/Math/MathML">
            <apply>
              <times/>
              <cn> 2 </cn>
              <ci> kpY1175 </ci>
              <ci> S93 </ci>
            </apply>
          </math>
        </kineticLaw>
      </reaction>
      <reaction id="R336" reversible="false">
        <listOfReactants>
          <speciesReference species="S92"/>
        </listOfReactants>
        <listOfProducts>
          <speciesReference species="S49"/>
        </listOfProducts>
        <kineticLaw>
          <math xmlns="http://www.w3.org/1998/Math/MathML">
            <apply>
              <times/>
              <ci> kdps </ci>
              <ci> S92 </ci>
            </apply>
          </math>
        </kineticLaw>
      </reaction>
      <reaction id="R337" reversible="false">
        <listOfReactants>
          <speciesReference species="S92"/>
        </listOfReactants>
        <listOfProducts>
          <speciesReference species="S118"/>
        </listOfProducts>
        <kineticLaw>
          <math xmlns="http://www.w3.org/1998/Math/MathML">
            <apply>
              <times/>
              <ci> kr2si </ci>
              <ci> S92 </ci>
            </apply>
          </math>
        </kineticLaw>
      </reaction>
      <reaction id="R338" reversible="false">
        <listOfReactants>
          <speciesReference species="S60"/>
        </listOfReactants>
        <listOfProducts>
          <speciesReference species="S119"/>
        </listOfProducts>
        <kineticLaw>
          <math xmlns="http://www.w3.org/1998/Math/MathML">
            <apply>
              <times/>
              <ci> kr2si </ci>
              <ci> S60 </ci>
            </apply>
          </math>
        </kineticLaw>
      </reaction>
      <reaction id="R339" reversible="false">
        <listOfReactants>
          <speciesReference species="S79"/>
        </listOfReactants>
        <listOfProducts>
          <speciesReference species="S120"/>
        </listOfProducts>
        <kineticLaw>
          <math xmlns="http://www.w3.org/1998/Math/MathML">
            <apply>
              <times/>
              <ci> kr2NRP1si </ci>
              <ci> S79 </ci>
            </apply>
          </math>
        </kineticLaw>
      </reaction>
      <reaction id="R340" reversible="false">
        <listOfReactants>
          <speciesReference species="S82"/>
        </listOfReactants>
        <listOfProducts>
          <speciesReference species="S121"/>
        </listOfProducts>
        <kineticLaw>
          <math xmlns="http://www.w3.org/1998/Math/MathML">
            <apply>
              <times/>
              <ci> kr2NRP1si </ci>
              <ci> S82 </ci>
            </apply>
          </math>
        </kineticLaw>
      </reaction>
      <reaction id="R341" reversible="false">
        <listOfReactants>
          <speciesReference species="S93"/>
        </listOfReactants>
        <listOfProducts>
          <speciesReference species="S49"/>
        </listOfProducts>
        <kineticLaw>
          <math xmlns="http://www.w3.org/1998/Math/MathML">
            <apply>
              <times/>
              <ci> kr2is </ci>
              <ci> S93 </ci>
            </apply>
          </math>
        </kineticLaw>
      </reaction>
      <reaction id="R342" reversible="false">
        <listOfReactants>
          <speciesReference species="S93"/>
        </listOfReactants>
        <listOfProducts>
          <speciesReference species="S56"/>
        </listOfProducts>
        <kineticLaw>
          <math xmlns="http://www.w3.org/1998/Math/MathML">
            <apply>
              <times/>
              <ci> kdegi0noUB </ci>
              <ci> S93 </ci>
            </apply>
          </math>
        </kineticLaw>
      </reaction>
      <reaction id="R343" reversible="false">
        <listOfReactants>
          <speciesReference species="S6"/>
          <speciesReference species="S92"/>
        </listOfReactants>
        <listOfProducts>
          <speciesReference species="S92"/>
          <speciesReference species="S122"/>
        </listOfProducts>
        <kineticLaw>
          <math xmlns="http://www.w3.org/1998/Math/MathML">
            <apply>
              <times/>
              <ci> rateLaw4 </ci>
              <ci> S6 </ci>
              <ci> S92 </ci>
            </apply>
          </math>
        </kineticLaw>
      </reaction>
      <reaction id="R344" reversible="false">
        <listOfReactants>
          <speciesReference species="S18"/>
          <speciesReference species="S94"/>
        </listOfReactants>
        <listOfProducts>
          <speciesReference species="S59"/>
        </listOfProducts>
        <kineticLaw>
          <math xmlns="http://www.w3.org/1998/Math/MathML">
            <apply>
              <times/>
              <ci> konRasRaf </ci>
              <ci> S18 </ci>
              <ci> S94 </ci>
            </apply>
          </math>
        </kineticLaw>
      </reaction>
      <reaction id="R345" reversible="false">
        <listOfReactants>
          <speciesReference species="S94"/>
        </listOfReactants>
        <listOfProducts>
          <speciesReference species="S19"/>
        </listOfProducts>
        <kineticLaw>
          <math xmlns="http://www.w3.org/1998/Math/MathML">
            <apply>
              <times/>
              <ci> kdpRaf </ci>
              <ci> S94 </ci>
            </apply>
          </math>
        </kineticLaw>
      </reaction>
      <reaction id="R346" reversible="false">
        <listOfReactants>
          <speciesReference species="S20"/>
          <speciesReference species="S94"/>
        </listOfReactants>
        <listOfProducts>
          <speciesReference species="S94"/>
          <speciesReference species="S95"/>
        </listOfProducts>
        <kineticLaw>
          <math xmlns="http://www.w3.org/1998/Math/MathML">
            <apply>
              <times/>
              <ci> rateLaw19 </ci>
              <ci> S20 </ci>
              <ci> S94 </ci>
            </apply>
          </math>
        </kineticLaw>
      </reaction>
      <reaction id="R347" reversible="false">
        <listOfReactants>
          <speciesReference species="S59"/>
          <speciesReference species="S96"/>
        </listOfReactants>
        <listOfProducts>
          <speciesReference species="S59"/>
          <speciesReference species="S123"/>
        </listOfProducts>
        <kineticLaw>
          <math xmlns="http://www.w3.org/1998/Math/MathML">
            <apply>
              <times/>
              <ci> rateLaw19 </ci>
              <ci> S59 </ci>
              <ci> S96 </ci>
            </apply>
          </math>
        </kineticLaw>
      </reaction>
      <reaction id="R348" reversible="false">
        <listOfReactants>
          <speciesReference species="S94"/>
          <speciesReference species="S96"/>
        </listOfReactants>
        <listOfProducts>
          <speciesReference species="S94"/>
          <speciesReference species="S123"/>
        </listOfProducts>
        <kineticLaw>
          <math xmlns="http://www.w3.org/1998/Math/MathML">
            <apply>
              <times/>
              <ci> rateLaw19 </ci>
              <ci> S94 </ci>
              <ci> S96 </ci>
            </apply>
          </math>
        </kineticLaw>
      </reaction>
      <reaction id="R349" reversible="false">
        <listOfReactants>
          <speciesReference species="S20"/>
          <speciesReference species="S94"/>
        </listOfReactants>
        <listOfProducts>
          <speciesReference species="S94"/>
          <speciesReference species="S96"/>
        </listOfProducts>
        <kineticLaw>
          <math xmlns="http://www.w3.org/1998/Math/MathML">
            <apply>
              <times/>
              <ci> rateLaw20 </ci>
              <ci> S20 </ci>
              <ci> S94 </ci>
            </apply>
          </math>
        </kineticLaw>
      </reaction>
      <reaction id="R350" reversible="false">
        <listOfReactants>
          <speciesReference species="S59"/>
          <speciesReference species="S95"/>
        </listOfReactants>
        <listOfProducts>
          <speciesReference species="S59"/>
          <speciesReference species="S123"/>
        </listOfProducts>
        <kineticLaw>
          <math xmlns="http://www.w3.org/1998/Math/MathML">
            <apply>
              <times/>
              <ci> rateLaw20 </ci>
              <ci> S59 </ci>
              <ci> S95 </ci>
            </apply>
          </math>
        </kineticLaw>
      </reaction>
      <reaction id="R351" reversible="false">
        <listOfReactants>
          <speciesReference species="S94"/>
          <speciesReference species="S95"/>
        </listOfReactants>
        <listOfProducts>
          <speciesReference species="S94"/>
          <speciesReference species="S123"/>
        </listOfProducts>
        <kineticLaw>
          <math xmlns="http://www.w3.org/1998/Math/MathML">
            <apply>
              <times/>
              <ci> rateLaw20 </ci>
              <ci> S94 </ci>
              <ci> S95 </ci>
            </apply>
          </math>
        </kineticLaw>
      </reaction>
      <reaction id="R352" reversible="false">
        <listOfReactants>
          <speciesReference species="S95"/>
        </listOfReactants>
        <listOfProducts>
          <speciesReference species="S20"/>
        </listOfProducts>
        <kineticLaw>
          <math xmlns="http://www.w3.org/1998/Math/MathML">
            <apply>
              <times/>
              <ci> kdpMEK12_1 </ci>
              <ci> S95 </ci>
            </apply>
          </math>
        </kineticLaw>
      </reaction>
      <reaction id="R353" reversible="false">
        <listOfReactants>
          <speciesReference species="S96"/>
        </listOfReactants>
        <listOfProducts>
          <speciesReference species="S20"/>
        </listOfProducts>
        <kineticLaw>
          <math xmlns="http://www.w3.org/1998/Math/MathML">
            <apply>
              <times/>
              <ci> kdpMEK12_2 </ci>
              <ci> S96 </ci>
            </apply>
          </math>
        </kineticLaw>
      </reaction>
      <reaction id="R354" reversible="false">
        <listOfReactants>
          <speciesReference species="S3"/>
          <speciesReference species="S108"/>
        </listOfReactants>
        <listOfProducts>
          <speciesReference species="S124"/>
        </listOfProducts>
        <kineticLaw>
          <math xmlns="http://www.w3.org/1998/Math/MathML">
            <apply>
              <times/>
              <ci> kcRR </ci>
              <ci> S3 </ci>
              <ci> S108 </ci>
            </apply>
          </math>
        </kineticLaw>
      </reaction>
      <reaction id="R355" reversible="false">
        <listOfReactants>
          <speciesReference species="S108"/>
          <speciesReference species="S108"/>
        </listOfReactants>
        <listOfProducts>
          <speciesReference species="S125"/>
        </listOfProducts>
        <kineticLaw>
          <math xmlns="http://www.w3.org/1998/Math/MathML">
            <apply>
              <times/>
              <cn> 0.5 </cn>
              <ci> kcRR </ci>
              <ci> S108 </ci>
              <ci> S108 </ci>
            </apply>
          </math>
        </kineticLaw>
      </reaction>
      <reaction id="R356" reversible="false">
        <listOfReactants>
          <speciesReference species="S2"/>
          <speciesReference species="S108"/>
        </listOfReactants>
        <listOfProducts>
          <speciesReference species="S126"/>
        </listOfProducts>
        <kineticLaw>
          <math xmlns="http://www.w3.org/1998/Math/MathML">
            <apply>
              <times/>
              <ci> kcRR </ci>
              <ci> S2 </ci>
              <ci> S108 </ci>
            </apply>
          </math>
        </kineticLaw>
[truncated: 320,455 more chars]
