# Supplementary material for: Computational investigation of sphingosine kinase 1 (SphK1) and calcium dependent ERK1/2 activation downstream of VEGFR2 in endothelial cells
Source: PLoS Comput Biol. 2017 Feb 8;13(2):e1005332. doi: 10.1371/journal.pcbi.1005332 (PMC5298229; doi:10.1371/journal.pcbi.1005332)
Supplement: S1 Species List — (XLSX) [file pcbi.1005332.s011.xlsx]

## Sheet: Sheet1
vegf_L	0.00119048
vegfr1(c~s,dimer,l2,nrp1bd)	1.42857
vegfr2(Y1175~Y,c~s,dimer,l1)	4.29
NRP1(c~s,vegfabd)	28.6
PI(PIsite~3P)	10
PLCgamma(Yplc~Y)	0.2
CaER(bd)	2000
Calcium_cyto(bd)	0.0501023
CaF(cabd)	118.033
CaF(cabd!1).Calcium_cyto(bd!1)	1.96721
PKC(CalciumBD,DAGBD)	0.1
I()	1
CIB1(EF1,EF2,location~cytosol,sk1bd)	0.5
SphK(CIB1bd,Serk~S)	0.1
Sph(skbd)	10
S1P(bd)	0
RasGDP(rafbd)	0.1
RasGTP(rafbd)	0
Raf(Spkc~S,Y1Y2~Y,mekbd,rasbd)	0.355472
MEK12(S1~S,S2~S,bd)	0.288919
ERK1(MEK12bd,S1~S)	0.38233
ERK2(MEK12bd,S2~S)	0.38233
Istim()	0.542138
vegfr2(Y1175~Y,c~s,dimer!1,l1).vegfr2(Y1175~Y,c~s,dimer!1,l1)	0
vegfr1(c~s,dimer!1,l2,nrp1bd).vegfr2(Y1175~Y,c~s,dimer!1,l1)	0
vegfr1(c~s,dimer!1,l2,nrp1bd).vegfr1(c~s,dimer!1,l2,nrp1bd)	0
NRP1(c~s,vegfabd!1).vegfr1(c~s,dimer,l2,nrp1bd!1)	0
NRP1(c~s,vegfabd!1).vegf(c~s,nrp1bd!1,r,r)	0
vegf(c~s,nrp1bd,r!1,r).vegfr2(Y1175~Y,c~s,dimer,l1!1)	0
vegf(c~s,nrp1bd,r!1,r).vegfr1(c~s,dimer,l2!1,nrp1bd)	0
vegfr2(Y1175~Y,c~i,dimer,l1)	0
Calcium_cyto(bd!1).PKC(CalciumBD!1,DAGBD)	0
CIB1(EF1!1,EF2,location~cytosol,sk1bd).Calcium_cyto(bd!1)	0
CIB1(EF1,EF2!1,location~cytosol,sk1bd).Calcium_cyto(bd!1)	0
Raf(Spkc~S,Y1Y2~Y,mekbd,rasbd!1).RasGTP(rafbd!1)	0
NRP1(c~s,vegfabd!1).vegfr1(c~s,dimer!2,l2,nrp1bd!1).vegfr2(Y1175~Y,c~s,dimer!2,l1)	0
NRP1(c~s,vegfabd!1).vegfr1(c~s,dimer!2,l2,nrp1bd!1).vegfr1(c~s,dimer!2,l2,nrp1bd)	0
NRP1(c~s,vegfabd!1).NRP1(c~s,vegfabd!2).vegfr1(c~s,dimer!3,l2,nrp1bd!1).vegfr1(c~s,dimer!3,l2,nrp1bd!2)	0
NRP1(c~s,vegfabd!1).vegf(c~s,nrp1bd,r!2,r).vegfr1(c~s,dimer,l2!2,nrp1bd!1)	0
NRP1(c~s,vegfabd!1).vegf(c~s,nrp1bd!1,r!2,r).vegfr2(Y1175~Y,c~s,dimer,l1!2)	0
NRP1(c~s,vegfabd!1).vegf(c~s,nrp1bd!1,r!2,r).vegfr2(Y1175~Y,c~s,dimer!3,l1!2).vegfr2(Y1175~Y,c~s,dimer!3,l1)	0
NRP1(c~s,vegfabd!1).vegf(c~s,nrp1bd!1,r!2,r).vegfr1(c~s,dimer!3,l2,nrp1bd).vegfr2(Y1175~Y,c~s,dimer!3,l1!2)	0
NRP1(c~s,vegfabd!1).vegf(c~s,nrp1bd!1,r!2,r).vegfr1(c~s,dimer,l2!2,nrp1bd)	0
NRP1(c~s,vegfabd!1).NRP1(c~s,vegfabd!2).vegf(c~s,nrp1bd!1,r!3,r).vegfr1(c~s,dimer,l2!3,nrp1bd!2)	0
NRP1(c~s,vegfabd!1).vegf(c~s,nrp1bd!1,r!2,r).vegfr1(c~s,dimer!3,l2!2,nrp1bd).vegfr1(c~s,dimer!3,l2,nrp1bd)	0
NRP1(c~s,vegfabd!1).vegf(c~s,nrp1bd!1,r!2,r).vegfr1(c~s,dimer!3,l2!2,nrp1bd).vegfr2(Y1175~Y,c~s,dimer!3,l1)	0
vegf(c~s,nrp1bd,r!1,r).vegfr2(Y1175~Y,c~s,dimer!2,l1!1).vegfr2(Y1175~Y,c~s,dimer!2,l1)	0
vegf(c~s,nrp1bd,r!1,r).vegfr1(c~s,dimer!2,l2,nrp1bd).vegfr2(Y1175~Y,c~s,dimer!2,l1!1)	0
vegf(c~s,nrp1bd,r!1,r!2).vegfr2(Y1175~Y,c~s,dimer,l1!1).vegfr2(Y1175~Y,c~s,dimer,l1!2)	0
vegf(c~s,nrp1bd,r!1,r!2).vegfr1(c~s,dimer,l2!2,nrp1bd).vegfr2(Y1175~Y,c~s,dimer,l1!1)	0
NRP1(c~s,vegfabd!1).vegf(c~s,nrp1bd,r!2,r!3).vegfr1(c~s,dimer,l2!3,nrp1bd!1).vegfr2(Y1175~Y,c~s,dimer,l1!2)	0
vegf(c~s,nrp1bd,r!1,r!2).vegfr1(c~s,dimer,l2!1,nrp1bd).vegfr1(c~s,dimer,l2!2,nrp1bd)	0
NRP1(c~s,vegfabd!1).vegf(c~s,nrp1bd,r!2,r!3).vegfr1(c~s,dimer,l2!3,nrp1bd!1).vegfr1(c~s,dimer,l2!2,nrp1bd)	0
vegf(c~s,nrp1bd,r!1,r).vegfr1(c~s,dimer!2,l2!1,nrp1bd).vegfr2(Y1175~Y,c~s,dimer!2,l1)	0
vegf(c~s,nrp1bd,r!1,r).vegfr1(c~s,dimer!2,l2!1,nrp1bd).vegfr1(c~s,dimer!2,l2,nrp1bd)	0
Trash()	0
vegfr2(Y1175~Y,c~i,dimer!1,l1).vegfr2(Y1175~Y,c~i,dimer!1,l1)	0
CIB1(EF1!1,EF2!2,location~cytosol,sk1bd).Calcium_cyto(bd!2).Calcium_cyto(bd!1)	0
Raf(Spkc~S,Y1Y2~pY,mekbd,rasbd!1).RasGTP(rafbd!1)	0
vegf(c~s,nrp1bd,r!1,r!2).vegfr2(Y1175~Y,c~s,dimer!3,l1!1).vegfr2(Y1175~Y,c~s,dimer!3,l1!2)	0
vegf(c~s,nrp1bd,r!1,r!2).vegfr1(c~s,dimer!3,l2!2,nrp1bd).vegfr2(Y1175~Y,c~s,dimer!3,l1!1)	0
NRP1(c~s,vegfabd!1).vegf(c~s,nrp1bd,r!2,r!3).vegfr1(c~s,dimer!4,l2!3,nrp1bd!1).vegfr2(Y1175~Y,c~s,dimer!4,l1!2)	0
vegf(c~s,nrp1bd,r!1,r!2).vegfr1(c~s,dimer!3,l2!1,nrp1bd).vegfr1(c~s,dimer!3,l2!2,nrp1bd)	0
NRP1(c~s,vegfabd!1).vegf(c~s,nrp1bd,r!2,r!3).vegfr1(c~s,dimer!4,l2!3,nrp1bd!1).vegfr1(c~s,dimer!4,l2!2,nrp1bd)	0
NRP1(c~s,vegfabd!1).NRP1(c~s,vegfabd!2).vegf(c~s,nrp1bd!1,r!3,r).vegfr1(c~s,dimer!4,l2,nrp1bd!2).vegfr2(Y1175~Y,c~s,dimer!4,l1!3)	0
NRP1(c~s,vegfabd!1).NRP1(c~s,vegfabd!2).vegf(c~s,nrp1bd!1,r!3,r).vegfr1(c~s,dimer!4,l2!3,nrp1bd!2).vegfr1(c~s,dimer!4,l2,nrp1bd)	0
NRP1(c~s,vegfabd!1).NRP1(c~s,vegfabd!2).vegf(c~s,nrp1bd!1,r!3,r).vegfr1(c~s,dimer!4,l2!3,nrp1bd).vegfr1(c~s,dimer!4,l2,nrp1bd!2)	0
NRP1(c~s,vegfabd!1).NRP1(c~s,vegfabd!2).vegf(c~s,nrp1bd!1,r!3,r).vegfr1(c~s,dimer!4,l2!3,nrp1bd!2).vegfr2(Y1175~Y,c~s,dimer!4,l1)	0
NRP1(c~s,vegfabd!1).vegf(c~s,nrp1bd,r!2,r).vegfr1(c~s,dimer!3,l2,nrp1bd!1).vegfr2(Y1175~Y,c~s,dimer!3,l1!2)	0
NRP1(c~s,vegfabd!1).NRP1(c~s,vegfabd!2).vegf(c~s,nrp1bd,r!3,r!4).vegfr1(c~s,dimer,l2!4,nrp1bd!1).vegfr1(c~s,dimer,l2!3,nrp1bd!2)	0
NRP1(c~s,vegfabd!1).vegf(c~s,nrp1bd,r!2,r).vegfr1(c~s,dimer!3,l2!2,nrp1bd!1).vegfr2(Y1175~Y,c~s,dimer!3,l1)	0
NRP1(c~s,vegfabd!1).vegf(c~s,nrp1bd,r!2,r).vegfr1(c~s,dimer!3,l2!2,nrp1bd!1).vegfr1(c~s,dimer!3,l2,nrp1bd)	0
NRP1(c~s,vegfabd!1).vegf(c~s,nrp1bd,r!2,r).vegfr1(c~s,dimer!3,l2!2,nrp1bd).vegfr1(c~s,dimer!3,l2,nrp1bd!1)	0
NRP1(c~s,vegfabd!1).NRP1(c~s,vegfabd!2).NRP1(c~s,vegfabd!3).vegf(c~s,nrp1bd!1,r!4,r).vegfr1(c~s,dimer!5,l2!4,nrp1bd!2).vegfr1(c~s,dimer!5,l2,nrp1bd!3)	0
NRP1(c~s,vegfabd!1).vegf(c~s,nrp1bd!1,r!2,r).vegf(c~s,nrp1bd,r!3,r).vegfr2(Y1175~Y,c~s,dimer!4,l1!2).vegfr2(Y1175~Y,c~s,dimer!4,l1!3)	0
NRP1(c~s,vegfabd!1).vegf(c~s,nrp1bd!1,r!2,r).vegf(c~s,nrp1bd,r!3,r).vegfr1(c~s,dimer!4,l2!2,nrp1bd).vegfr2(Y1175~Y,c~s,dimer!4,l1!3)	0
vegf(c~s,nrp1bd,r!1,r).vegf(c~s,nrp1bd,r!2,r).vegfr2(Y1175~Y,c~s,dimer!3,l1!1).vegfr2(Y1175~Y,c~s,dimer!3,l1!2)	0
vegf(c~s,nrp1bd,r!1,r).vegf(c~s,nrp1bd,r!2,r).vegfr1(c~s,dimer!3,l2!1,nrp1bd).vegfr2(Y1175~Y,c~s,dimer!3,l1!2)	0
NRP1(c~s,vegfabd!1).vegf(c~s,nrp1bd!1,r!2,r!3).vegfr2(Y1175~Y,c~s,dimer,l1!2).vegfr2(Y1175~Y,c~s,dimer,l1!3)	0
NRP1(c~s,vegfabd!1).vegf(c~s,nrp1bd!1,r!2,r!3).vegfr1(c~s,dimer,l2!3,nrp1bd).vegfr2(Y1175~Y,c~s,dimer,l1!2)	0
NRP1(c~s,vegfabd!1).NRP1(c~s,vegfabd!2).vegf(c~s,nrp1bd!1,r!3,r!4).vegfr1(c~s,dimer,l2!4,nrp1bd!2).vegfr2(Y1175~Y,c~s,dimer,l1!3)	0
NRP1(c~s,vegfabd!1).vegf(c~s,nrp1bd!1,r!2,r!3).vegfr2(Y1175~Y,c~s,dimer!4,l1!2).vegfr2(Y1175~Y,c~s,dimer!4,l1!3)	0
NRP1(c~s,vegfabd!1).vegf(c~s,nrp1bd!1,r!2,r!3).vegfr1(c~s,dimer!4,l2!3,nrp1bd).vegfr2(Y1175~Y,c~s,dimer!4,l1!2)	0
NRP1(c~s,vegfabd!1).vegf(c~s,nrp1bd!1,r!2,r!3).vegfr1(c~s,dimer,l2!2,nrp1bd).vegfr1(c~s,dimer,l2!3,nrp1bd)	0
NRP1(c~s,vegfabd!1).NRP1(c~s,vegfabd!2).vegf(c~s,nrp1bd!1,r!3,r!4).vegfr1(c~s,dimer,l2!4,nrp1bd!2).vegfr1(c~s,dimer,l2!3,nrp1bd)	0
NRP1(c~s,vegfabd!1).NRP1(c~s,vegfabd!2).NRP1(c~s,vegfabd!3).vegf(c~s,nrp1bd!1,r!4,r!5).vegfr1(c~s,dimer,l2!4,nrp1bd!2).vegfr1(c~s,dimer,l2!5,nrp1bd!3)	0
NRP1(c~s,vegfabd!1).vegf(c~s,nrp1bd!1,r!2,r!3).vegfr1(c~s,dimer!4,l2!2,nrp1bd).vegfr1(c~s,dimer!4,l2!3,nrp1bd)	0
NRP1(c~s,vegfabd!1).NRP1(c~s,vegfabd!2).vegf(c~s,nrp1bd,r!3,r).vegfr1(c~s,dimer!4,l2!3,nrp1bd!1).vegfr1(c~s,dimer!4,l2,nrp1bd!2)	0
NRP1(c~s,vegfabd!1).vegf(c~s,nrp1bd!1,r!2,r).vegf(c~s,nrp1bd,r!3,r).vegfr1(c~s,dimer!4,l2!3,nrp1bd).vegfr2(Y1175~Y,c~s,dimer!4,l1!2)	0
NRP1(c~s,vegfabd!1).vegf(c~s,nrp1bd!1,r!2,r).vegf(c~s,nrp1bd,r!3,r).vegfr1(c~s,dimer!4,l2!2,nrp1bd).vegfr1(c~s,dimer!4,l2!3,nrp1bd)	0
vegf(c~s,nrp1bd,r!1,r).vegf(c~s,nrp1bd,r!2,r).vegfr1(c~s,dimer!3,l2!1,nrp1bd).vegfr1(c~s,dimer!3,l2!2,nrp1bd)	0
vegf(c~s,nrp1bd,r!1,r!2).vegfr2(Y1175~Y,c~s,dimer,l1!1).vegfr2(Y1175~pY,c~s,dimer,l1!2)	0
vegf(c~i,nrp1bd,r!1,r!2).vegfr2(Y1175~Y,c~i,dimer,l1!1).vegfr2(Y1175~Y,c~i,dimer,l1!2)	0
Raf(Spkc~S,Y1Y2~pY,mekbd,rasbd)	0
MEK12(S1~pS,S2~S,bd)	0
MEK12(S1~S,S2~pS,bd)	0
vegf(c~s,nrp1bd,r!1,r!2).vegfr2(Y1175~Y,c~s,dimer!3,l1!1).vegfr2(Y1175~pY,c~s,dimer!3,l1!2)	0
NRP1(c~s,vegfabd!1).NRP1(c~s,vegfabd!2).vegf(c~s,nrp1bd!1,r!3,r!4).vegfr1(c~s,dimer!5,l2!4,nrp1bd!2).vegfr2(Y1175~Y,c~s,dimer!5,l1!3)	0
NRP1(c~s,vegfabd!1).NRP1(c~s,vegfabd!2).vegf(c~s,nrp1bd,r!3,r!4).vegfr1(c~s,dimer!5,l2!4,nrp1bd!1).vegfr1(c~s,dimer!5,l2!3,nrp1bd!2)	0
NRP1(c~s,vegfabd!1).NRP1(c~s,vegfabd!2).vegf(c~s,nrp1bd!1,r!3,r!4).vegfr1(c~s,dimer!5,l2!4,nrp1bd!2).vegfr1(c~s,dimer!5,l2!3,nrp1bd)	0
NRP1(c~s,vegfabd!1).NRP1(c~s,vegfabd!2).NRP1(c~s,vegfabd!3).vegf(c~s,nrp1bd!1,r!4,r!5).vegfr1(c~s,dimer!6,l2!4,nrp1bd!2).vegfr1(c~s,dimer!6,l2!5,nrp1bd!3)	0
NRP1(c~s,vegfabd!1).NRP1(c~s,vegfabd!2).vegf(c~s,nrp1bd!1,r!3,r).vegf(c~s,nrp1bd,r!4,r).vegfr1(c~s,dimer!5,l2!3,nrp1bd!2).vegfr2(Y1175~Y,c~s,dimer!5,l1!4)	0
NRP1(c~s,vegfabd!1).vegf(c~s,nrp1bd,r!2,r).vegf(c~s,nrp1bd,r!3,r).vegfr1(c~s,dimer!4,l2!2,nrp1bd!1).vegfr2(Y1175~Y,c~s,dimer!4,l1!3)	0
NRP1(c~s,vegfabd!1).NRP1(c~s,vegfabd!2).vegf(c~s,nrp1bd!1,r!3,r).vegf(c~s,nrp1bd,r!4,r).vegfr1(c~s,dimer!5,l2!4,nrp1bd!2).vegfr2(Y1175~Y,c~s,dimer!5,l1!3)	0
NRP1(c~s,vegfabd!1).NRP1(c~s,vegfabd!2).vegf(c~s,nrp1bd!1,r!3,r).vegf(c~s,nrp1bd,r!4,r).vegfr1(c~s,dimer!5,l2!3,nrp1bd!2).vegfr1(c~s,dimer!5,l2!4,nrp1bd)	0
NRP1(c~s,vegfabd!1).NRP1(c~s,vegfabd!2).vegf(c~s,nrp1bd!1,r!3,r).vegf(c~s,nrp1bd,r!4,r).vegfr1(c~s,dimer!5,l2!4,nrp1bd!2).vegfr1(c~s,dimer!5,l2!3,nrp1bd)	0
NRP1(c~s,vegfabd!1).vegf(c~s,nrp1bd,r!2,r).vegf(c~s,nrp1bd,r!3,r).vegfr1(c~s,dimer!4,l2!2,nrp1bd!1).vegfr1(c~s,dimer!4,l2!3,nrp1bd)	0
vegfr2(Y1175~pY,c~s,dimer,l1)	0
vegf(c~s,nrp1bd,r!1,r).vegfr2(Y1175~pY,c~s,dimer,l1!1)	0
NRP1(c~s,vegfabd!1).vegf(c~s,nrp1bd!1,r!2,r!3).vegfr2(Y1175~Y,c~s,dimer,l1!2).vegfr2(Y1175~pY,c~s,dimer,l1!3)	0
NRP1(c~s,vegfabd!1).NRP1(c~s,vegfabd!2).vegf(c~s,nrp1bd!1,r!3,r).vegf(c~s,nrp1bd!2,r!4,r).vegfr2(Y1175~Y,c~s,dimer!5,l1!3).vegfr2(Y1175~Y,c~s,dimer!5,l1!4)	0
NRP1(c~s,vegfabd!1).NRP1(c~s,vegfabd!2).vegf(c~s,nrp1bd!1,r!3,r).vegf(c~s,nrp1bd!2,r!4,r).vegfr1(c~s,dimer!5,l2!3,nrp1bd).vegfr2(Y1175~Y,c~s,dimer!5,l1!4)	0
NRP1(c~s,vegfabd!1).NRP1(c~s,vegfabd!2).vegf(c~s,nrp1bd!1,r!3,r).vegf(c~s,nrp1bd!2,r!4,r).vegfr1(c~s,dimer!5,l2!3,nrp1bd).vegfr1(c~s,dimer!5,l2!4,nrp1bd)	0
NRP1(c~s,vegfabd!1).NRP1(c~s,vegfabd!2).NRP1(c~s,vegfabd!3).vegf(c~s,nrp1bd!1,r!4,r).vegf(c~s,nrp1bd,r!5,r).vegfr1(c~s,dimer!6,l2!4,nrp1bd!2).vegfr1(c~s,dimer!6,l2!5,nrp1bd!3)	0
NRP1(c~s,vegfabd!1).NRP1(c~s,vegfabd!2).vegf(c~s,nrp1bd,r!3,r).vegf(c~s,nrp1bd,r!4,r).vegfr1(c~s,dimer!5,l2!3,nrp1bd!1).vegfr1(c~s,dimer!5,l2!4,nrp1bd!2)	0
NRP1(c~s,vegfabd!1).vegf(c~s,nrp1bd!1,r!2,r!3).vegfr2(Y1175~Y,c~s,dimer!4,l1!2).vegfr2(Y1175~pY,c~s,dimer!4,l1!3)	0
vegf(c~s,nrp1bd,r!1,r!2).vegfr2(Y1175~pY,c~s,dimer,l1!1).vegfr2(Y1175~pY,c~s,dimer,l1!2)	0
vegf(c~i,nrp1bd,r!1,r!2).vegfr2(Y1175~Y,c~i,dimer,l1!1).vegfr2(Y1175~pY,c~i,dimer,l1!2)	0
vegf(c~i,nrp1bd,r!1,r!2).vegfr2(Y1175~Y,c~i,dimer!3,l1!1).vegfr2(Y1175~Y,c~i,dimer!3,l1!2)	0
NRP1(c~i,vegfabd!1).vegf(c~i,nrp1bd!1,r!2,r!3).vegfr2(Y1175~Y,c~i,dimer,l1!2).vegfr2(Y1175~Y,c~i,dimer,l1!3)	0
NRP1(c~i,vegfabd!1).vegf(c~i,nrp1bd!1,r!2,r!3).vegfr2(Y1175~Y,c~i,dimer!4,l1!2).vegfr2(Y1175~Y,c~i,dimer!4,l1!3)	0
PLCgamma(Yplc~pY)	0
MEK12(S1~pS,S2~pS,bd)	0
vegfr2(Y1175~Y,c~s,dimer!1,l1).vegfr2(Y1175~pY,c~s,dimer!1,l1)	0
vegfr2(Y1175~pY,c~s,dimer!1,l1).vegfr2(Y1175~pY,c~s,dimer!1,l1)	0
vegfr1(c~s,dimer!1,l2,nrp1bd).vegfr2(Y1175~pY,c~s,dimer!1,l1)	0
NRP1(c~s,vegfabd!1).vegfr1(c~s,dimer!2,l2,nrp1bd!1).vegfr2(Y1175~pY,c~s,dimer!2,l1)	0
vegf(c~s,nrp1bd,r!1,r!2).vegfr2(Y1175~pY,c~s,dimer!3,l1!1).vegfr2(Y1175~pY,c~s,dimer!3,l1!2)	0
NRP1(c~s,vegfabd!1).NRP1(c~s,vegfabd!2).NRP1(c~s,vegfabd!3).vegf(c~s,nrp1bd!1,r!4,r).vegf(c~s,nrp1bd!2,r!5,r).vegfr1(c~s,dimer!6,l2!4,nrp1bd!3).vegfr2(Y1175~Y,c~s,dimer!6,l1!5)	0
NRP1(c~s,vegfabd!1).NRP1(c~s,vegfabd!2).NRP1(c~s,vegfabd!3).vegf(c~s,nrp1bd!1,r!4,r).vegf(c~s,nrp1bd!2,r!5,r).vegfr1(c~s,dimer!6,l2!4,nrp1bd!3).vegfr1(c~s,dimer!6,l2!5,nrp1bd)	0
NRP1(c~s,vegfabd!1).vegf(c~s,nrp1bd!1,r!2,r).vegfr2(Y1175~pY,c~s,dimer,l1!2)	0
vegf(c~s,nrp1bd,r!1,r!2).vegfr1(c~s,dimer,l2!2,nrp1bd).vegfr2(Y1175~pY,c~s,dimer,l1!1)	0
NRP1(c~s,vegfabd!1).vegf(c~s,nrp1bd,r!2,r!3).vegfr1(c~s,dimer,l2!3,nrp1bd!1).vegfr2(Y1175~pY,c~s,dimer,l1!2)	0
vegf(c~s,nrp1bd,r!1,r).vegfr2(Y1175~Y,c~s,dimer!2,l1!1).vegfr2(Y1175~pY,c~s,dimer!2,l1)	0
vegf(c~s,nrp1bd,r!1,r).vegfr2(Y1175~Y,c~s,dimer!2,l1).vegfr2(Y1175~pY,c~s,dimer!2,l1!1)	0
NRP1(c~s,vegfabd!1).vegf(c~s,nrp1bd!1,r!2,r).vegfr2(Y1175~Y,c~s,dimer!3,l1!2).vegfr2(Y1175~pY,c~s,dimer!3,l1)	0
NRP1(c~s,vegfabd!1).vegf(c~s,nrp1bd!1,r!2,r).vegfr2(Y1175~Y,c~s,dimer!3,l1).vegfr2(Y1175~pY,c~s,dimer!3,l1!2)	0
NRP1(c~s,vegfabd!1).vegf(c~s,nrp1bd!1,r!2,r!3).vegfr1(c~s,dimer,l2!2,nrp1bd).vegfr2(Y1175~pY,c~s,dimer,l1!3)	0
NRP1(c~s,vegfabd!1).NRP1(c~s,vegfabd!2).vegf(c~s,nrp1bd!1,r!3,r!4).vegfr1(c~s,dimer,l2!3,nrp1bd!2).vegfr2(Y1175~pY,c~s,dimer,l1!4)	0
NRP1(c~s,vegfabd!1).vegf(c~s,nrp1bd!1,r!2,r!3).vegfr2(Y1175~pY,c~s,dimer,l1!2).vegfr2(Y1175~pY,c~s,dimer,l1!3)	0
NRP1(c~s,vegfabd!1).NRP1(c~s,vegfabd!2).NRP1(c~s,vegfabd!3).NRP1(c~s,vegfabd!4).vegf(c~s,nrp1bd!1,r!5,r).vegf(c~s,nrp1bd!4,r!6,r).vegfr1(c~s,dimer!7,l2!5,nrp1bd!2).vegfr1(c~s,dimer!7,l2!6,nrp1bd!3)	0
NRP1(c~s,vegfabd!1).vegf(c~s,nrp1bd!1,r!2,r!3).vegfr2(Y1175~pY,c~s,dimer!4,l1!2).vegfr2(Y1175~pY,c~s,dimer!4,l1!3)	0
vegf(c~i,nrp1bd,r!1,r!2).vegfr2(Y1175~pY,c~i,dimer,l1!1).vegfr2(Y1175~pY,c~i,dimer,l1!2)	0
vegf(c~i,nrp1bd,r!1,r!2).vegfr2(Y1175~Y,c~i,dimer!3,l1!1).vegfr2(Y1175~pY,c~i,dimer!3,l1!2)	0
NRP1(c~i,vegfabd!1).vegf(c~i,nrp1bd!1,r!2,r!3).vegfr2(Y1175~Y,c~i,dimer,l1!2).vegfr2(Y1175~pY,c~i,dimer,l1!3)	0
NRP1(c~i,vegfabd!1).vegf(c~i,nrp1bd!1,r!2,r!3).vegfr2(Y1175~Y,c~i,dimer!4,l1!2).vegfr2(Y1175~pY,c~i,dimer!4,l1!3)	0
vegfr2(Y1175~pY,c~i,dimer,l1)	0
IP3_cyto(ip3rbd)	0
DAG(pkcbd)	0
ERK1(MEK12bd,S1~pS)	0
ERK2(MEK12bd,S2~pS)	0
vegf(c~s,nrp1bd,r!1,r!2).vegfr1(c~s,dimer!3,l2!2,nrp1bd).vegfr2(Y1175~pY,c~s,dimer!3,l1!1)	0
NRP1(c~s,vegfabd!1).vegf(c~s,nrp1bd,r!2,r!3).vegfr1(c~s,dimer!4,l2!3,nrp1bd!1).vegfr2(Y1175~pY,c~s,dimer!4,l1!2)	0
NRP1(c~s,vegfabd!1).vegf(c~s,nrp1bd!1,r!2,r!3).vegfr1(c~s,dimer!4,l2!2,nrp1bd).vegfr2(Y1175~pY,c~s,dimer!4,l1!3)	0
NRP1(c~s,vegfabd!1).NRP1(c~s,vegfabd!2).vegf(c~s,nrp1bd!1,r!3,r!4).vegfr1(c~s,dimer!5,l2!3,nrp1bd!2).vegfr2(Y1175~pY,c~s,dimer!5,l1!4)	0
NRP1(c~s,vegfabd!1).vegf(c~s,nrp1bd!1,r!2,r).vegfr2(Y1175~pY,c~s,dimer!3,l1!2).vegfr2(Y1175~pY,c~s,dimer!3,l1)	0
NRP1(c~s,vegfabd!1).vegf(c~s,nrp1bd!1,r!2,r).vegfr1(c~s,dimer!3,l2,nrp1bd).vegfr2(Y1175~pY,c~s,dimer!3,l1!2)	0
NRP1(c~s,vegfabd!1).NRP1(c~s,vegfabd!2).vegf(c~s,nrp1bd!1,r!3,r).vegfr1(c~s,dimer!4,l2,nrp1bd!2).vegfr2(Y1175~pY,c~s,dimer!4,l1!3)	0
NRP1(c~s,vegfabd!1).vegf(c~s,nrp1bd!1,r!2,r).vegfr1(c~s,dimer!3,l2!2,nrp1bd).vegfr2(Y1175~pY,c~s,dimer!3,l1)	0
NRP1(c~s,vegfabd!1).NRP1(c~s,vegfabd!2).vegf(c~s,nrp1bd!1,r!3,r).vegfr1(c~s,dimer!4,l2!3,nrp1bd!2).vegfr2(Y1175~pY,c~s,dimer!4,l1)	0
vegf(c~s,nrp1bd,r!1,r).vegfr2(Y1175~pY,c~s,dimer!2,l1!1).vegfr2(Y1175~pY,c~s,dimer!2,l1)	0
vegf(c~s,nrp1bd,r!1,r).vegfr1(c~s,dimer!2,l2,nrp1bd).vegfr2(Y1175~pY,c~s,dimer!2,l1!1)	0
NRP1(c~s,vegfabd!1).vegf(c~s,nrp1bd,r!2,r).vegfr1(c~s,dimer!3,l2,nrp1bd!1).vegfr2(Y1175~pY,c~s,dimer!3,l1!2)	0
vegf(c~s,nrp1bd,r!1,r).vegf(c~s,nrp1bd,r!2,r).vegfr2(Y1175~Y,c~s,dimer!3,l1!1).vegfr2(Y1175~pY,c~s,dimer!3,l1!2)	0
NRP1(c~s,vegfabd!1).vegf(c~s,nrp1bd!1,r!2,r).vegf(c~s,nrp1bd,r!3,r).vegfr2(Y1175~Y,c~s,dimer!4,l1!2).vegfr2(Y1175~pY,c~s,dimer!4,l1!3)	0
NRP1(c~s,vegfabd!1).vegf(c~s,nrp1bd!1,r!2,r).vegf(c~s,nrp1bd,r!3,r).vegfr2(Y1175~Y,c~s,dimer!4,l1!3).vegfr2(Y1175~pY,c~s,dimer!4,l1!2)	0
vegf(c~s,nrp1bd,r!1,r).vegfr1(c~s,dimer!2,l2!1,nrp1bd).vegfr2(Y1175~pY,c~s,dimer!2,l1)	0
NRP1(c~s,vegfabd!1).vegf(c~s,nrp1bd,r!2,r).vegfr1(c~s,dimer!3,l2!2,nrp1bd!1).vegfr2(Y1175~pY,c~s,dimer!3,l1)	0
vegf(c~i,nrp1bd,r!1,r!2).vegfr2(Y1175~pY,c~i,dimer!3,l1!1).vegfr2(Y1175~pY,c~i,dimer!3,l1!2)	0
NRP1(c~i,vegfabd!1).vegf(c~i,nrp1bd!1,r!2,r!3).vegfr2(Y1175~pY,c~i,dimer,l1!2).vegfr2(Y1175~pY,c~i,dimer,l1!3)	0
NRP1(c~i,vegfabd!1).vegf(c~i,nrp1bd!1,r!2,r!3).vegfr2(Y1175~pY,c~i,dimer!4,l1!2).vegfr2(Y1175~pY,c~i,dimer!4,l1!3)	0
vegfr2(Y1175~Y,c~i,dimer!1,l1).vegfr2(Y1175~pY,c~i,dimer!1,l1)	0
vegfr2(Y1175~pY,c~i,dimer!1,l1).vegfr2(Y1175~pY,c~i,dimer!1,l1)	0
DAG(pkcbd!1).PKC(CalciumBD,DAGBD!1)	0
Calcium_cyto(bd!1).DAG(pkcbd!2).PKC(CalciumBD!1,DAGBD!2)	0
SphK(CIB1bd,Serk~pS)	0
NRP1(c~s,vegfabd!1).vegf(c~s,nrp1bd!1,r!2,r).vegf(c~s,nrp1bd,r!3,r).vegfr2(Y1175~pY,c~s,dimer!4,l1!2).vegfr2(Y1175~pY,c~s,dimer!4,l1!3)	0
NRP1(c~s,vegfabd!1).vegf(c~s,nrp1bd!1,r!2,r).vegf(c~s,nrp1bd,r!3,r).vegfr1(c~s,dimer!4,l2!2,nrp1bd).vegfr2(Y1175~pY,c~s,dimer!4,l1!3)	0
NRP1(c~s,vegfabd!1).NRP1(c~s,vegfabd!2).vegf(c~s,nrp1bd!1,r!3,r).vegf(c~s,nrp1bd,r!4,r).vegfr1(c~s,dimer!5,l2!3,nrp1bd!2).vegfr2(Y1175~pY,c~s,dimer!5,l1!4)	0
vegf(c~s,nrp1bd,r!1,r).vegf(c~s,nrp1bd,r!2,r).vegfr2(Y1175~pY,c~s,dimer!3,l1!1).vegfr2(Y1175~pY,c~s,dimer!3,l1!2)	0
vegf(c~s,nrp1bd,r!1,r).vegf(c~s,nrp1bd,r!2,r).vegfr1(c~s,dimer!3,l2!1,nrp1bd).vegfr2(Y1175~pY,c~s,dimer!3,l1!2)	0
NRP1(c~s,vegfabd!1).vegf(c~s,nrp1bd,r!2,r).vegf(c~s,nrp1bd,r!3,r).vegfr1(c~s,dimer!4,l2!2,nrp1bd!1).vegfr2(Y1175~pY,c~s,dimer!4,l1!3)	0
NRP1(c~s,vegfabd!1).NRP1(c~s,vegfabd!2).vegf(c~s,nrp1bd!1,r!3,r).vegf(c~s,nrp1bd!2,r!4,r).vegfr2(Y1175~Y,c~s,dimer!5,l1!3).vegfr2(Y1175~pY,c~s,dimer!5,l1!4)	0
NRP1(c~s,vegfabd!1).vegf(c~s,nrp1bd!1,r!2,r).vegf(c~s,nrp1bd,r!3,r).vegfr1(c~s,dimer!4,l2!3,nrp1bd).vegfr2(Y1175~pY,c~s,dimer!4,l1!2)	0
NRP1(c~s,vegfabd!1).NRP1(c~s,vegfabd!2).vegf(c~s,nrp1bd!1,r!3,r).vegf(c~s,nrp1bd,r!4,r).vegfr1(c~s,dimer!5,l2!4,nrp1bd!2).vegfr2(Y1175~pY,c~s,dimer!5,l1!3)	0
CIB1(EF1!1,EF2!2,location~cytosol,sk1bd!3).Calcium_cyto(bd!2).Calcium_cyto(bd!1).SphK(CIB1bd!3,Serk~pS)	0
Raf(Spkc~pS,Y1Y2~Y,mekbd,rasbd)	0
Raf(Spkc~pS,Y1Y2~Y,mekbd,rasbd!1).RasGTP(rafbd!1)	0
Raf(Spkc~pS,Y1Y2~pY,mekbd,rasbd!1).RasGTP(rafbd!1)	0
Raf(Spkc~pS,Y1Y2~pY,mekbd,rasbd)	0
NRP1(c~s,vegfabd!1).NRP1(c~s,vegfabd!2).vegf(c~s,nrp1bd!1,r!3,r).vegf(c~s,nrp1bd!2,r!4,r).vegfr2(Y1175~pY,c~s,dimer!5,l1!3).vegfr2(Y1175~pY,c~s,dimer!5,l1!4)	0
NRP1(c~s,vegfabd!1).NRP1(c~s,vegfabd!2).vegf(c~s,nrp1bd!1,r!3,r).vegf(c~s,nrp1bd!2,r!4,r).vegfr1(c~s,dimer!5,l2!3,nrp1bd).vegfr2(Y1175~pY,c~s,dimer!5,l1!4)	0
NRP1(c~s,vegfabd!1).NRP1(c~s,vegfabd!2).NRP1(c~s,vegfabd!3).vegf(c~s,nrp1bd!1,r!4,r).vegf(c~s,nrp1bd!3,r!5,r).vegfr1(c~s,dimer!6,l2!4,nrp1bd!2).vegfr2(Y1175~pY,c~s,dimer!6,l1!5)	0
CIB1(EF1,EF2!1,location~cytosol,sk1bd!2).Calcium_cyto(bd!1).SphK(CIB1bd!2,Serk~pS)	0
CIB1(EF1!1,EF2,location~cytosol,sk1bd!2).Calcium_cyto(bd!1).SphK(CIB1bd!2,Serk~pS)	0
CIB1(EF1!1,EF2!2,location~membrane,sk1bd!3).Calcium_cyto(bd!2).Calcium_cyto(bd!1).SphK(CIB1bd!3,Serk~pS)	0
CIB1(EF1!1,EF2!2,location~cytosol,sk1bd!3).Calcium_cyto(bd!2).Calcium_cyto(bd!1).SphK(CIB1bd!3,Serk~S)	0
CIB1(EF1,EF2,location~cytosol,sk1bd!1).SphK(CIB1bd!1,Serk~pS)	0
CIB1(EF1,EF2!1,location~membrane,sk1bd!2).Calcium_cyto(bd!1).SphK(CIB1bd!2,Serk~pS)	0
CIB1(EF1,EF2!1,location~cytosol,sk1bd!2).Calcium_cyto(bd!1).SphK(CIB1bd!2,Serk~S)	0
CIB1(EF1!1,EF2,location~membrane,sk1bd!2).Calcium_cyto(bd!1).SphK(CIB1bd!2,Serk~pS)	0
CIB1(EF1!1,EF2,location~cytosol,sk1bd!2).Calcium_cyto(bd!1).SphK(CIB1bd!2,Serk~S)	0
CIB1(EF1!1,EF2!2,location~membrane,sk1bd!3).Calcium_cyto(bd!2).Calcium_cyto(bd!1).SphK(CIB1bd!3,Serk~S)	0
CIB1(EF1,EF2,location~membrane,sk1bd!1).SphK(CIB1bd!1,Serk~pS)	0
CIB1(EF1,EF2,location~cytosol,sk1bd!1).SphK(CIB1bd!1,Serk~S)	0
CIB1(EF1,EF2!1,location~membrane,sk1bd!2).Calcium_cyto(bd!1).SphK(CIB1bd!2,Serk~S)	0
CIB1(EF1!1,EF2,location~membrane,sk1bd!2).Calcium_cyto(bd!1).SphK(CIB1bd!2,Serk~S)	0
CIB1(EF1,EF2,location~membrane,sk1bd!1).SphK(CIB1bd!1,Serk~S)	0
