# Supplementary material for: Computational investigation of sphingosine kinase 1 (SphK1) and calcium dependent ERK1/2 activation downstream of VEGFR2 in endothelial cells
Source: PLoS Comput Biol. 2017 Feb 8;13(2):e1005332. doi: 10.1371/journal.pcbi.1005332 (PMC5298229; doi:10.1371/journal.pcbi.1005332)
Supplement: S1 Reaction List — (XLSX) [file pcbi.1005332.s012.xlsx]

## Sheet: Sheet1
[vegfr2(Y1175~Y,c~s,dimer,l1)] + [vegfr2(Y1175~Y,c~s,dimer,l1)] -> [vegfr2(Y1175~Y,c~s,dimer!1,l1).vegfr2(Y1175~Y,c~s,dimer!1,l1)]
[vegfr1(c~s,dimer,l2,nrp1bd)] + [vegfr2(Y1175~Y,c~s,dimer,l1)] -> [vegfr1(c~s,dimer!1,l2,nrp1bd).vegfr2(Y1175~Y,c~s,dimer!1,l1)]
[vegfr1(c~s,dimer,l2,nrp1bd)] + [vegfr1(c~s,dimer,l2,nrp1bd)] -> [vegfr1(c~s,dimer!1,l2,nrp1bd).vegfr1(c~s,dimer!1,l2,nrp1bd)]
[vegfr1(c~s,dimer,l2,nrp1bd)] + [NRP1(c~s,vegfabd)] -> [NRP1(c~s,vegfabd!1).vegfr1(c~s,dimer,l2,nrp1bd!1)]
[I()] -> vegf_L + [I()]
vegf_L + [NRP1(c~s,vegfabd)] -> vegf_L + [NRP1(c~s,vegfabd!1).vegf(c~s,nrp1bd!1,r,r)]
[I()] -> vegf_L + [I()]
vegf_L + [vegfr2(Y1175~Y,c~s,dimer,l1)] -> vegf_L + [vegf(c~s,nrp1bd,r!1,r).vegfr2(Y1175~Y,c~s,dimer,l1!1)]
[I()] -> vegf_L + [I()]
vegf_L + [vegfr1(c~s,dimer,l2,nrp1bd)] -> vegf_L + [vegf(c~s,nrp1bd,r!1,r).vegfr1(c~s,dimer,l2!1,nrp1bd)]
[vegfr2(Y1175~Y,c~s,dimer,l1)] -> [vegfr2(Y1175~Y,c~i,dimer,l1)]
[I()] -> [PI(PIsite~3P)] + [I()]
[Calcium_cyto(bd)] + [CaF(cabd)] -> [CaF(cabd!1).Calcium_cyto(bd!1)]
[CaF(cabd!1).Calcium_cyto(bd!1)] -> [Calcium_cyto(bd)] + [CaF(cabd)]
[I()] -> [I()] + [Istim()]
[I()] -> [Calcium_cyto(bd)] + [I()]
[I()] -> [CaER(bd)] + [I()]
[I()] -> [Calcium_cyto(bd)] + [I()]
[I()] -> [Calcium_cyto(bd)] + [I()]
[I()] -> [CaER(bd)] + [I()]
[I()] -> [CaER(bd)] + [I()]
[Calcium_cyto(bd)] + [PKC(CalciumBD,DAGBD)] -> [Calcium_cyto(bd!1).PKC(CalciumBD!1,DAGBD)]
[Calcium_cyto(bd)] + [CIB1(EF1,EF2,location~cytosol,sk1bd)] -> [CIB1(EF1!1,EF2,location~cytosol,sk1bd).Calcium_cyto(bd!1)]
[Calcium_cyto(bd)] + [CIB1(EF1,EF2,location~cytosol,sk1bd)] -> [CIB1(EF1,EF2!1,location~cytosol,sk1bd).Calcium_cyto(bd!1)]
[I()] -> [I()] + [Sph(skbd)]
[S1P(bd)] -> [Sph(skbd)]
[I()] -> [I()] + [RasGTP(rafbd)]
[RasGTP(rafbd)] + [Raf(Spkc~S,Y1Y2~Y,mekbd,rasbd)] -> [Raf(Spkc~S,Y1Y2~Y,mekbd,rasbd!1).RasGTP(rafbd!1)]
[vegfr2(Y1175~Y,c~s,dimer!1,l1).vegfr2(Y1175~Y,c~s,dimer!1,l1)] -> [vegfr2(Y1175~Y,c~s,dimer,l1)] + [vegfr2(Y1175~Y,c~s,dimer,l1)]
[vegfr2(Y1175~Y,c~s,dimer,l1)] + [NRP1(c~s,vegfabd!1).vegfr1(c~s,dimer,l2,nrp1bd!1)] -> [NRP1(c~s,vegfabd!1).vegfr1(c~s,dimer!2,l2,nrp1bd!1).vegfr2(Y1175~Y,c~s,dimer!2,l1)]
[vegfr1(c~s,dimer!1,l2,nrp1bd).vegfr2(Y1175~Y,c~s,dimer!1,l1)] -> [vegfr1(c~s,dimer,l2,nrp1bd)] + [vegfr2(Y1175~Y,c~s,dimer,l1)]
[vegfr1(c~s,dimer,l2,nrp1bd)] + [NRP1(c~s,vegfabd!1).vegfr1(c~s,dimer,l2,nrp1bd!1)] -> [NRP1(c~s,vegfabd!1).vegfr1(c~s,dimer!2,l2,nrp1bd!1).vegfr1(c~s,dimer!2,l2,nrp1bd)]
[NRP1(c~s,vegfabd!1).vegfr1(c~s,dimer,l2,nrp1bd!1)] + [NRP1(c~s,vegfabd!1).vegfr1(c~s,dimer,l2,nrp1bd!1)] -> [NRP1(c~s,vegfabd!1).NRP1(c~s,vegfabd!2).vegfr1(c~s,dimer!3,l2,nrp1bd!1).vegfr1(c~s,dimer!3,l2,nrp1bd!2)]
[vegfr1(c~s,dimer!1,l2,nrp1bd).vegfr1(c~s,dimer!1,l2,nrp1bd)] -> [vegfr1(c~s,dimer,l2,nrp1bd)] + [vegfr1(c~s,dimer,l2,nrp1bd)]
[NRP1(c~s,vegfabd)] + [vegfr1(c~s,dimer!1,l2,nrp1bd).vegfr2(Y1175~Y,c~s,dimer!1,l1)] -> [NRP1(c~s,vegfabd!1).vegfr1(c~s,dimer!2,l2,nrp1bd!1).vegfr2(Y1175~Y,c~s,dimer!2,l1)]
[NRP1(c~s,vegfabd)] + [vegfr1(c~s,dimer!1,l2,nrp1bd).vegfr1(c~s,dimer!1,l2,nrp1bd)] -> [NRP1(c~s,vegfabd!1).vegfr1(c~s,dimer!2,l2,nrp1bd!1).vegfr1(c~s,dimer!2,l2,nrp1bd)]
[NRP1(c~s,vegfabd)] + [vegf(c~s,nrp1bd,r!1,r).vegfr1(c~s,dimer,l2!1,nrp1bd)] -> [NRP1(c~s,vegfabd!1).vegf(c~s,nrp1bd,r!2,r).vegfr1(c~s,dimer,l2!2,nrp1bd!1)]
[NRP1(c~s,vegfabd!1).vegfr1(c~s,dimer,l2,nrp1bd!1)] -> [vegfr1(c~s,dimer,l2,nrp1bd)] + [NRP1(c~s,vegfabd)]
[NRP1(c~s,vegfabd!1).vegf(c~s,nrp1bd!1,r,r)] -> [NRP1(c~s,vegfabd)]
[vegfr2(Y1175~Y,c~s,dimer,l1)] + [NRP1(c~s,vegfabd!1).vegf(c~s,nrp1bd!1,r,r)] -> [NRP1(c~s,vegfabd!1).vegf(c~s,nrp1bd!1,r!2,r).vegfr2(Y1175~Y,c~s,dimer,l1!2)]
[vegfr2(Y1175~Y,c~s,dimer!1,l1).vegfr2(Y1175~Y,c~s,dimer!1,l1)] + [NRP1(c~s,vegfabd!1).vegf(c~s,nrp1bd!1,r,r)] -> [NRP1(c~s,vegfabd!1).vegf(c~s,nrp1bd!1,r!2,r).vegfr2(Y1175~Y,c~s,dimer!3,l1!2).vegfr2(Y1175~Y,c~s,dimer!3,l1)]
[vegfr1(c~s,dimer!1,l2,nrp1bd).vegfr2(Y1175~Y,c~s,dimer!1,l1)] + [NRP1(c~s,vegfabd!1).vegf(c~s,nrp1bd!1,r,r)] -> [NRP1(c~s,vegfabd!1).vegf(c~s,nrp1bd!1,r!2,r).vegfr1(c~s,dimer!3,l2,nrp1bd).vegfr2(Y1175~Y,c~s,dimer!3,l1!2)]
[vegfr1(c~s,dimer,l2,nrp1bd)] + [NRP1(c~s,vegfabd!1).vegf(c~s,nrp1bd!1,r,r)] -> [NRP1(c~s,vegfabd!1).vegf(c~s,nrp1bd!1,r!2,r).vegfr1(c~s,dimer,l2!2,nrp1bd)]
[NRP1(c~s,vegfabd!1).vegfr1(c~s,dimer,l2,nrp1bd!1)] + [NRP1(c~s,vegfabd!1).vegf(c~s,nrp1bd!1,r,r)] -> [NRP1(c~s,vegfabd!1).NRP1(c~s,vegfabd!2).vegf(c~s,nrp1bd!1,r!3,r).vegfr1(c~s,dimer,l2!3,nrp1bd!2)]
[vegfr1(c~s,dimer!1,l2,nrp1bd).vegfr1(c~s,dimer!1,l2,nrp1bd)] + [NRP1(c~s,vegfabd!1).vegf(c~s,nrp1bd!1,r,r)] -> [NRP1(c~s,vegfabd!1).vegf(c~s,nrp1bd!1,r!2,r).vegfr1(c~s,dimer!3,l2!2,nrp1bd).vegfr1(c~s,dimer!3,l2,nrp1bd)]
[vegfr1(c~s,dimer!1,l2,nrp1bd).vegfr2(Y1175~Y,c~s,dimer!1,l1)] + [NRP1(c~s,vegfabd!1).vegf(c~s,nrp1bd!1,r,r)] -> [NRP1(c~s,vegfabd!1).vegf(c~s,nrp1bd!1,r!2,r).vegfr1(c~s,dimer!3,l2!2,nrp1bd).vegfr2(Y1175~Y,c~s,dimer!3,l1)]
vegf_L + [vegfr2(Y1175~Y,c~s,dimer!1,l1).vegfr2(Y1175~Y,c~s,dimer!1,l1)] -> vegf_L + [vegf(c~s,nrp1bd,r!1,r).vegfr2(Y1175~Y,c~s,dimer!2,l1!1).vegfr2(Y1175~Y,c~s,dimer!2,l1)]
vegf_L + [vegfr1(c~s,dimer!1,l2,nrp1bd).vegfr2(Y1175~Y,c~s,dimer!1,l1)] -> vegf_L + [vegf(c~s,nrp1bd,r!1,r).vegfr1(c~s,dimer!2,l2,nrp1bd).vegfr2(Y1175~Y,c~s,dimer!2,l1!1)]
[vegf(c~s,nrp1bd,r!1,r).vegfr2(Y1175~Y,c~s,dimer,l1!1)] -> [vegfr2(Y1175~Y,c~s,dimer,l1)]
[vegfr2(Y1175~Y,c~s,dimer,l1)] + [vegf(c~s,nrp1bd,r!1,r).vegfr2(Y1175~Y,c~s,dimer,l1!1)] -> [vegf(c~s,nrp1bd,r!1,r!2).vegfr2(Y1175~Y,c~s,dimer,l1!1).vegfr2(Y1175~Y,c~s,dimer,l1!2)]
[vegfr1(c~s,dimer,l2,nrp1bd)] + [vegf(c~s,nrp1bd,r!1,r).vegfr2(Y1175~Y,c~s,dimer,l1!1)] -> [vegf(c~s,nrp1bd,r!1,r!2).vegfr1(c~s,dimer,l2!2,nrp1bd).vegfr2(Y1175~Y,c~s,dimer,l1!1)]
[NRP1(c~s,vegfabd!1).vegfr1(c~s,dimer,l2,nrp1bd!1)] + [vegf(c~s,nrp1bd,r!1,r).vegfr2(Y1175~Y,c~s,dimer,l1!1)] -> [NRP1(c~s,vegfabd!1).vegf(c~s,nrp1bd,r!2,r!3).vegfr1(c~s,dimer,l2!3,nrp1bd!1).vegfr2(Y1175~Y,c~s,dimer,l1!2)]
[vegfr1(c~s,dimer,l2,nrp1bd)] + [vegf(c~s,nrp1bd,r!1,r).vegfr1(c~s,dimer,l2!1,nrp1bd)] -> [vegf(c~s,nrp1bd,r!1,r!2).vegfr1(c~s,dimer,l2!1,nrp1bd).vegfr1(c~s,dimer,l2!2,nrp1bd)]
[NRP1(c~s,vegfabd!1).vegfr1(c~s,dimer,l2,nrp1bd!1)] + [vegf(c~s,nrp1bd,r!1,r).vegfr1(c~s,dimer,l2!1,nrp1bd)] -> [NRP1(c~s,vegfabd!1).vegf(c~s,nrp1bd,r!2,r!3).vegfr1(c~s,dimer,l2!3,nrp1bd!1).vegfr1(c~s,dimer,l2!2,nrp1bd)]
[vegfr2(Y1175~Y,c~s,dimer,l1)] + [vegf(c~s,nrp1bd,r!1,r).vegfr1(c~s,dimer,l2!1,nrp1bd)] -> [vegf(c~s,nrp1bd,r!1,r!2).vegfr1(c~s,dimer,l2!2,nrp1bd).vegfr2(Y1175~Y,c~s,dimer,l1!1)]
[NRP1(c~s,vegfabd)] + [vegf(c~s,nrp1bd,r!1,r).vegfr2(Y1175~Y,c~s,dimer,l1!1)] -> [NRP1(c~s,vegfabd!1).vegf(c~s,nrp1bd!1,r!2,r).vegfr2(Y1175~Y,c~s,dimer,l1!2)]
[NRP1(c~s,vegfabd)] + [vegf(c~s,nrp1bd,r!1,r).vegfr1(c~s,dimer,l2!1,nrp1bd)] -> [NRP1(c~s,vegfabd!1).vegf(c~s,nrp1bd!1,r!2,r).vegfr1(c~s,dimer,l2!2,nrp1bd)]
vegf_L + [vegfr1(c~s,dimer!1,l2,nrp1bd).vegfr2(Y1175~Y,c~s,dimer!1,l1)] -> vegf_L + [vegf(c~s,nrp1bd,r!1,r).vegfr1(c~s,dimer!2,l2!1,nrp1bd).vegfr2(Y1175~Y,c~s,dimer!2,l1)]
vegf_L + [vegfr1(c~s,dimer!1,l2,nrp1bd).vegfr1(c~s,dimer!1,l2,nrp1bd)] -> vegf_L + [vegf(c~s,nrp1bd,r!1,r).vegfr1(c~s,dimer!2,l2!1,nrp1bd).vegfr1(c~s,dimer!2,l2,nrp1bd)]
vegf_L + [NRP1(c~s,vegfabd!1).vegfr1(c~s,dimer,l2,nrp1bd!1)] -> vegf_L + [NRP1(c~s,vegfabd!1).vegf(c~s,nrp1bd,r!2,r).vegfr1(c~s,dimer,l2!2,nrp1bd!1)]
[vegf(c~s,nrp1bd,r!1,r).vegfr1(c~s,dimer,l2!1,nrp1bd)] -> [vegfr1(c~s,dimer,l2,nrp1bd)]
[vegfr2(Y1175~Y,c~i,dimer,l1)] -> [vegfr2(Y1175~Y,c~s,dimer,l1)]
[vegfr2(Y1175~Y,c~i,dimer,l1)] -> [Trash()]
[vegfr2(Y1175~Y,c~s,dimer!1,l1).vegfr2(Y1175~Y,c~s,dimer!1,l1)] -> [vegfr2(Y1175~Y,c~i,dimer!1,l1).vegfr2(Y1175~Y,c~i,dimer!1,l1)]
[Calcium_cyto(bd!1).PKC(CalciumBD!1,DAGBD)] -> [Calcium_cyto(bd)] + [PKC(CalciumBD,DAGBD)]
[Calcium_cyto(bd)] + [CIB1(EF1,EF2!1,location~cytosol,sk1bd).Calcium_cyto(bd!1)] -> [CIB1(EF1!1,EF2!2,location~cytosol,sk1bd).Calcium_cyto(bd!2).Calcium_cyto(bd!1)]
[CIB1(EF1!1,EF2,location~cytosol,sk1bd).Calcium_cyto(bd!1)] -> [Calcium_cyto(bd)] + [CIB1(EF1,EF2,location~cytosol,sk1bd)]
[Calcium_cyto(bd)] + [CIB1(EF1!1,EF2,location~cytosol,sk1bd).Calcium_cyto(bd!1)] -> [CIB1(EF1!1,EF2!2,location~cytosol,sk1bd).Calcium_cyto(bd!2).Calcium_cyto(bd!1)]
[CIB1(EF1,EF2!1,location~cytosol,sk1bd).Calcium_cyto(bd!1)] -> [Calcium_cyto(bd)] + [CIB1(EF1,EF2,location~cytosol,sk1bd)]
[Raf(Spkc~S,Y1Y2~Y,mekbd,rasbd!1).RasGTP(rafbd!1)] -> [RasGTP(rafbd)] + [Raf(Spkc~S,Y1Y2~Y,mekbd,rasbd)]
[Raf(Spkc~S,Y1Y2~Y,mekbd,rasbd!1).RasGTP(rafbd!1)] -> [Raf(Spkc~S,Y1Y2~pY,mekbd,rasbd!1).RasGTP(rafbd!1)]
[NRP1(c~s,vegfabd!1).vegfr1(c~s,dimer!2,l2,nrp1bd!1).vegfr2(Y1175~Y,c~s,dimer!2,l1)] -> [vegfr2(Y1175~Y,c~s,dimer,l1)] + [NRP1(c~s,vegfabd!1).vegfr1(c~s,dimer,l2,nrp1bd!1)]
[NRP1(c~s,vegfabd!1).vegfr1(c~s,dimer!2,l2,nrp1bd!1).vegfr1(c~s,dimer!2,l2,nrp1bd)] -> [vegfr1(c~s,dimer,l2,nrp1bd)] + [NRP1(c~s,vegfabd!1).vegfr1(c~s,dimer,l2,nrp1bd!1)]
[NRP1(c~s,vegfabd!1).NRP1(c~s,vegfabd!2).vegfr1(c~s,dimer!3,l2,nrp1bd!1).vegfr1(c~s,dimer!3,l2,nrp1bd!2)] -> [NRP1(c~s,vegfabd!1).vegfr1(c~s,dimer,l2,nrp1bd!1)] + [NRP1(c~s,vegfabd!1).vegfr1(c~s,dimer,l2,nrp1bd!1)]
[vegf(c~s,nrp1bd,r!1,r!2).vegfr2(Y1175~Y,c~s,dimer,l1!1).vegfr2(Y1175~Y,c~s,dimer,l1!2)] -> [vegf(c~s,nrp1bd,r!1,r!2).vegfr2(Y1175~Y,c~s,dimer!3,l1!1).vegfr2(Y1175~Y,c~s,dimer!3,l1!2)]
[vegf(c~s,nrp1bd,r!1,r!2).vegfr1(c~s,dimer,l2!2,nrp1bd).vegfr2(Y1175~Y,c~s,dimer,l1!1)] -> [vegf(c~s,nrp1bd,r!1,r!2).vegfr1(c~s,dimer!3,l2!2,nrp1bd).vegfr2(Y1175~Y,c~s,dimer!3,l1!1)]
[NRP1(c~s,vegfabd!1).vegf(c~s,nrp1bd,r!2,r!3).vegfr1(c~s,dimer,l2!3,nrp1bd!1).vegfr2(Y1175~Y,c~s,dimer,l1!2)] -> [NRP1(c~s,vegfabd!1).vegf(c~s,nrp1bd,r!2,r!3).vegfr1(c~s,dimer!4,l2!3,nrp1bd!1).vegfr2(Y1175~Y,c~s,dimer!4,l1!2)]
[vegf(c~s,nrp1bd,r!1,r!2).vegfr1(c~s,dimer,l2!1,nrp1bd).vegfr1(c~s,dimer,l2!2,nrp1bd)] -> [vegf(c~s,nrp1bd,r!1,r!2).vegfr1(c~s,dimer!3,l2!1,nrp1bd).vegfr1(c~s,dimer!3,l2!2,nrp1bd)]
[NRP1(c~s,vegfabd!1).vegf(c~s,nrp1bd,r!2,r!3).vegfr1(c~s,dimer,l2!3,nrp1bd!1).vegfr1(c~s,dimer,l2!2,nrp1bd)] -> [NRP1(c~s,vegfabd!1).vegf(c~s,nrp1bd,r!2,r!3).vegfr1(c~s,dimer!4,l2!3,nrp1bd!1).vegfr1(c~s,dimer!4,l2!2,nrp1bd)]
[NRP1(c~s,vegfabd)] + [NRP1(c~s,vegfabd!1).vegfr1(c~s,dimer!2,l2,nrp1bd!1).vegfr1(c~s,dimer!2,l2,nrp1bd)] -> [NRP1(c~s,vegfabd!1).NRP1(c~s,vegfabd!2).vegfr1(c~s,dimer!3,l2,nrp1bd!1).vegfr1(c~s,dimer!3,l2,nrp1bd!2)]
[NRP1(c~s,vegfabd)] + [NRP1(c~s,vegfabd!1).vegf(c~s,nrp1bd!1,r!2,r).vegfr1(c~s,dimer!3,l2,nrp1bd).vegfr2(Y1175~Y,c~s,dimer!3,l1!2)] -> [NRP1(c~s,vegfabd!1).NRP1(c~s,vegfabd!2).vegf(c~s,nrp1bd!1,r!3,r).vegfr1(c~s,dimer!4,l2,nrp1bd!2).vegfr2(Y1175~Y,c~s,dimer!4,l1!3)]
[NRP1(c~s,vegfabd)] + [NRP1(c~s,vegfabd!1).vegf(c~s,nrp1bd!1,r!2,r).vegfr1(c~s,dimer,l2!2,nrp1bd)] -> [NRP1(c~s,vegfabd!1).NRP1(c~s,vegfabd!2).vegf(c~s,nrp1bd!1,r!3,r).vegfr1(c~s,dimer,l2!3,nrp1bd!2)]
[NRP1(c~s,vegfabd)] + [NRP1(c~s,vegfabd!1).vegf(c~s,nrp1bd!1,r!2,r).vegfr1(c~s,dimer!3,l2!2,nrp1bd).vegfr1(c~s,dimer!3,l2,nrp1bd)] -> [NRP1(c~s,vegfabd!1).NRP1(c~s,vegfabd!2).vegf(c~s,nrp1bd!1,r!3,r).vegfr1(c~s,dimer!4,l2!3,nrp1bd!2).vegfr1(c~s,dimer!4,l2,nrp1bd)]
[NRP1(c~s,vegfabd)] + [NRP1(c~s,vegfabd!1).vegf(c~s,nrp1bd!1,r!2,r).vegfr1(c~s,dimer!3,l2!2,nrp1bd).vegfr1(c~s,dimer!3,l2,nrp1bd)] -> [NRP1(c~s,vegfabd!1).NRP1(c~s,vegfabd!2).vegf(c~s,nrp1bd!1,r!3,r).vegfr1(c~s,dimer!4,l2!3,nrp1bd).vegfr1(c~s,dimer!4,l2,nrp1bd!2)]
[NRP1(c~s,vegfabd)] + [NRP1(c~s,vegfabd!1).vegf(c~s,nrp1bd!1,r!2,r).vegfr1(c~s,dimer!3,l2!2,nrp1bd).vegfr2(Y1175~Y,c~s,dimer!3,l1)] -> [NRP1(c~s,vegfabd!1).NRP1(c~s,vegfabd!2).vegf(c~s,nrp1bd!1,r!3,r).vegfr1(c~s,dimer!4,l2!3,nrp1bd!2).vegfr2(Y1175~Y,c~s,dimer!4,l1)]
[NRP1(c~s,vegfabd)] + [vegf(c~s,nrp1bd,r!1,r).vegfr1(c~s,dimer!2,l2,nrp1bd).vegfr2(Y1175~Y,c~s,dimer!2,l1!1)] -> [NRP1(c~s,vegfabd!1).vegf(c~s,nrp1bd,r!2,r).vegfr1(c~s,dimer!3,l2,nrp1bd!1).vegfr2(Y1175~Y,c~s,dimer!3,l1!2)]
[NRP1(c~s,vegfabd)] + [vegf(c~s,nrp1bd,r!1,r!2).vegfr1(c~s,dimer,l2!2,nrp1bd).vegfr2(Y1175~Y,c~s,dimer,l1!1)] -> [NRP1(c~s,vegfabd!1).vegf(c~s,nrp1bd,r!2,r!3).vegfr1(c~s,dimer,l2!3,nrp1bd!1).vegfr2(Y1175~Y,c~s,dimer,l1!2)]
[NRP1(c~s,vegfabd)] + [vegf(c~s,nrp1bd,r!1,r!2).vegfr1(c~s,dimer,l2!1,nrp1bd).vegfr1(c~s,dimer,l2!2,nrp1bd)] -> [NRP1(c~s,vegfabd!1).vegf(c~s,nrp1bd,r!2,r!3).vegfr1(c~s,dimer,l2!3,nrp1bd!1).vegfr1(c~s,dimer,l2!2,nrp1bd)]
[NRP1(c~s,vegfabd)] + [NRP1(c~s,vegfabd!1).vegf(c~s,nrp1bd,r!2,r!3).vegfr1(c~s,dimer,l2!3,nrp1bd!1).vegfr1(c~s,dimer,l2!2,nrp1bd)] -> [NRP1(c~s,vegfabd!1).NRP1(c~s,vegfabd!2).vegf(c~s,nrp1bd,r!3,r!4).vegfr1(c~s,dimer,l2!4,nrp1bd!1).vegfr1(c~s,dimer,l2!3,nrp1bd!2)]
[NRP1(c~s,vegfabd)] + [vegf(c~s,nrp1bd,r!1,r).vegfr1(c~s,dimer!2,l2!1,nrp1bd).vegfr2(Y1175~Y,c~s,dimer!2,l1)] -> [NRP1(c~s,vegfabd!1).vegf(c~s,nrp1bd,r!2,r).vegfr1(c~s,dimer!3,l2!2,nrp1bd!1).vegfr2(Y1175~Y,c~s,dimer!3,l1)]
[NRP1(c~s,vegfabd)] + [vegf(c~s,nrp1bd,r!1,r).vegfr1(c~s,dimer!2,l2!1,nrp1bd).vegfr1(c~s,dimer!2,l2,nrp1bd)] -> [NRP1(c~s,vegfabd!1).vegf(c~s,nrp1bd,r!2,r).vegfr1(c~s,dimer!3,l2!2,nrp1bd!1).vegfr1(c~s,dimer!3,l2,nrp1bd)]
[NRP1(c~s,vegfabd)] + [vegf(c~s,nrp1bd,r!1,r).vegfr1(c~s,dimer!2,l2!1,nrp1bd).vegfr1(c~s,dimer!2,l2,nrp1bd)] -> [NRP1(c~s,vegfabd!1).vegf(c~s,nrp1bd,r!2,r).vegfr1(c~s,dimer!3,l2!2,nrp1bd).vegfr1(c~s,dimer!3,l2,nrp1bd!1)]
[NRP1(c~s,vegfabd!1).vegfr1(c~s,dimer!2,l2,nrp1bd!1).vegfr2(Y1175~Y,c~s,dimer!2,l1)] -> [NRP1(c~s,vegfabd)] + [vegfr1(c~s,dimer!1,l2,nrp1bd).vegfr2(Y1175~Y,c~s,dimer!1,l1)]
[NRP1(c~s,vegfabd!1).vegfr1(c~s,dimer!2,l2,nrp1bd!1).vegfr1(c~s,dimer!2,l2,nrp1bd)] -> [NRP1(c~s,vegfabd)] + [vegfr1(c~s,dimer!1,l2,nrp1bd).vegfr1(c~s,dimer!1,l2,nrp1bd)]
[NRP1(c~s,vegfabd!1).NRP1(c~s,vegfabd!2).vegfr1(c~s,dimer!3,l2,nrp1bd!1).vegfr1(c~s,dimer!3,l2,nrp1bd!2)] -> [NRP1(c~s,vegfabd)] + [NRP1(c~s,vegfabd!1).vegfr1(c~s,dimer!2,l2,nrp1bd!1).vegfr1(c~s,dimer!2,l2,nrp1bd)]
[NRP1(c~s,vegfabd!1).vegf(c~s,nrp1bd,r!2,r).vegfr1(c~s,dimer,l2!2,nrp1bd!1)] -> [NRP1(c~s,vegfabd)] + [vegf(c~s,nrp1bd,r!1,r).vegfr1(c~s,dimer,l2!1,nrp1bd)]
[NRP1(c~s,vegfabd!1).NRP1(c~s,vegfabd!2).vegf(c~s,nrp1bd!1,r!3,r).vegfr1(c~s,dimer,l2!3,nrp1bd!2)] -> [NRP1(c~s,vegfabd)] + [NRP1(c~s,vegfabd!1).vegf(c~s,nrp1bd!1,r!2,r).vegfr1(c~s,dimer,l2!2,nrp1bd)]
[NRP1(c~s,vegfabd!1).vegf(c~s,nrp1bd,r!2,r!3).vegfr1(c~s,dimer,l2!3,nrp1bd!1).vegfr2(Y1175~Y,c~s,dimer,l1!2)] -> [NRP1(c~s,vegfabd)] + [vegf(c~s,nrp1bd,r!1,r!2).vegfr1(c~s,dimer,l2!2,nrp1bd).vegfr2(Y1175~Y,c~s,dimer,l1!1)]
[NRP1(c~s,vegfabd!1).vegf(c~s,nrp1bd,r!2,r!3).vegfr1(c~s,dimer,l2!3,nrp1bd!1).vegfr1(c~s,dimer,l2!2,nrp1bd)] -> [NRP1(c~s,vegfabd)] + [vegf(c~s,nrp1bd,r!1,r!2).vegfr1(c~s,dimer,l2!1,nrp1bd).vegfr1(c~s,dimer,l2!2,nrp1bd)]
[NRP1(c~s,vegfabd!1).vegf(c~s,nrp1bd!1,r!2,r).vegfr2(Y1175~Y,c~s,dimer,l1!2)] -> [vegfr2(Y1175~Y,c~s,dimer,l1)] + [NRP1(c~s,vegfabd!1).vegf(c~s,nrp1bd!1,r,r)]
[NRP1(c~s,vegfabd!1).vegf(c~s,nrp1bd!1,r!2,r).vegfr2(Y1175~Y,c~s,dimer!3,l1!2).vegfr2(Y1175~Y,c~s,dimer!3,l1)] -> [vegfr2(Y1175~Y,c~s,dimer!1,l1).vegfr2(Y1175~Y,c~s,dimer!1,l1)] + [NRP1(c~s,vegfabd!1).vegf(c~s,nrp1bd!1,r,r)]
[NRP1(c~s,vegfabd!1).vegf(c~s,nrp1bd!1,r,r)] + [NRP1(c~s,vegfabd!1).vegfr1(c~s,dimer!2,l2,nrp1bd!1).vegfr2(Y1175~Y,c~s,dimer!2,l1)] -> [NRP1(c~s,vegfabd!1).NRP1(c~s,vegfabd!2).vegf(c~s,nrp1bd!1,r!3,r).vegfr1(c~s,dimer!4,l2,nrp1bd!2).vegfr2(Y1175~Y,c~s,dimer!4,l1!3)]
[NRP1(c~s,vegfabd!1).vegf(c~s,nrp1bd!1,r!2,r).vegfr1(c~s,dimer!3,l2,nrp1bd).vegfr2(Y1175~Y,c~s,dimer!3,l1!2)] -> [vegfr1(c~s,dimer!1,l2,nrp1bd).vegfr2(Y1175~Y,c~s,dimer!1,l1)] + [NRP1(c~s,vegfabd!1).vegf(c~s,nrp1bd!1,r,r)]
[NRP1(c~s,vegfabd!1).vegf(c~s,nrp1bd!1,r!2,r).vegfr1(c~s,dimer,l2!2,nrp1bd)] -> [vegfr1(c~s,dimer,l2,nrp1bd)] + [NRP1(c~s,vegfabd!1).vegf(c~s,nrp1bd!1,r,r)]
[NRP1(c~s,vegfabd!1).NRP1(c~s,vegfabd!2).vegf(c~s,nrp1bd!1,r!3,r).vegfr1(c~s,dimer,l2!3,nrp1bd!2)] -> [NRP1(c~s,vegfabd!1).vegfr1(c~s,dimer,l2,nrp1bd!1)] + [NRP1(c~s,vegfabd!1).vegf(c~s,nrp1bd!1,r,r)]
[NRP1(c~s,vegfabd!1).vegf(c~s,nrp1bd!1,r,r)] + [NRP1(c~s,vegfabd!1).vegfr1(c~s,dimer!2,l2,nrp1bd!1).vegfr1(c~s,dimer!2,l2,nrp1bd)] -> [NRP1(c~s,vegfabd!1).NRP1(c~s,vegfabd!2).vegf(c~s,nrp1bd!1,r!3,r).vegfr1(c~s,dimer!4,l2!3,nrp1bd!2).vegfr1(c~s,dimer!4,l2,nrp1bd)]
[NRP1(c~s,vegfabd!1).vegf(c~s,nrp1bd!1,r,r)] + [NRP1(c~s,vegfabd!1).vegfr1(c~s,dimer!2,l2,nrp1bd!1).vegfr1(c~s,dimer!2,l2,nrp1bd)] -> [NRP1(c~s,vegfabd!1).NRP1(c~s,vegfabd!2).vegf(c~s,nrp1bd!1,r!3,r).vegfr1(c~s,dimer!4,l2!3,nrp1bd).vegfr1(c~s,dimer!4,l2,nrp1bd!2)]
[NRP1(c~s,vegfabd!1).vegf(c~s,nrp1bd!1,r,r)] + [NRP1(c~s,vegfabd!1).NRP1(c~s,vegfabd!2).vegfr1(c~s,dimer!3,l2,nrp1bd!1).vegfr1(c~s,dimer!3,l2,nrp1bd!2)] -> [NRP1(c~s,vegfabd!1).NRP1(c~s,vegfabd!2).NRP1(c~s,vegfabd!3).vegf(c~s,nrp1bd!1,r!4,r).vegfr1(c~s,dimer!5,l2!4,nrp1bd!2).vegfr1(c~s,dimer!5,l2,nrp1bd!3)]
[NRP1(c~s,vegfabd!1).vegf(c~s,nrp1bd!1,r!2,r).vegfr1(c~s,dimer!3,l2!2,nrp1bd).vegfr1(c~s,dimer!3,l2,nrp1bd)] -> [vegfr1(c~s,dimer!1,l2,nrp1bd).vegfr1(c~s,dimer!1,l2,nrp1bd)] + [NRP1(c~s,vegfabd!1).vegf(c~s,nrp1bd!1,r,r)]
[NRP1(c~s,vegfabd!1).vegf(c~s,nrp1bd!1,r,r)] + [NRP1(c~s,vegfabd!1).vegfr1(c~s,dimer!2,l2,nrp1bd!1).vegfr2(Y1175~Y,c~s,dimer!2,l1)] -> [NRP1(c~s,vegfabd!1).NRP1(c~s,vegfabd!2).vegf(c~s,nrp1bd!1,r!3,r).vegfr1(c~s,dimer!4,l2!3,nrp1bd!2).vegfr2(Y1175~Y,c~s,dimer!4,l1)]
[NRP1(c~s,vegfabd!1).vegf(c~s,nrp1bd!1,r!2,r).vegfr1(c~s,dimer!3,l2!2,nrp1bd).vegfr2(Y1175~Y,c~s,dimer!3,l1)] -> [vegfr1(c~s,dimer!1,l2,nrp1bd).vegfr2(Y1175~Y,c~s,dimer!1,l1)] + [NRP1(c~s,vegfabd!1).vegf(c~s,nrp1bd!1,r,r)]
vegf_L + [NRP1(c~s,vegfabd!1).vegfr1(c~s,dimer!2,l2,nrp1bd!1).vegfr2(Y1175~Y,c~s,dimer!2,l1)] -> vegf_L + [NRP1(c~s,vegfabd!1).vegf(c~s,nrp1bd,r!2,r).vegfr1(c~s,dimer!3,l2,nrp1bd!1).vegfr2(Y1175~Y,c~s,dimer!3,l1!2)]
vegf_L + [NRP1(c~s,vegfabd!1).vegf(c~s,nrp1bd!1,r!2,r).vegfr2(Y1175~Y,c~s,dimer!3,l1!2).vegfr2(Y1175~Y,c~s,dimer!3,l1)] -> vegf_L + [NRP1(c~s,vegfabd!1).vegf(c~s,nrp1bd!1,r!2,r).vegf(c~s,nrp1bd,r!3,r).vegfr2(Y1175~Y,c~s,dimer!4,l1!2).vegfr2(Y1175~Y,c~s,dimer!4,l1!3)]
vegf_L + [NRP1(c~s,vegfabd!1).vegf(c~s,nrp1bd!1,r!2,r).vegfr1(c~s,dimer!3,l2!2,nrp1bd).vegfr2(Y1175~Y,c~s,dimer!3,l1)] -> vegf_L + [NRP1(c~s,vegfabd!1).vegf(c~s,nrp1bd!1,r!2,r).vegf(c~s,nrp1bd,r!3,r).vegfr1(c~s,dimer!4,l2!2,nrp1bd).vegfr2(Y1175~Y,c~s,dimer!4,l1!3)]
vegf_L + [vegf(c~s,nrp1bd,r!1,r).vegfr2(Y1175~Y,c~s,dimer!2,l1!1).vegfr2(Y1175~Y,c~s,dimer!2,l1)] -> vegf_L + [vegf(c~s,nrp1bd,r!1,r).vegf(c~s,nrp1bd,r!2,r).vegfr2(Y1175~Y,c~s,dimer!3,l1!1).vegfr2(Y1175~Y,c~s,dimer!3,l1!2)]
vegf_L + [vegf(c~s,nrp1bd,r!1,r).vegfr1(c~s,dimer!2,l2!1,nrp1bd).vegfr2(Y1175~Y,c~s,dimer!2,l1)] -> vegf_L + [vegf(c~s,nrp1bd,r!1,r).vegf(c~s,nrp1bd,r!2,r).vegfr1(c~s,dimer!3,l2!1,nrp1bd).vegfr2(Y1175~Y,c~s,dimer!3,l1!2)]
[vegf(c~s,nrp1bd,r!1,r).vegfr2(Y1175~Y,c~s,dimer!2,l1!1).vegfr2(Y1175~Y,c~s,dimer!2,l1)] -> [vegfr2(Y1175~Y,c~s,dimer!1,l1).vegfr2(Y1175~Y,c~s,dimer!1,l1)]
[vegf(c~s,nrp1bd,r!1,r).vegfr1(c~s,dimer!2,l2,nrp1bd).vegfr2(Y1175~Y,c~s,dimer!2,l1!1)] -> [vegfr1(c~s,dimer!1,l2,nrp1bd).vegfr2(Y1175~Y,c~s,dimer!1,l1)]
[vegf(c~s,nrp1bd,r!1,r!2).vegfr2(Y1175~Y,c~s,dimer,l1!1).vegfr2(Y1175~Y,c~s,dimer,l1!2)] -> [vegfr2(Y1175~Y,c~s,dimer,l1)] + [vegf(c~s,nrp1bd,r!1,r).vegfr2(Y1175~Y,c~s,dimer,l1!1)]
[vegf(c~s,nrp1bd,r!1,r!2).vegfr1(c~s,dimer,l2!2,nrp1bd).vegfr2(Y1175~Y,c~s,dimer,l1!1)] -> [vegfr1(c~s,dimer,l2,nrp1bd)] + [vegf(c~s,nrp1bd,r!1,r).vegfr2(Y1175~Y,c~s,dimer,l1!1)]
[NRP1(c~s,vegfabd!1).vegf(c~s,nrp1bd,r!2,r!3).vegfr1(c~s,dimer,l2!3,nrp1bd!1).vegfr2(Y1175~Y,c~s,dimer,l1!2)] -> [NRP1(c~s,vegfabd!1).vegfr1(c~s,dimer,l2,nrp1bd!1)] + [vegf(c~s,nrp1bd,r!1,r).vegfr2(Y1175~Y,c~s,dimer,l1!1)]
[vegf(c~s,nrp1bd,r!1,r).vegfr2(Y1175~Y,c~s,dimer!2,l1!1).vegfr2(Y1175~Y,c~s,dimer!2,l1)] -> [vegf(c~s,nrp1bd,r!1,r!2).vegfr2(Y1175~Y,c~s,dimer!3,l1!1).vegfr2(Y1175~Y,c~s,dimer!3,l1!2)]
[vegf(c~s,nrp1bd,r!1,r).vegfr1(c~s,dimer!2,l2,nrp1bd).vegfr2(Y1175~Y,c~s,dimer!2,l1!1)] -> [vegf(c~s,nrp1bd,r!1,r!2).vegfr1(c~s,dimer!3,l2!2,nrp1bd).vegfr2(Y1175~Y,c~s,dimer!3,l1!1)]
[vegfr1(c~s,dimer,l2,nrp1bd)] + [NRP1(c~s,vegfabd!1).vegf(c~s,nrp1bd,r!2,r).vegfr1(c~s,dimer,l2!2,nrp1bd!1)] -> [NRP1(c~s,vegfabd!1).vegf(c~s,nrp1bd,r!2,r!3).vegfr1(c~s,dimer,l2!3,nrp1bd!1).vegfr1(c~s,dimer,l2!2,nrp1bd)]
[NRP1(c~s,vegfabd!1).vegfr1(c~s,dimer,l2,nrp1bd!1)] + [NRP1(c~s,vegfabd!1).vegf(c~s,nrp1bd,r!2,r).vegfr1(c~s,dimer,l2!2,nrp1bd!1)] -> [NRP1(c~s,vegfabd!1).NRP1(c~s,vegfabd!2).vegf(c~s,nrp1bd,r!3,r!4).vegfr1(c~s,dimer,l2!4,nrp1bd!1).vegfr1(c~s,dimer,l2!3,nrp1bd!2)]
[vegf(c~s,nrp1bd,r!1,r!2).vegfr1(c~s,dimer,l2!1,nrp1bd).vegfr1(c~s,dimer,l2!2,nrp1bd)] -> [vegfr1(c~s,dimer,l2,nrp1bd)] + [vegf(c~s,nrp1bd,r!1,r).vegfr1(c~s,dimer,l2!1,nrp1bd)]
[NRP1(c~s,vegfabd!1).vegf(c~s,nrp1bd,r!2,r!3).vegfr1(c~s,dimer,l2!3,nrp1bd!1).vegfr1(c~s,dimer,l2!2,nrp1bd)] -> [NRP1(c~s,vegfabd!1).vegfr1(c~s,dimer,l2,nrp1bd!1)] + [vegf(c~s,nrp1bd,r!1,r).vegfr1(c~s,dimer,l2!1,nrp1bd)]
[NRP1(c~s,vegfabd!1).vegf(c~s,nrp1bd,r!2,r!3).vegfr1(c~s,dimer,l2!3,nrp1bd!1).vegfr1(c~s,dimer,l2!2,nrp1bd)] -> [vegfr1(c~s,dimer,l2,nrp1bd)] + [NRP1(c~s,vegfabd!1).vegf(c~s,nrp1bd,r!2,r).vegfr1(c~s,dimer,l2!2,nrp1bd!1)]
[vegfr2(Y1175~Y,c~s,dimer,l1)] + [NRP1(c~s,vegfabd!1).vegf(c~s,nrp1bd,r!2,r).vegfr1(c~s,dimer,l2!2,nrp1bd!1)] -> [NRP1(c~s,vegfabd!1).vegf(c~s,nrp1bd,r!2,r!3).vegfr1(c~s,dimer,l2!3,nrp1bd!1).vegfr2(Y1175~Y,c~s,dimer,l1!2)]
[vegf(c~s,nrp1bd,r!1,r!2).vegfr1(c~s,dimer,l2!2,nrp1bd).vegfr2(Y1175~Y,c~s,dimer,l1!1)] -> [vegfr2(Y1175~Y,c~s,dimer,l1)] + [vegf(c~s,nrp1bd,r!1,r).vegfr1(c~s,dimer,l2!1,nrp1bd)]
[NRP1(c~s,vegfabd!1).vegf(c~s,nrp1bd,r!2,r!3).vegfr1(c~s,dimer,l2!3,nrp1bd!1).vegfr2(Y1175~Y,c~s,dimer,l1!2)] -> [vegfr2(Y1175~Y,c~s,dimer,l1)] + [NRP1(c~s,vegfabd!1).vegf(c~s,nrp1bd,r!2,r).vegfr1(c~s,dimer,l2!2,nrp1bd!1)]
[vegf(c~s,nrp1bd,r!1,r).vegfr1(c~s,dimer!2,l2!1,nrp1bd).vegfr1(c~s,dimer!2,l2,nrp1bd)] -> [vegf(c~s,nrp1bd,r!1,r!2).vegfr1(c~s,dimer!3,l2!1,nrp1bd).vegfr1(c~s,dimer!3,l2!2,nrp1bd)]
[vegf(c~s,nrp1bd,r!1,r).vegfr1(c~s,dimer!2,l2!1,nrp1bd).vegfr2(Y1175~Y,c~s,dimer!2,l1)] -> [vegf(c~s,nrp1bd,r!1,r!2).vegfr1(c~s,dimer!3,l2!2,nrp1bd).vegfr2(Y1175~Y,c~s,dimer!3,l1!1)]
[vegfr2(Y1175~Y,c~s,dimer,l1)] + [NRP1(c~s,vegfabd!1).vegf(c~s,nrp1bd!1,r!2,r).vegfr2(Y1175~Y,c~s,dimer,l1!2)] -> [NRP1(c~s,vegfabd!1).vegf(c~s,nrp1bd!1,r!2,r!3).vegfr2(Y1175~Y,c~s,dimer,l1!2).vegfr2(Y1175~Y,c~s,dimer,l1!3)]
[vegfr1(c~s,dimer,l2,nrp1bd)] + [NRP1(c~s,vegfabd!1).vegf(c~s,nrp1bd!1,r!2,r).vegfr2(Y1175~Y,c~s,dimer,l1!2)] -> [NRP1(c~s,vegfabd!1).vegf(c~s,nrp1bd!1,r!2,r!3).vegfr1(c~s,dimer,l2!3,nrp1bd).vegfr2(Y1175~Y,c~s,dimer,l1!2)]
[NRP1(c~s,vegfabd!1).vegfr1(c~s,dimer,l2,nrp1bd!1)] + [NRP1(c~s,vegfabd!1).vegf(c~s,nrp1bd!1,r!2,r).vegfr2(Y1175~Y,c~s,dimer,l1!2)] -> [NRP1(c~s,vegfabd!1).NRP1(c~s,vegfabd!2).vegf(c~s,nrp1bd!1,r!3,r!4).vegfr1(c~s,dimer,l2!4,nrp1bd!2).vegfr2(Y1175~Y,c~s,dimer,l1!3)]
[NRP1(c~s,vegfabd!1).vegf(c~s,nrp1bd!1,r!2,r).vegfr2(Y1175~Y,c~s,dimer!3,l1!2).vegfr2(Y1175~Y,c~s,dimer!3,l1)] -> [NRP1(c~s,vegfabd!1).vegf(c~s,nrp1bd!1,r!2,r!3).vegfr2(Y1175~Y,c~s,dimer!4,l1!2).vegfr2(Y1175~Y,c~s,dimer!4,l1!3)]
[NRP1(c~s,vegfabd!1).vegf(c~s,nrp1bd!1,r!2,r).vegfr1(c~s,dimer!3,l2,nrp1bd).vegfr2(Y1175~Y,c~s,dimer!3,l1!2)] -> [NRP1(c~s,vegfabd!1).vegf(c~s,nrp1bd!1,r!2,r!3).vegfr1(c~s,dimer!4,l2!3,nrp1bd).vegfr2(Y1175~Y,c~s,dimer!4,l1!2)]
[vegfr1(c~s,dimer,l2,nrp1bd)] + [NRP1(c~s,vegfabd!1).vegf(c~s,nrp1bd!1,r!2,r).vegfr1(c~s,dimer,l2!2,nrp1bd)] -> [NRP1(c~s,vegfabd!1).vegf(c~s,nrp1bd!1,r!2,r!3).vegfr1(c~s,dimer,l2!2,nrp1bd).vegfr1(c~s,dimer,l2!3,nrp1bd)]
[NRP1(c~s,vegfabd!1).vegfr1(c~s,dimer,l2,nrp1bd!1)] + [NRP1(c~s,vegfabd!1).vegf(c~s,nrp1bd!1,r!2,r).vegfr1(c~s,dimer,l2!2,nrp1bd)] -> [NRP1(c~s,vegfabd!1).NRP1(c~s,vegfabd!2).vegf(c~s,nrp1bd!1,r!3,r!4).vegfr1(c~s,dimer,l2!4,nrp1bd!2).vegfr1(c~s,dimer,l2!3,nrp1bd)]
[vegfr1(c~s,dimer,l2,nrp1bd)] + [NRP1(c~s,vegfabd!1).NRP1(c~s,vegfabd!2).vegf(c~s,nrp1bd!1,r!3,r).vegfr1(c~s,dimer,l2!3,nrp1bd!2)] -> [NRP1(c~s,vegfabd!1).NRP1(c~s,vegfabd!2).vegf(c~s,nrp1bd!1,r!3,r!4).vegfr1(c~s,dimer,l2!4,nrp1bd!2).vegfr1(c~s,dimer,l2!3,nrp1bd)]
[NRP1(c~s,vegfabd!1).vegfr1(c~s,dimer,l2,nrp1bd!1)] + [NRP1(c~s,vegfabd!1).NRP1(c~s,vegfabd!2).vegf(c~s,nrp1bd!1,r!3,r).vegfr1(c~s,dimer,l2!3,nrp1bd!2)] -> [NRP1(c~s,vegfabd!1).NRP1(c~s,vegfabd!2).NRP1(c~s,vegfabd!3).vegf(c~s,nrp1bd!1,r!4,r!5).vegfr1(c~s,dimer,l2!4,nrp1bd!2).vegfr1(c~s,dimer,l2!5,nrp1bd!3)]
[vegfr2(Y1175~Y,c~s,dimer,l1)] + [NRP1(c~s,vegfabd!1).vegf(c~s,nrp1bd!1,r!2,r).vegfr1(c~s,dimer,l2!2,nrp1bd)] -> [NRP1(c~s,vegfabd!1).vegf(c~s,nrp1bd!1,r!2,r!3).vegfr1(c~s,dimer,l2!3,nrp1bd).vegfr2(Y1175~Y,c~s,dimer,l1!2)]
[vegfr2(Y1175~Y,c~s,dimer,l1)] + [NRP1(c~s,vegfabd!1).NRP1(c~s,vegfabd!2).vegf(c~s,nrp1bd!1,r!3,r).vegfr1(c~s,dimer,l2!3,nrp1bd!2)] -> [NRP1(c~s,vegfabd!1).NRP1(c~s,vegfabd!2).vegf(c~s,nrp1bd!1,r!3,r!4).vegfr1(c~s,dimer,l2!4,nrp1bd!2).vegfr2(Y1175~Y,c~s,dimer,l1!3)]
[NRP1(c~s,vegfabd!1).vegf(c~s,nrp1bd!1,r!2,r).vegfr1(c~s,dimer!3,l2!2,nrp1bd).vegfr1(c~s,dimer!3,l2,nrp1bd)] -> [NRP1(c~s,vegfabd!1).vegf(c~s,nrp1bd!1,r!2,r!3).vegfr1(c~s,dimer!4,l2!2,nrp1bd).vegfr1(c~s,dimer!4,l2!3,nrp1bd)]
[NRP1(c~s,vegfabd!1).vegf(c~s,nrp1bd!1,r!2,r).vegfr1(c~s,dimer!3,l2!2,nrp1bd).vegfr2(Y1175~Y,c~s,dimer!3,l1)] -> [NRP1(c~s,vegfabd!1).vegf(c~s,nrp1bd!1,r!2,r!3).vegfr1(c~s,dimer!4,l2!3,nrp1bd).vegfr2(Y1175~Y,c~s,dimer!4,l1!2)]
[NRP1(c~s,vegfabd)] + [vegf(c~s,nrp1bd,r!1,r!2).vegfr2(Y1175~Y,c~s,dimer,l1!1).vegfr2(Y1175~Y,c~s,dimer,l1!2)] -> [NRP1(c~s,vegfabd!1).vegf(c~s,nrp1bd!1,r!2,r!3).vegfr2(Y1175~Y,c~s,dimer,l1!2).vegfr2(Y1175~Y,c~s,dimer,l1!3)]
[NRP1(c~s,vegfabd)] + [vegf(c~s,nrp1bd,r!1,r).vegfr2(Y1175~Y,c~s,dimer!2,l1!1).vegfr2(Y1175~Y,c~s,dimer!2,l1)] -> [NRP1(c~s,vegfabd!1).vegf(c~s,nrp1bd!1,r!2,r).vegfr2(Y1175~Y,c~s,dimer!3,l1!2).vegfr2(Y1175~Y,c~s,dimer!3,l1)]
[NRP1(c~s,vegfabd)] + [vegf(c~s,nrp1bd,r!1,r).vegfr1(c~s,dimer!2,l2,nrp1bd).vegfr2(Y1175~Y,c~s,dimer!2,l1!1)] -> [NRP1(c~s,vegfabd!1).vegf(c~s,nrp1bd!1,r!2,r).vegfr1(c~s,dimer!3,l2,nrp1bd).vegfr2(Y1175~Y,c~s,dimer!3,l1!2)]
[NRP1(c~s,vegfabd!1).vegf(c~s,nrp1bd!1,r!2,r).vegfr2(Y1175~Y,c~s,dimer,l1!2)] -> [NRP1(c~s,vegfabd)] + [vegf(c~s,nrp1bd,r!1,r).vegfr2(Y1175~Y,c~s,dimer,l1!1)]
[NRP1(c~s,vegfabd!1).vegf(c~s,nrp1bd!1,r!2,r).vegfr2(Y1175~Y,c~s,dimer!3,l1!2).vegfr2(Y1175~Y,c~s,dimer!3,l1)] -> [NRP1(c~s,vegfabd)] + [vegf(c~s,nrp1bd,r!1,r).vegfr2(Y1175~Y,c~s,dimer!2,l1!1).vegfr2(Y1175~Y,c~s,dimer!2,l1)]
[NRP1(c~s,vegfabd!1).vegf(c~s,nrp1bd!1,r!2,r).vegfr1(c~s,dimer!3,l2,nrp1bd).vegfr2(Y1175~Y,c~s,dimer!3,l1!2)] -> [NRP1(c~s,vegfabd)] + [vegf(c~s,nrp1bd,r!1,r).vegfr1(c~s,dimer!2,l2,nrp1bd).vegfr2(Y1175~Y,c~s,dimer!2,l1!1)]
[NRP1(c~s,vegfabd)] + [NRP1(c~s,vegfabd!1).vegf(c~s,nrp1bd,r!2,r).vegfr1(c~s,dimer,l2!2,nrp1bd!1)] -> [NRP1(c~s,vegfabd!1).NRP1(c~s,vegfabd!2).vegf(c~s,nrp1bd!1,r!3,r).vegfr1(c~s,dimer,l2!3,nrp1bd!2)]
[NRP1(c~s,vegfabd)] + [vegf(c~s,nrp1bd,r!1,r).vegfr1(c~s,dimer!2,l2!1,nrp1bd).vegfr2(Y1175~Y,c~s,dimer!2,l1)] -> [NRP1(c~s,vegfabd!1).vegf(c~s,nrp1bd!1,r!2,r).vegfr1(c~s,dimer!3,l2!2,nrp1bd).vegfr2(Y1175~Y,c~s,dimer!3,l1)]
[NRP1(c~s,vegfabd)] + [vegf(c~s,nrp1bd,r!1,r).vegfr1(c~s,dimer!2,l2!1,nrp1bd).vegfr1(c~s,dimer!2,l2,nrp1bd)] -> [NRP1(c~s,vegfabd!1).vegf(c~s,nrp1bd!1,r!2,r).vegfr1(c~s,dimer!3,l2!2,nrp1bd).vegfr1(c~s,dimer!3,l2,nrp1bd)]
[NRP1(c~s,vegfabd!1).vegf(c~s,nrp1bd!1,r!2,r).vegfr1(c~s,dimer,l2!2,nrp1bd)] -> [NRP1(c~s,vegfabd)] + [vegf(c~s,nrp1bd,r!1,r).vegfr1(c~s,dimer,l2!1,nrp1bd)]
[NRP1(c~s,vegfabd!1).NRP1(c~s,vegfabd!2).vegf(c~s,nrp1bd!1,r!3,r).vegfr1(c~s,dimer,l2!3,nrp1bd!2)] -> [NRP1(c~s,vegfabd)] + [NRP1(c~s,vegfabd!1).vegf(c~s,nrp1bd,r!2,r).vegfr1(c~s,dimer,l2!2,nrp1bd!1)]
[NRP1(c~s,vegfabd!1).vegf(c~s,nrp1bd!1,r!2,r).vegfr1(c~s,dimer!3,l2!2,nrp1bd).vegfr1(c~s,dimer!3,l2,nrp1bd)] -> [NRP1(c~s,vegfabd)] + [vegf(c~s,nrp1bd,r!1,r).vegfr1(c~s,dimer!2,l2!1,nrp1bd).vegfr1(c~s,dimer!2,l2,nrp1bd)]
[NRP1(c~s,vegfabd!1).vegf(c~s,nrp1bd!1,r!2,r).vegfr1(c~s,dimer!3,l2!2,nrp1bd).vegfr2(Y1175~Y,c~s,dimer!3,l1)] -> [NRP1(c~s,vegfabd)] + [vegf(c~s,nrp1bd,r!1,r).vegfr1(c~s,dimer!2,l2!1,nrp1bd).vegfr2(Y1175~Y,c~s,dimer!2,l1)]
vegf_L + [NRP1(c~s,vegfabd!1).vegfr1(c~s,dimer!2,l2,nrp1bd!1).vegfr2(Y1175~Y,c~s,dimer!2,l1)] -> vegf_L + [NRP1(c~s,vegfabd!1).vegf(c~s,nrp1bd,r!2,r).vegfr1(c~s,dimer!3,l2!2,nrp1bd!1).vegfr2(Y1175~Y,c~s,dimer!3,l1)]
vegf_L + [NRP1(c~s,vegfabd!1).vegfr1(c~s,dimer!2,l2,nrp1bd!1).vegfr1(c~s,dimer!2,l2,nrp1bd)] -> vegf_L + [NRP1(c~s,vegfabd!1).vegf(c~s,nrp1bd,r!2,r).vegfr1(c~s,dimer!3,l2!2,nrp1bd!1).vegfr1(c~s,dimer!3,l2,nrp1bd)]
vegf_L + [NRP1(c~s,vegfabd!1).vegfr1(c~s,dimer!2,l2,nrp1bd!1).vegfr1(c~s,dimer!2,l2,nrp1bd)] -> vegf_L + [NRP1(c~s,vegfabd!1).vegf(c~s,nrp1bd,r!2,r).vegfr1(c~s,dimer!3,l2!2,nrp1bd).vegfr1(c~s,dimer!3,l2,nrp1bd!1)]
vegf_L + [NRP1(c~s,vegfabd!1).NRP1(c~s,vegfabd!2).vegfr1(c~s,dimer!3,l2,nrp1bd!1).vegfr1(c~s,dimer!3,l2,nrp1bd!2)] -> vegf_L + [NRP1(c~s,vegfabd!1).NRP1(c~s,vegfabd!2).vegf(c~s,nrp1bd,r!3,r).vegfr1(c~s,dimer!4,l2!3,nrp1bd!1).vegfr1(c~s,dimer!4,l2,nrp1bd!2)]
vegf_L + [NRP1(c~s,vegfabd!1).vegf(c~s,nrp1bd!1,r!2,r).vegfr1(c~s,dimer!3,l2,nrp1bd).vegfr2(Y1175~Y,c~s,dimer!3,l1!2)] -> vegf_L + [NRP1(c~s,vegfabd!1).vegf(c~s,nrp1bd!1,r!2,r).vegf(c~s,nrp1bd,r!3,r).vegfr1(c~s,dimer!4,l2!3,nrp1bd).vegfr2(Y1175~Y,c~s,dimer!4,l1!2)]
vegf_L + [NRP1(c~s,vegfabd!1).vegf(c~s,nrp1bd!1,r!2,r).vegfr1(c~s,dimer!3,l2!2,nrp1bd).vegfr1(c~s,dimer!3,l2,nrp1bd)] -> vegf_L + [NRP1(c~s,vegfabd!1).vegf(c~s,nrp1bd!1,r!2,r).vegf(c~s,nrp1bd,r!3,r).vegfr1(c~s,dimer!4,l2!2,nrp1bd).vegfr1(c~s,dimer!4,l2!3,nrp1bd)]
vegf_L + [vegf(c~s,nrp1bd,r!1,r).vegfr1(c~s,dimer!2,l2,nrp1bd).vegfr2(Y1175~Y,c~s,dimer!2,l1!1)] -> vegf_L + [vegf(c~s,nrp1bd,r!1,r).vegf(c~s,nrp1bd,r!2,r).vegfr1(c~s,dimer!3,l2!1,nrp1bd).vegfr2(Y1175~Y,c~s,dimer!3,l1!2)]
vegf_L + [vegf(c~s,nrp1bd,r!1,r).vegfr1(c~s,dimer!2,l2!1,nrp1bd).vegfr1(c~s,dimer!2,l2,nrp1bd)] -> vegf_L + [vegf(c~s,nrp1bd,r!1,r).vegf(c~s,nrp1bd,r!2,r).vegfr1(c~s,dimer!3,l2!1,nrp1bd).vegfr1(c~s,dimer!3,l2!2,nrp1bd)]
[NRP1(c~s,vegfabd!1).vegf(c~s,nrp1bd,r!2,r).vegfr1(c~s,dimer,l2!2,nrp1bd!1)] -> [NRP1(c~s,vegfabd!1).vegfr1(c~s,dimer,l2,nrp1bd!1)]
[vegf(c~s,nrp1bd,r!1,r).vegfr1(c~s,dimer!2,l2!1,nrp1bd).vegfr2(Y1175~Y,c~s,dimer!2,l1)] -> [vegfr1(c~s,dimer!1,l2,nrp1bd).vegfr2(Y1175~Y,c~s,dimer!1,l1)]
[vegf(c~s,nrp1bd,r!1,r).vegfr1(c~s,dimer!2,l2!1,nrp1bd).vegfr1(c~s,dimer!2,l2,nrp1bd)] -> [vegfr1(c~s,dimer!1,l2,nrp1bd).vegfr1(c~s,dimer!1,l2,nrp1bd)]
[vegfr2(Y1175~Y,c~s,dimer,l1)] + [NRP1(c~s,vegfabd!1).vegf(c~s,nrp1bd!1,r!2,r).vegfr1(c~s,dimer,l2!2,nrp1bd)] -> [NRP1(c~s,vegfabd!1).vegf(c~s,nrp1bd!1,r!2,r!3).vegfr1(c~s,dimer,l2!3,nrp1bd).vegfr2(Y1175~Y,c~s,dimer,l1!2)]
[vegfr2(Y1175~Y,c~s,dimer,l1)] + [NRP1(c~s,vegfabd!1).NRP1(c~s,vegfabd!2).vegf(c~s,nrp1bd!1,r!3,r).vegfr1(c~s,dimer,l2!3,nrp1bd!2)] -> [NRP1(c~s,vegfabd!1).NRP1(c~s,vegfabd!2).vegf(c~s,nrp1bd!1,r!3,r!4).vegfr1(c~s,dimer,l2!4,nrp1bd!2).vegfr2(Y1175~Y,c~s,dimer,l1!3)]
[vegf(c~s,nrp1bd,r!1,r!2).vegfr2(Y1175~Y,c~s,dimer,l1!1).vegfr2(Y1175~Y,c~s,dimer,l1!2)] -> [vegf(c~s,nrp1bd,r!1,r!2).vegfr2(Y1175~Y,c~s,dimer,l1!1).vegfr2(Y1175~pY,c~s,dimer,l1!2)]
[vegf(c~s,nrp1bd,r!1,r!2).vegfr2(Y1175~Y,c~s,dimer,l1!1).vegfr2(Y1175~Y,c~s,dimer,l1!2)] -> [vegf(c~i,nrp1bd,r!1,r!2).vegfr2(Y1175~Y,c~i,dimer,l1!1).vegfr2(Y1175~Y,c~i,dimer,l1!2)]
[vegfr2(Y1175~Y,c~i,dimer!1,l1).vegfr2(Y1175~Y,c~i,dimer!1,l1)] -> [vegfr2(Y1175~Y,c~s,dimer!1,l1).vegfr2(Y1175~Y,c~s,dimer!1,l1)]
[vegfr2(Y1175~Y,c~i,dimer!1,l1).vegfr2(Y1175~Y,c~i,dimer!1,l1)] -> [Trash()]
[CIB1(EF1!1,EF2!2,location~cytosol,sk1bd).Calcium_cyto(bd!2).Calcium_cyto(bd!1)] -> [Calcium_cyto(bd)] + [CIB1(EF1,EF2!1,location~cytosol,sk1bd).Calcium_cyto(bd!1)]
[CIB1(EF1!1,EF2!2,location~cytosol,sk1bd).Calcium_cyto(bd!2).Calcium_cyto(bd!1)] -> [Calcium_cyto(bd)] + [CIB1(EF1!1,EF2,location~cytosol,sk1bd).Calcium_cyto(bd!1)]
[Raf(Spkc~S,Y1Y2~pY,mekbd,rasbd!1).RasGTP(rafbd!1)] -> [RasGTP(rafbd)] + [Raf(Spkc~S,Y1Y2~pY,mekbd,rasbd)]
[Raf(Spkc~S,Y1Y2~pY,mekbd,rasbd!1).RasGTP(rafbd!1)] -> [Raf(Spkc~S,Y1Y2~Y,mekbd,rasbd!1).RasGTP(rafbd!1)]
[MEK12(S1~S,S2~S,bd)] + [Raf(Spkc~S,Y1Y2~pY,mekbd,rasbd!1).RasGTP(rafbd!1)] -> [Raf(Spkc~S,Y1Y2~pY,mekbd,rasbd!1).RasGTP(rafbd!1)] + [MEK12(S1~pS,S2~S,bd)]
[MEK12(S1~S,S2~S,bd)] + [Raf(Spkc~S,Y1Y2~pY,mekbd,rasbd!1).RasGTP(rafbd!1)] -> [Raf(Spkc~S,Y1Y2~pY,mekbd,rasbd!1).RasGTP(rafbd!1)] + [MEK12(S1~S,S2~pS,bd)]
[NRP1(c~s,vegfabd!1).vegf(c~s,nrp1bd!1,r!2,r!3).vegfr2(Y1175~Y,c~s,dimer,l1!2).vegfr2(Y1175~Y,c~s,dimer,l1!3)] -> [NRP1(c~s,vegfabd!1).vegf(c~s,nrp1bd!1,r!2,r!3).vegfr2(Y1175~Y,c~s,dimer!4,l1!2).vegfr2(Y1175~Y,c~s,dimer!4,l1!3)]
[vegf(c~s,nrp1bd,r!1,r!2).vegfr2(Y1175~Y,c~s,dimer,l1!1).vegfr2(Y1175~pY,c~s,dimer,l1!2)] -> [vegf(c~s,nrp1bd,r!1,r!2).vegfr2(Y1175~Y,c~s,dimer!3,l1!1).vegfr2(Y1175~pY,c~s,dimer!3,l1!2)]
[vegf(c~s,nrp1bd,r!1,r!2).vegfr2(Y1175~Y,c~s,dimer!3,l1!1).vegfr2(Y1175~Y,c~s,dimer!3,l1!2)] -> [vegf(c~s,nrp1bd,r!1,r!2).vegfr2(Y1175~Y,c~s,dimer,l1!1).vegfr2(Y1175~Y,c~s,dimer,l1!2)]
[NRP1(c~s,vegfabd!1).vegf(c~s,nrp1bd!1,r!2,r!3).vegfr2(Y1175~Y,c~s,dimer!4,l1!2).vegfr2(Y1175~Y,c~s,dimer!4,l1!3)] -> [NRP1(c~s,vegfabd!1).vegf(c~s,nrp1bd!1,r!2,r!3).vegfr2(Y1175~Y,c~s,dimer,l1!2).vegfr2(Y1175~Y,c~s,dimer,l1!3)]
[NRP1(c~s,vegfabd!1).vegf(c~s,nrp1bd!1,r!2,r!3).vegfr1(c~s,dimer,l2!3,nrp1bd).vegfr2(Y1175~Y,c~s,dimer,l1!2)] -> [NRP1(c~s,vegfabd!1).vegf(c~s,nrp1bd!1,r!2,r!3).vegfr1(c~s,dimer!4,l2!3,nrp1bd).vegfr2(Y1175~Y,c~s,dimer!4,l1!2)]
[NRP1(c~s,vegfabd!1).NRP1(c~s,vegfabd!2).vegf(c~s,nrp1bd!1,r!3,r!4).vegfr1(c~s,dimer,l2!4,nrp1bd!2).vegfr2(Y1175~Y,c~s,dimer,l1!3)] -> [NRP1(c~s,vegfabd!1).NRP1(c~s,vegfabd!2).vegf(c~s,nrp1bd!1,r!3,r!4).vegfr1(c~s,dimer!5,l2!4,nrp1bd!2).vegfr2(Y1175~Y,c~s,dimer!5,l1!3)]
[vegf(c~s,nrp1bd,r!1,r!2).vegfr1(c~s,dimer!3,l2!2,nrp1bd).vegfr2(Y1175~Y,c~s,dimer!3,l1!1)] -> [vegf(c~s,nrp1bd,r!1,r!2).vegfr1(c~s,dimer,l2!2,nrp1bd).vegfr2(Y1175~Y,c~s,dimer,l1!1)]
[NRP1(c~s,vegfabd!1).vegf(c~s,nrp1bd,r!2,r!3).vegfr1(c~s,dimer!4,l2!3,nrp1bd!1).vegfr2(Y1175~Y,c~s,dimer!4,l1!2)] -> [NRP1(c~s,vegfabd!1).vegf(c~s,nrp1bd,r!2,r!3).vegfr1(c~s,dimer,l2!3,nrp1bd!1).vegfr2(Y1175~Y,c~s,dimer,l1!2)]
[NRP1(c~s,vegfabd!1).vegf(c~s,nrp1bd!1,r!2,r!3).vegfr1(c~s,dimer!4,l2!3,nrp1bd).vegfr2(Y1175~Y,c~s,dimer!4,l1!2)] -> [NRP1(c~s,vegfabd!1).vegf(c~s,nrp1bd!1,r!2,r!3).vegfr1(c~s,dimer,l2!3,nrp1bd).vegfr2(Y1175~Y,c~s,dimer,l1!2)]
[NRP1(c~s,vegfabd!1).NRP1(c~s,vegfabd!2).vegf(c~s,nrp1bd,r!3,r!4).vegfr1(c~s,dimer,l2!4,nrp1bd!1).vegfr1(c~s,dimer,l2!3,nrp1bd!2)] -> [NRP1(c~s,vegfabd!1).NRP1(c~s,vegfabd!2).vegf(c~s,nrp1bd,r!3,r!4).vegfr1(c~s,dimer!5,l2!4,nrp1bd!1).vegfr1(c~s,dimer!5,l2!3,nrp1bd!2)]
[NRP1(c~s,vegfabd!1).vegf(c~s,nrp1bd!1,r!2,r!3).vegfr1(c~s,dimer,l2!2,nrp1bd).vegfr1(c~s,dimer,l2!3,nrp1bd)] -> [NRP1(c~s,vegfabd!1).vegf(c~s,nrp1bd!1,r!2,r!3).vegfr1(c~s,dimer!4,l2!2,nrp1bd).vegfr1(c~s,dimer!4,l2!3,nrp1bd)]
[NRP1(c~s,vegfabd!1).NRP1(c~s,vegfabd!2).vegf(c~s,nrp1bd!1,r!3,r!4).vegfr1(c~s,dimer,l2!4,nrp1bd!2).vegfr1(c~s,dimer,l2!3,nrp1bd)] -> [NRP1(c~s,vegfabd!1).NRP1(c~s,vegfabd!2).vegf(c~s,nrp1bd!1,r!3,r!4).vegfr1(c~s,dimer!5,l2!4,nrp1bd!2).vegfr1(c~s,dimer!5,l2!3,nrp1bd)]
[NRP1(c~s,vegfabd!1).NRP1(c~s,vegfabd!2).NRP1(c~s,vegfabd!3).vegf(c~s,nrp1bd!1,r!4,r!5).vegfr1(c~s,dimer,l2!4,nrp1bd!2).vegfr1(c~s,dimer,l2!5,nrp1bd!3)] -> [NRP1(c~s,vegfabd!1).NRP1(c~s,vegfabd!2).NRP1(c~s,vegfabd!3).vegf(c~s,nrp1bd!1,r!4,r!5).vegfr1(c~s,dimer!6,l2!4,nrp1bd!2).vegfr1(c~s,dimer!6,l2!5,nrp1bd!3)]
[vegf(c~s,nrp1bd,r!1,r!2).vegfr1(c~s,dimer!3,l2!1,nrp1bd).vegfr1(c~s,dimer!3,l2!2,nrp1bd)] -> [vegf(c~s,nrp1bd,r!1,r!2).vegfr1(c~s,dimer,l2!1,nrp1bd).vegfr1(c~s,dimer,l2!2,nrp1bd)]
[NRP1(c~s,vegfabd!1).vegf(c~s,nrp1bd,r!2,r!3).vegfr1(c~s,dimer!4,l2!3,nrp1bd!1).vegfr1(c~s,dimer!4,l2!2,nrp1bd)] -> [NRP1(c~s,vegfabd!1).vegf(c~s,nrp1bd,r!2,r!3).vegfr1(c~s,dimer,l2!3,nrp1bd!1).vegfr1(c~s,dimer,l2!2,nrp1bd)]
[NRP1(c~s,vegfabd!1).vegf(c~s,nrp1bd!1,r!2,r!3).vegfr1(c~s,dimer!4,l2!2,nrp1bd).vegfr1(c~s,dimer!4,l2!3,nrp1bd)] -> [NRP1(c~s,vegfabd!1).vegf(c~s,nrp1bd!1,r!2,r!3).vegfr1(c~s,dimer,l2!2,nrp1bd).vegfr1(c~s,dimer,l2!3,nrp1bd)]
[NRP1(c~s,vegfabd)] + [vegf(c~s,nrp1bd,r!1,r!2).vegfr1(c~s,dimer!3,l2!2,nrp1bd).vegfr2(Y1175~Y,c~s,dimer!3,l1!1)] -> [NRP1(c~s,vegfabd!1).vegf(c~s,nrp1bd,r!2,r!3).vegfr1(c~s,dimer!4,l2!3,nrp1bd!1).vegfr2(Y1175~Y,c~s,dimer!4,l1!2)]
[NRP1(c~s,vegfabd)] + [vegf(c~s,nrp1bd,r!1,r!2).vegfr1(c~s,dimer!3,l2!1,nrp1bd).vegfr1(c~s,dimer!3,l2!2,nrp1bd)] -> [NRP1(c~s,vegfabd!1).vegf(c~s,nrp1bd,r!2,r!3).vegfr1(c~s,dimer!4,l2!3,nrp1bd!1).vegfr1(c~s,dimer!4,l2!2,nrp1bd)]
[NRP1(c~s,vegfabd)] + [NRP1(c~s,vegfabd!1).vegf(c~s,nrp1bd,r!2,r!3).vegfr1(c~s,dimer!4,l2!3,nrp1bd!1).vegfr1(c~s,dimer!4,l2!2,nrp1bd)] -> [NRP1(c~s,vegfabd!1).NRP1(c~s,vegfabd!2).vegf(c~s,nrp1bd,r!3,r!4).vegfr1(c~s,dimer!5,l2!4,nrp1bd!1).vegfr1(c~s,dimer!5,l2!3,nrp1bd!2)]
[NRP1(c~s,vegfabd)] + [NRP1(c~s,vegfabd!1).NRP1(c~s,vegfabd!2).vegf(c~s,nrp1bd!1,r!3,r).vegfr1(c~s,dimer!4,l2!3,nrp1bd!2).vegfr1(c~s,dimer!4,l2,nrp1bd)] -> [NRP1(c~s,vegfabd!1).NRP1(c~s,vegfabd!2).NRP1(c~s,vegfabd!3).vegf(c~s,nrp1bd!1,r!4,r).vegfr1(c~s,dimer!5,l2!4,nrp1bd!2).vegfr1(c~s,dimer!5,l2,nrp1bd!3)]
[NRP1(c~s,vegfabd)] + [NRP1(c~s,vegfabd!1).NRP1(c~s,vegfabd!2).vegf(c~s,nrp1bd!1,r!3,r).vegfr1(c~s,dimer!4,l2!3,nrp1bd).vegfr1(c~s,dimer!4,l2,nrp1bd!2)] -> [NRP1(c~s,vegfabd!1).NRP1(c~s,vegfabd!2).NRP1(c~s,vegfabd!3).vegf(c~s,nrp1bd!1,r!4,r).vegfr1(c~s,dimer!5,l2!4,nrp1bd!2).vegfr1(c~s,dimer!5,l2,nrp1bd!3)]
[NRP1(c~s,vegfabd)] + [NRP1(c~s,vegfabd!1).vegf(c~s,nrp1bd,r!2,r).vegfr1(c~s,dimer!3,l2!2,nrp1bd!1).vegfr1(c~s,dimer!3,l2,nrp1bd)] -> [NRP1(c~s,vegfabd!1).NRP1(c~s,vegfabd!2).vegf(c~s,nrp1bd,r!3,r).vegfr1(c~s,dimer!4,l2!3,nrp1bd!1).vegfr1(c~s,dimer!4,l2,nrp1bd!2)]
[NRP1(c~s,vegfabd)] + [NRP1(c~s,vegfabd!1).vegf(c~s,nrp1bd,r!2,r).vegfr1(c~s,dimer!3,l2!2,nrp1bd).vegfr1(c~s,dimer!3,l2,nrp1bd!1)] -> [NRP1(c~s,vegfabd!1).NRP1(c~s,vegfabd!2).vegf(c~s,nrp1bd,r!3,r).vegfr1(c~s,dimer!4,l2!3,nrp1bd!1).vegfr1(c~s,dimer!4,l2,nrp1bd!2)]
[NRP1(c~s,vegfabd)] + [NRP1(c~s,vegfabd!1).vegf(c~s,nrp1bd!1,r!2,r).vegf(c~s,nrp1bd,r!3,r).vegfr1(c~s,dimer!4,l2!2,nrp1bd).vegfr2(Y1175~Y,c~s,dimer!4,l1!3)] -> [NRP1(c~s,vegfabd!1).NRP1(c~s,vegfabd!2).vegf(c~s,nrp1bd!1,r!3,r).vegf(c~s,nrp1bd,r!4,r).vegfr1(c~s,dimer!5,l2!3,nrp1bd!2).vegfr2(Y1175~Y,c~s,dimer!5,l1!4)]
[NRP1(c~s,vegfabd)] + [vegf(c~s,nrp1bd,r!1,r).vegf(c~s,nrp1bd,r!2,r).vegfr1(c~s,dimer!3,l2!1,nrp1bd).vegfr2(Y1175~Y,c~s,dimer!3,l1!2)] -> [NRP1(c~s,vegfabd!1).vegf(c~s,nrp1bd,r!2,r).vegf(c~s,nrp1bd,r!3,r).vegfr1(c~s,dimer!4,l2!2,nrp1bd!1).vegfr2(Y1175~Y,c~s,dimer!4,l1!3)]
[NRP1(c~s,vegfabd)] + [NRP1(c~s,vegfabd!1).vegf(c~s,nrp1bd!1,r!2,r!3).vegfr1(c~s,dimer,l2!3,nrp1bd).vegfr2(Y1175~Y,c~s,dimer,l1!2)] -> [NRP1(c~s,vegfabd!1).NRP1(c~s,vegfabd!2).vegf(c~s,nrp1bd!1,r!3,r!4).vegfr1(c~s,dimer,l2!4,nrp1bd!2).vegfr2(Y1175~Y,c~s,dimer,l1!3)]
[NRP1(c~s,vegfabd)] + [NRP1(c~s,vegfabd!1).vegf(c~s,nrp1bd!1,r!2,r!3).vegfr1(c~s,dimer!4,l2!3,nrp1bd).vegfr2(Y1175~Y,c~s,dimer!4,l1!2)] -> [NRP1(c~s,vegfabd!1).NRP1(c~s,vegfabd!2).vegf(c~s,nrp1bd!1,r!3,r!4).vegfr1(c~s,dimer!5,l2!4,nrp1bd!2).vegfr2(Y1175~Y,c~s,dimer!5,l1!3)]
[NRP1(c~s,vegfabd)] + [NRP1(c~s,vegfabd!1).vegf(c~s,nrp1bd!1,r!2,r!3).vegfr1(c~s,dimer,l2!2,nrp1bd).vegfr1(c~s,dimer,l2!3,nrp1bd)] -> [NRP1(c~s,vegfabd!1).NRP1(c~s,vegfabd!2).vegf(c~s,nrp1bd!1,r!3,r!4).vegfr1(c~s,dimer,l2!4,nrp1bd!2).vegfr1(c~s,dimer,l2!3,nrp1bd)]
[NRP1(c~s,vegfabd)] + [NRP1(c~s,vegfabd!1).NRP1(c~s,vegfabd!2).vegf(c~s,nrp1bd!1,r!3,r!4).vegfr1(c~s,dimer,l2!4,nrp1bd!2).vegfr1(c~s,dimer,l2!3,nrp1bd)] -> [NRP1(c~s,vegfabd!1).NRP1(c~s,vegfabd!2).NRP1(c~s,vegfabd!3).vegf(c~s,nrp1bd!1,r!4,r!5).vegfr1(c~s,dimer,l2!4,nrp1bd!2).vegfr1(c~s,dimer,l2!5,nrp1bd!3)]
[NRP1(c~s,vegfabd)] + [NRP1(c~s,vegfabd!1).vegf(c~s,nrp1bd!1,r!2,r!3).vegfr1(c~s,dimer!4,l2!2,nrp1bd).vegfr1(c~s,dimer!4,l2!3,nrp1bd)] -> [NRP1(c~s,vegfabd!1).NRP1(c~s,vegfabd!2).vegf(c~s,nrp1bd!1,r!3,r!4).vegfr1(c~s,dimer!5,l2!4,nrp1bd!2).vegfr1(c~s,dimer!5,l2!3,nrp1bd)]
[NRP1(c~s,vegfabd)] + [NRP1(c~s,vegfabd!1).vegf(c~s,nrp1bd!1,r!2,r).vegf(c~s,nrp1bd,r!3,r).vegfr1(c~s,dimer!4,l2!3,nrp1bd).vegfr2(Y1175~Y,c~s,dimer!4,l1!2)] -> [NRP1(c~s,vegfabd!1).NRP1(c~s,vegfabd!2).vegf(c~s,nrp1bd!1,r!3,r).vegf(c~s,nrp1bd,r!4,r).vegfr1(c~s,dimer!5,l2!4,nrp1bd!2).vegfr2(Y1175~Y,c~s,dimer!5,l1!3)]
[NRP1(c~s,vegfabd)] + [NRP1(c~s,vegfabd!1).vegf(c~s,nrp1bd!1,r!2,r).vegf(c~s,nrp1bd,r!3,r).vegfr1(c~s,dimer!4,l2!2,nrp1bd).vegfr1(c~s,dimer!4,l2!3,nrp1bd)] -> [NRP1(c~s,vegfabd!1).NRP1(c~s,vegfabd!2).vegf(c~s,nrp1bd!1,r!3,r).vegf(c~s,nrp1bd,r!4,r).vegfr1(c~s,dimer!5,l2!3,nrp1bd!2).vegfr1(c~s,dimer!5,l2!4,nrp1bd)]
[NRP1(c~s,vegfabd)] + [NRP1(c~s,vegfabd!1).vegf(c~s,nrp1bd!1,r!2,r).vegf(c~s,nrp1bd,r!3,r).vegfr1(c~s,dimer!4,l2!2,nrp1bd).vegfr1(c~s,dimer!4,l2!3,nrp1bd)] -> [NRP1(c~s,vegfabd!1).NRP1(c~s,vegfabd!2).vegf(c~s,nrp1bd!1,r!3,r).vegf(c~s,nrp1bd,r!4,r).vegfr1(c~s,dimer!5,l2!4,nrp1bd!2).vegfr1(c~s,dimer!5,l2!3,nrp1bd)]
[NRP1(c~s,vegfabd)] + [vegf(c~s,nrp1bd,r!1,r).vegf(c~s,nrp1bd,r!2,r).vegfr1(c~s,dimer!3,l2!1,nrp1bd).vegfr1(c~s,dimer!3,l2!2,nrp1bd)] -> [NRP1(c~s,vegfabd!1).vegf(c~s,nrp1bd,r!2,r).vegf(c~s,nrp1bd,r!3,r).vegfr1(c~s,dimer!4,l2!2,nrp1bd!1).vegfr1(c~s,dimer!4,l2!3,nrp1bd)]
[NRP1(c~s,vegfabd!1).vegf(c~s,nrp1bd,r!2,r!3).vegfr1(c~s,dimer!4,l2!3,nrp1bd!1).vegfr2(Y1175~Y,c~s,dimer!4,l1!2)] -> [NRP1(c~s,vegfabd)] + [vegf(c~s,nrp1bd,r!1,r!2).vegfr1(c~s,dimer!3,l2!2,nrp1bd).vegfr2(Y1175~Y,c~s,dimer!3,l1!1)]
[NRP1(c~s,vegfabd!1).vegf(c~s,nrp1bd,r!2,r!3).vegfr1(c~s,dimer!4,l2!3,nrp1bd!1).vegfr1(c~s,dimer!4,l2!2,nrp1bd)] -> [NRP1(c~s,vegfabd)] + [vegf(c~s,nrp1bd,r!1,r!2).vegfr1(c~s,dimer!3,l2!1,nrp1bd).vegfr1(c~s,dimer!3,l2!2,nrp1bd)]
[NRP1(c~s,vegfabd!1).NRP1(c~s,vegfabd!2).vegf(c~s,nrp1bd!1,r!3,r).vegfr1(c~s,dimer!4,l2,nrp1bd!2).vegfr2(Y1175~Y,c~s,dimer!4,l1!3)] -> [NRP1(c~s,vegfabd)] + [NRP1(c~s,vegfabd!1).vegf(c~s,nrp1bd!1,r!2,r).vegfr1(c~s,dimer!3,l2,nrp1bd).vegfr2(Y1175~Y,c~s,dimer!3,l1!2)]
[NRP1(c~s,vegfabd!1).NRP1(c~s,vegfabd!2).vegf(c~s,nrp1bd!1,r!3,r).vegfr1(c~s,dimer!4,l2!3,nrp1bd!2).vegfr1(c~s,dimer!4,l2,nrp1bd)] -> [NRP1(c~s,vegfabd)] + [NRP1(c~s,vegfabd!1).vegf(c~s,nrp1bd!1,r!2,r).vegfr1(c~s,dimer!3,l2!2,nrp1bd).vegfr1(c~s,dimer!3,l2,nrp1bd)]
[NRP1(c~s,vegfabd!1).NRP1(c~s,vegfabd!2).vegf(c~s,nrp1bd!1,r!3,r).vegfr1(c~s,dimer!4,l2!3,nrp1bd).vegfr1(c~s,dimer!4,l2,nrp1bd!2)] -> [NRP1(c~s,vegfabd)] + [NRP1(c~s,vegfabd!1).vegf(c~s,nrp1bd!1,r!2,r).vegfr1(c~s,dimer!3,l2!2,nrp1bd).vegfr1(c~s,dimer!3,l2,nrp1bd)]
[NRP1(c~s,vegfabd!1).NRP1(c~s,vegfabd!2).vegf(c~s,nrp1bd!1,r!3,r).vegfr1(c~s,dimer!4,l2!3,nrp1bd!2).vegfr2(Y1175~Y,c~s,dimer!4,l1)] -> [NRP1(c~s,vegfabd)] + [NRP1(c~s,vegfabd!1).vegf(c~s,nrp1bd!1,r!2,r).vegfr1(c~s,dimer!3,l2!2,nrp1bd).vegfr2(Y1175~Y,c~s,dimer!3,l1)]
[NRP1(c~s,vegfabd!1).vegf(c~s,nrp1bd,r!2,r).vegfr1(c~s,dimer!3,l2,nrp1bd!1).vegfr2(Y1175~Y,c~s,dimer!3,l1!2)] -> [NRP1(c~s,vegfabd)] + [vegf(c~s,nrp1bd,r!1,r).vegfr1(c~s,dimer!2,l2,nrp1bd).vegfr2(Y1175~Y,c~s,dimer!2,l1!1)]
[NRP1(c~s,vegfabd!1).NRP1(c~s,vegfabd!2).vegf(c~s,nrp1bd,r!3,r!4).vegfr1(c~s,dimer,l2!4,nrp1bd!1).vegfr1(c~s,dimer,l2!3,nrp1bd!2)] -> [NRP1(c~s,vegfabd)] + [NRP1(c~s,vegfabd!1).vegf(c~s,nrp1bd,r!2,r!3).vegfr1(c~s,dimer,l2!3,nrp1bd!1).vegfr1(c~s,dimer,l2!2,nrp1bd)]
[NRP1(c~s,vegfabd!1).vegf(c~s,nrp1bd,r!2,r).vegfr1(c~s,dimer!3,l2!2,nrp1bd!1).vegfr2(Y1175~Y,c~s,dimer!3,l1)] -> [NRP1(c~s,vegfabd)] + [vegf(c~s,nrp1bd,r!1,r).vegfr1(c~s,dimer!2,l2!1,nrp1bd).vegfr2(Y1175~Y,c~s,dimer!2,l1)]
[NRP1(c~s,vegfabd!1).vegf(c~s,nrp1bd,r!2,r).vegfr1(c~s,dimer!3,l2!2,nrp1bd!1).vegfr1(c~s,dimer!3,l2,nrp1bd)] -> [NRP1(c~s,vegfabd)] + [vegf(c~s,nrp1bd,r!1,r).vegfr1(c~s,dimer!2,l2!1,nrp1bd).vegfr1(c~s,dimer!2,l2,nrp1bd)]
[NRP1(c~s,vegfabd!1).vegf(c~s,nrp1bd,r!2,r).vegfr1(c~s,dimer!3,l2!2,nrp1bd).vegfr1(c~s,dimer!3,l2,nrp1bd!1)] -> [NRP1(c~s,vegfabd)] + [vegf(c~s,nrp1bd,r!1,r).vegfr1(c~s,dimer!2,l2!1,nrp1bd).vegfr1(c~s,dimer!2,l2,nrp1bd)]
[NRP1(c~s,vegfabd!1).NRP1(c~s,vegfabd!2).NRP1(c~s,vegfabd!3).vegf(c~s,nrp1bd!1,r!4,r).vegfr1(c~s,dimer!5,l2!4,nrp1bd!2).vegfr1(c~s,dimer!5,l2,nrp1bd!3)] -> [NRP1(c~s,vegfabd)] + [NRP1(c~s,vegfabd!1).NRP1(c~s,vegfabd!2).vegf(c~s,nrp1bd!1,r!3,r).vegfr1(c~s,dimer!4,l2!3,nrp1bd).vegfr1(c~s,dimer!4,l2,nrp1bd!2)]
[NRP1(c~s,vegfabd!1).NRP1(c~s,vegfabd!2).NRP1(c~s,vegfabd!3).vegf(c~s,nrp1bd!1,r!4,r).vegfr1(c~s,dimer!5,l2!4,nrp1bd!2).vegfr1(c~s,dimer!5,l2,nrp1bd!3)] -> [NRP1(c~s,vegfabd)] + [NRP1(c~s,vegfabd!1).NRP1(c~s,vegfabd!2).vegf(c~s,nrp1bd!1,r!3,r).vegfr1(c~s,dimer!4,l2!3,nrp1bd!2).vegfr1(c~s,dimer!4,l2,nrp1bd)]
[NRP1(c~s,vegfabd!1).NRP1(c~s,vegfabd!2).vegf(c~s,nrp1bd!1,r!3,r!4).vegfr1(c~s,dimer,l2!4,nrp1bd!2).vegfr2(Y1175~Y,c~s,dimer,l1!3)] -> [NRP1(c~s,vegfabd)] + [NRP1(c~s,vegfabd!1).vegf(c~s,nrp1bd!1,r!2,r!3).vegfr1(c~s,dimer,l2!3,nrp1bd).vegfr2(Y1175~Y,c~s,dimer,l1!2)]
[NRP1(c~s,vegfabd!1).NRP1(c~s,vegfabd!2).vegf(c~s,nrp1bd!1,r!3,r!4).vegfr1(c~s,dimer,l2!4,nrp1bd!2).vegfr1(c~s,dimer,l2!3,nrp1bd)] -> [NRP1(c~s,vegfabd)] + [NRP1(c~s,vegfabd!1).vegf(c~s,nrp1bd!1,r!2,r!3).vegfr1(c~s,dimer,l2!2,nrp1bd).vegfr1(c~s,dimer,l2!3,nrp1bd)]
[NRP1(c~s,vegfabd!1).NRP1(c~s,vegfabd!2).NRP1(c~s,vegfabd!3).vegf(c~s,nrp1bd!1,r!4,r!5).vegfr1(c~s,dimer,l2!4,nrp1bd!2).vegfr1(c~s,dimer,l2!5,nrp1bd!3)] -> [NRP1(c~s,vegfabd)] + [NRP1(c~s,vegfabd!1).NRP1(c~s,vegfabd!2).vegf(c~s,nrp1bd!1,r!3,r!4).vegfr1(c~s,dimer,l2!4,nrp1bd!2).vegfr1(c~s,dimer,l2!3,nrp1bd)]
[NRP1(c~s,vegfabd!1).NRP1(c~s,vegfabd!2).vegf(c~s,nrp1bd,r!3,r).vegfr1(c~s,dimer!4,l2!3,nrp1bd!1).vegfr1(c~s,dimer!4,l2,nrp1bd!2)] -> [NRP1(c~s,vegfabd)] + [NRP1(c~s,vegfabd!1).vegf(c~s,nrp1bd,r!2,r).vegfr1(c~s,dimer!3,l2!2,nrp1bd).vegfr1(c~s,dimer!3,l2,nrp1bd!1)]
[NRP1(c~s,vegfabd!1).NRP1(c~s,vegfabd!2).vegf(c~s,nrp1bd,r!3,r).vegfr1(c~s,dimer!4,l2!3,nrp1bd!1).vegfr1(c~s,dimer!4,l2,nrp1bd!2)] -> [NRP1(c~s,vegfabd)] + [NRP1(c~s,vegfabd!1).vegf(c~s,nrp1bd,r!2,r).vegfr1(c~s,dimer!3,l2!2,nrp1bd!1).vegfr1(c~s,dimer!3,l2,nrp1bd)]
[NRP1(c~s,vegfabd!1).NRP1(c~s,vegfabd!2).vegf(c~s,nrp1bd!1,r!3,r).vegfr1(c~s,dimer!4,l2,nrp1bd!2).vegfr2(Y1175~Y,c~s,dimer!4,l1!3)] -> [NRP1(c~s,vegfabd!1).vegf(c~s,nrp1bd!1,r,r)] + [NRP1(c~s,vegfabd!1).vegfr1(c~s,dimer!2,l2,nrp1bd!1).vegfr2(Y1175~Y,c~s,dimer!2,l1)]
[NRP1(c~s,vegfabd!1).NRP1(c~s,vegfabd!2).vegf(c~s,nrp1bd!1,r!3,r).vegfr1(c~s,dimer!4,l2!3,nrp1bd!2).vegfr1(c~s,dimer!4,l2,nrp1bd)] -> [NRP1(c~s,vegfabd!1).vegf(c~s,nrp1bd!1,r,r)] + [NRP1(c~s,vegfabd!1).vegfr1(c~s,dimer!2,l2,nrp1bd!1).vegfr1(c~s,dimer!2,l2,nrp1bd)]
[NRP1(c~s,vegfabd!1).NRP1(c~s,vegfabd!2).vegf(c~s,nrp1bd!1,r!3,r).vegfr1(c~s,dimer!4,l2!3,nrp1bd).vegfr1(c~s,dimer!4,l2,nrp1bd!2)] -> [NRP1(c~s,vegfabd!1).vegf(c~s,nrp1bd!1,r,r)] + [NRP1(c~s,vegfabd!1).vegfr1(c~s,dimer!2,l2,nrp1bd!1).vegfr1(c~s,dimer!2,l2,nrp1bd)]
[NRP1(c~s,vegfabd!1).NRP1(c~s,vegfabd!2).NRP1(c~s,vegfabd!3).vegf(c~s,nrp1bd!1,r!4,r).vegfr1(c~s,dimer!5,l2!4,nrp1bd!2).vegfr1(c~s,dimer!5,l2,nrp1bd!3)] -> [NRP1(c~s,vegfabd!1).vegf(c~s,nrp1bd!1,r,r)] + [NRP1(c~s,vegfabd!1).NRP1(c~s,vegfabd!2).vegfr1(c~s,dimer!3,l2,nrp1bd!1).vegfr1(c~s,dimer!3,l2,nrp1bd!2)]
[NRP1(c~s,vegfabd!1).NRP1(c~s,vegfabd!2).vegf(c~s,nrp1bd!1,r!3,r).vegfr1(c~s,dimer!4,l2!3,nrp1bd!2).vegfr2(Y1175~Y,c~s,dimer!4,l1)] -> [NRP1(c~s,vegfabd!1).vegf(c~s,nrp1bd!1,r,r)] + [NRP1(c~s,vegfabd!1).vegfr1(c~s,dimer!2,l2,nrp1bd!1).vegfr2(Y1175~Y,c~s,dimer!2,l1)]
vegf_L + [NRP1(c~s,vegfabd!1).NRP1(c~s,vegfabd!2).vegf(c~s,nrp1bd!1,r!3,r).vegfr1(c~s,dimer!4,l2!3,nrp1bd!2).vegfr2(Y1175~Y,c~s,dimer!4,l1)] -> vegf_L + [NRP1(c~s,vegfabd!1).NRP1(c~s,vegfabd!2).vegf(c~s,nrp1bd!1,r!3,r).vegf(c~s,nrp1bd,r!4,r).vegfr1(c~s,dimer!5,l2!3,nrp1bd!2).vegfr2(Y1175~Y,c~s,dimer!5,l1!4)]
vegf_L + [NRP1(c~s,vegfabd!1).vegf(c~s,nrp1bd,r!2,r).vegfr1(c~s,dimer!3,l2!2,nrp1bd!1).vegfr2(Y1175~Y,c~s,dimer!3,l1)] -> vegf_L + [NRP1(c~s,vegfabd!1).vegf(c~s,nrp1bd,r!2,r).vegf(c~s,nrp1bd,r!3,r).vegfr1(c~s,dimer!4,l2!2,nrp1bd!1).vegfr2(Y1175~Y,c~s,dimer!4,l1!3)]
[NRP1(c~s,vegfabd!1).vegf(c~s,nrp1bd,r!2,r).vegfr1(c~s,dimer!3,l2,nrp1bd!1).vegfr2(Y1175~Y,c~s,dimer!3,l1!2)] -> [NRP1(c~s,vegfabd!1).vegfr1(c~s,dimer!2,l2,nrp1bd!1).vegfr2(Y1175~Y,c~s,dimer!2,l1)]
[NRP1(c~s,vegfabd!1).vegf(c~s,nrp1bd!1,r!2,r).vegf(c~s,nrp1bd,r!3,r).vegfr2(Y1175~Y,c~s,dimer!4,l1!2).vegfr2(Y1175~Y,c~s,dimer!4,l1!3)] -> [NRP1(c~s,vegfabd!1).vegf(c~s,nrp1bd!1,r!2,r).vegfr2(Y1175~Y,c~s,dimer!3,l1!2).vegfr2(Y1175~Y,c~s,dimer!3,l1)]
[NRP1(c~s,vegfabd!1).vegf(c~s,nrp1bd!1,r!2,r).vegf(c~s,nrp1bd,r!3,r).vegfr1(c~s,dimer!4,l2!2,nrp1bd).vegfr2(Y1175~Y,c~s,dimer!4,l1!3)] -> [NRP1(c~s,vegfabd!1).vegf(c~s,nrp1bd!1,r!2,r).vegfr1(c~s,dimer!3,l2!2,nrp1bd).vegfr2(Y1175~Y,c~s,dimer!3,l1)]
[vegf(c~s,nrp1bd,r!1,r).vegf(c~s,nrp1bd,r!2,r).vegfr2(Y1175~Y,c~s,dimer!3,l1!1).vegfr2(Y1175~Y,c~s,dimer!3,l1!2)] -> [vegf(c~s,nrp1bd,r!1,r).vegfr2(Y1175~Y,c~s,dimer!2,l1!1).vegfr2(Y1175~Y,c~s,dimer!2,l1)]
[vegf(c~s,nrp1bd,r!1,r).vegf(c~s,nrp1bd,r!2,r).vegfr1(c~s,dimer!3,l2!1,nrp1bd).vegfr2(Y1175~Y,c~s,dimer!3,l1!2)] -> [vegf(c~s,nrp1bd,r!1,r).vegfr1(c~s,dimer!2,l2!1,nrp1bd).vegfr2(Y1175~Y,c~s,dimer!2,l1)]
[vegf(c~s,nrp1bd,r!1,r!2).vegfr2(Y1175~Y,c~s,dimer,l1!1).vegfr2(Y1175~pY,c~s,dimer,l1!2)] -> [vegf(c~s,nrp1bd,r!1,r).vegfr2(Y1175~Y,c~s,dimer,l1!1)] + [vegfr2(Y1175~pY,c~s,dimer,l1)]
[vegf(c~s,nrp1bd,r!1,r!2).vegfr2(Y1175~Y,c~s,dimer,l1!1).vegfr2(Y1175~pY,c~s,dimer,l1!2)] -> [vegfr2(Y1175~Y,c~s,dimer,l1)] + [vegf(c~s,nrp1bd,r!1,r).vegfr2(Y1175~pY,c~s,dimer,l1!1)]
[vegf(c~s,nrp1bd,r!1,r!2).vegfr2(Y1175~Y,c~s,dimer!3,l1!1).vegfr2(Y1175~Y,c~s,dimer!3,l1!2)] -> [vegf(c~s,nrp1bd,r!1,r).vegfr2(Y1175~Y,c~s,dimer!2,l1!1).vegfr2(Y1175~Y,c~s,dimer!2,l1)]
[NRP1(c~s,vegfabd!1).vegf(c~s,nrp1bd,r!2,r).vegfr1(c~s,dimer!3,l2,nrp1bd!1).vegfr2(Y1175~Y,c~s,dimer!3,l1!2)] -> [NRP1(c~s,vegfabd!1).vegf(c~s,nrp1bd,r!2,r!3).vegfr1(c~s,dimer!4,l2!3,nrp1bd!1).vegfr2(Y1175~Y,c~s,dimer!4,l1!2)]
[vegf(c~s,nrp1bd,r!1,r!2).vegfr1(c~s,dimer!3,l2!2,nrp1bd).vegfr2(Y1175~Y,c~s,dimer!3,l1!1)] -> [vegf(c~s,nrp1bd,r!1,r).vegfr1(c~s,dimer!2,l2,nrp1bd).vegfr2(Y1175~Y,c~s,dimer!2,l1!1)]
[NRP1(c~s,vegfabd!1).vegf(c~s,nrp1bd,r!2,r!3).vegfr1(c~s,dimer!4,l2!3,nrp1bd!1).vegfr2(Y1175~Y,c~s,dimer!4,l1!2)] -> [NRP1(c~s,vegfabd!1).vegf(c~s,nrp1bd,r!2,r).vegfr1(c~s,dimer!3,l2,nrp1bd!1).vegfr2(Y1175~Y,c~s,dimer!3,l1!2)]
[NRP1(c~s,vegfabd!1).NRP1(c~s,vegfabd!2).vegf(c~s,nrp1bd,r!3,r!4).vegfr1(c~s,dimer,l2!4,nrp1bd!1).vegfr1(c~s,dimer,l2!3,nrp1bd!2)] -> [NRP1(c~s,vegfabd!1).vegfr1(c~s,dimer,l2,nrp1bd!1)] + [NRP1(c~s,vegfabd!1).vegf(c~s,nrp1bd,r!2,r).vegfr1(c~s,dimer,l2!2,nrp1bd!1)]
[NRP1(c~s,vegfabd!1).vegf(c~s,nrp1bd,r!2,r).vegfr1(c~s,dimer!3,l2!2,nrp1bd!1).vegfr1(c~s,dimer!3,l2,nrp1bd)] -> [NRP1(c~s,vegfabd!1).vegf(c~s,nrp1bd,r!2,r!3).vegfr1(c~s,dimer!4,l2!3,nrp1bd!1).vegfr1(c~s,dimer!4,l2!2,nrp1bd)]
[NRP1(c~s,vegfabd!1).vegf(c~s,nrp1bd,r!2,r).vegfr1(c~s,dimer!3,l2!2,nrp1bd).vegfr1(c~s,dimer!3,l2,nrp1bd!1)] -> [NRP1(c~s,vegfabd!1).vegf(c~s,nrp1bd,r!2,r!3).vegfr1(c~s,dimer!4,l2!3,nrp1bd!1).vegfr1(c~s,dimer!4,l2!2,nrp1bd)]
[NRP1(c~s,vegfabd!1).NRP1(c~s,vegfabd!2).vegf(c~s,nrp1bd,r!3,r).vegfr1(c~s,dimer!4,l2!3,nrp1bd!1).vegfr1(c~s,dimer!4,l2,nrp1bd!2)] -> [NRP1(c~s,vegfabd!1).NRP1(c~s,vegfabd!2).vegf(c~s,nrp1bd,r!3,r!4).vegfr1(c~s,dimer!5,l2!4,nrp1bd!1).vegfr1(c~s,dimer!5,l2!3,nrp1bd!2)]
[vegf(c~s,nrp1bd,r!1,r!2).vegfr1(c~s,dimer!3,l2!1,nrp1bd).vegfr1(c~s,dimer!3,l2!2,nrp1bd)] -> [vegf(c~s,nrp1bd,r!1,r).vegfr1(c~s,dimer!2,l2!1,nrp1bd).vegfr1(c~s,dimer!2,l2,nrp1bd)]
[NRP1(c~s,vegfabd!1).vegf(c~s,nrp1bd,r!2,r!3).vegfr1(c~s,dimer!4,l2!3,nrp1bd!1).vegfr1(c~s,dimer!4,l2!2,nrp1bd)] -> [NRP1(c~s,vegfabd!1).vegf(c~s,nrp1bd,r!2,r).vegfr1(c~s,dimer!3,l2!2,nrp1bd).vegfr1(c~s,dimer!3,l2,nrp1bd!1)]
[NRP1(c~s,vegfabd!1).vegf(c~s,nrp1bd,r!2,r!3).vegfr1(c~s,dimer!4,l2!3,nrp1bd!1).vegfr1(c~s,dimer!4,l2!2,nrp1bd)] -> [NRP1(c~s,vegfabd!1).vegf(c~s,nrp1bd,r!2,r).vegfr1(c~s,dimer!3,l2!2,nrp1bd!1).vegfr1(c~s,dimer!3,l2,nrp1bd)]
[NRP1(c~s,vegfabd!1).vegf(c~s,nrp1bd,r!2,r).vegfr1(c~s,dimer!3,l2!2,nrp1bd!1).vegfr2(Y1175~Y,c~s,dimer!3,l1)] -> [NRP1(c~s,vegfabd!1).vegf(c~s,nrp1bd,r!2,r!3).vegfr1(c~s,dimer!4,l2!3,nrp1bd!1).vegfr2(Y1175~Y,c~s,dimer!4,l1!2)]
[vegf(c~s,nrp1bd,r!1,r!2).vegfr1(c~s,dimer!3,l2!2,nrp1bd).vegfr2(Y1175~Y,c~s,dimer!3,l1!1)] -> [vegf(c~s,nrp1bd,r!1,r).vegfr1(c~s,dimer!2,l2!1,nrp1bd).vegfr2(Y1175~Y,c~s,dimer!2,l1)]
[NRP1(c~s,vegfabd!1).vegf(c~s,nrp1bd,r!2,r!3).vegfr1(c~s,dimer!4,l2!3,nrp1bd!1).vegfr2(Y1175~Y,c~s,dimer!4,l1!2)] -> [NRP1(c~s,vegfabd!1).vegf(c~s,nrp1bd,r!2,r).vegfr1(c~s,dimer!3,l2!2,nrp1bd!1).vegfr2(Y1175~Y,c~s,dimer!3,l1)]
[NRP1(c~s,vegfabd!1).vegf(c~s,nrp1bd!1,r!2,r!3).vegfr2(Y1175~Y,c~s,dimer,l1!2).vegfr2(Y1175~Y,c~s,dimer,l1!3)] -> [vegfr2(Y1175~Y,c~s,dimer,l1)] + [NRP1(c~s,vegfabd!1).vegf(c~s,nrp1bd!1,r!2,r).vegfr2(Y1175~Y,c~s,dimer,l1!2)]
[NRP1(c~s,vegfabd!1).vegf(c~s,nrp1bd!1,r!2,r!3).vegfr1(c~s,dimer,l2!3,nrp1bd).vegfr2(Y1175~Y,c~s,dimer,l1!2)] -> [vegfr1(c~s,dimer,l2,nrp1bd)] + [NRP1(c~s,vegfabd!1).vegf(c~s,nrp1bd!1,r!2,r).vegfr2(Y1175~Y,c~s,dimer,l1!2)]
[NRP1(c~s,vegfabd!1).NRP1(c~s,vegfabd!2).vegf(c~s,nrp1bd!1,r!3,r!4).vegfr1(c~s,dimer,l2!4,nrp1bd!2).vegfr2(Y1175~Y,c~s,dimer,l1!3)] -> [NRP1(c~s,vegfabd!1).vegfr1(c~s,dimer,l2,nrp1bd!1)] + [NRP1(c~s,vegfabd!1).vegf(c~s,nrp1bd!1,r!2,r).vegfr2(Y1175~Y,c~s,dimer,l1!2)]
[NRP1(c~s,vegfabd!1).vegf(c~s,nrp1bd!1,r!2,r!3).vegfr2(Y1175~Y,c~s,dimer!4,l1!2).vegfr2(Y1175~Y,c~s,dimer!4,l1!3)] -> [NRP1(c~s,vegfabd!1).vegf(c~s,nrp1bd!1,r!2,r).vegfr2(Y1175~Y,c~s,dimer!3,l1!2).vegfr2(Y1175~Y,c~s,dimer!3,l1)]
[NRP1(c~s,vegfabd!1).NRP1(c~s,vegfabd!2).vegf(c~s,nrp1bd!1,r!3,r).vegfr1(c~s,dimer!4,l2,nrp1bd!2).vegfr2(Y1175~Y,c~s,dimer!4,l1!3)] -> [NRP1(c~s,vegfabd!1).NRP1(c~s,vegfabd!2).vegf(c~s,nrp1bd!1,r!3,r!4).vegfr1(c~s,dimer!5,l2!4,nrp1bd!2).vegfr2(Y1175~Y,c~s,dimer!5,l1!3)]
[NRP1(c~s,vegfabd!1).vegf(c~s,nrp1bd!1,r!2,r!3).vegfr1(c~s,dimer!4,l2!3,nrp1bd).vegfr2(Y1175~Y,c~s,dimer!4,l1!2)] -> [NRP1(c~s,vegfabd!1).vegf(c~s,nrp1bd!1,r!2,r).vegfr1(c~s,dimer!3,l2,nrp1bd).vegfr2(Y1175~Y,c~s,dimer!3,l1!2)]
[NRP1(c~s,vegfabd!1).vegf(c~s,nrp1bd!1,r!2,r!3).vegfr1(c~s,dimer,l2!2,nrp1bd).vegfr1(c~s,dimer,l2!3,nrp1bd)] -> [vegfr1(c~s,dimer,l2,nrp1bd)] + [NRP1(c~s,vegfabd!1).vegf(c~s,nrp1bd!1,r!2,r).vegfr1(c~s,dimer,l2!2,nrp1bd)]
[NRP1(c~s,vegfabd!1).NRP1(c~s,vegfabd!2).vegf(c~s,nrp1bd!1,r!3,r!4).vegfr1(c~s,dimer,l2!4,nrp1bd!2).vegfr1(c~s,dimer,l2!3,nrp1bd)] -> [NRP1(c~s,vegfabd!1).vegfr1(c~s,dimer,l2,nrp1bd!1)] + [NRP1(c~s,vegfabd!1).vegf(c~s,nrp1bd!1,r!2,r).vegfr1(c~s,dimer,l2!2,nrp1bd)]
[NRP1(c~s,vegfabd!1).NRP1(c~s,vegfabd!2).vegf(c~s,nrp1bd!1,r!3,r!4).vegfr1(c~s,dimer,l2!4,nrp1bd!2).vegfr1(c~s,dimer,l2!3,nrp1bd)] -> [vegfr1(c~s,dimer,l2,nrp1bd)] + [NRP1(c~s,vegfabd!1).NRP1(c~s,vegfabd!2).vegf(c~s,nrp1bd!1,r!3,r).vegfr1(c~s,dimer,l2!3,nrp1bd!2)]
[NRP1(c~s,vegfabd!1).NRP1(c~s,vegfabd!2).NRP1(c~s,vegfabd!3).vegf(c~s,nrp1bd!1,r!4,r!5).vegfr1(c~s,dimer,l2!4,nrp1bd!2).vegfr1(c~s,dimer,l2!5,nrp1bd!3)] -> [NRP1(c~s,vegfabd!1).vegfr1(c~s,dimer,l2,nrp1bd!1)] + [NRP1(c~s,vegfabd!1).NRP1(c~s,vegfabd!2).vegf(c~s,nrp1bd!1,r!3,r).vegfr1(c~s,dimer,l2!3,nrp1bd!2)]
[NRP1(c~s,vegfabd!1).vegf(c~s,nrp1bd!1,r!2,r!3).vegfr1(c~s,dimer,l2!3,nrp1bd).vegfr2(Y1175~Y,c~s,dimer,l1!2)] -> [vegfr2(Y1175~Y,c~s,dimer,l1)] + [NRP1(c~s,vegfabd!1).vegf(c~s,nrp1bd!1,r!2,r).vegfr1(c~s,dimer,l2!2,nrp1bd)]
[NRP1(c~s,vegfabd!1).NRP1(c~s,vegfabd!2).vegf(c~s,nrp1bd!1,r!3,r!4).vegfr1(c~s,dimer,l2!4,nrp1bd!2).vegfr2(Y1175~Y,c~s,dimer,l1!3)] -> [vegfr2(Y1175~Y,c~s,dimer,l1)] + [NRP1(c~s,vegfabd!1).NRP1(c~s,vegfabd!2).vegf(c~s,nrp1bd!1,r!3,r).vegfr1(c~s,dimer,l2!3,nrp1bd!2)]
[NRP1(c~s,vegfabd!1).NRP1(c~s,vegfabd!2).vegf(c~s,nrp1bd!1,r!3,r).vegfr1(c~s,dimer!4,l2!3,nrp1bd!2).vegfr1(c~s,dimer!4,l2,nrp1bd)] -> [NRP1(c~s,vegfabd!1).NRP1(c~s,vegfabd!2).vegf(c~s,nrp1bd!1,r!3,r!4).vegfr1(c~s,dimer!5,l2!4,nrp1bd!2).vegfr1(c~s,dimer!5,l2!3,nrp1bd)]
[NRP1(c~s,vegfabd!1).NRP1(c~s,vegfabd!2).vegf(c~s,nrp1bd!1,r!3,r).vegfr1(c~s,dimer!4,l2!3,nrp1bd).vegfr1(c~s,dimer!4,l2,nrp1bd!2)] -> [NRP1(c~s,vegfabd!1).NRP1(c~s,vegfabd!2).vegf(c~s,nrp1bd!1,r!3,r!4).vegfr1(c~s,dimer!5,l2!4,nrp1bd!2).vegfr1(c~s,dimer!5,l2!3,nrp1bd)]
[NRP1(c~s,vegfabd!1).NRP1(c~s,vegfabd!2).NRP1(c~s,vegfabd!3).vegf(c~s,nrp1bd!1,r!4,r).vegfr1(c~s,dimer!5,l2!4,nrp1bd!2).vegfr1(c~s,dimer!5,l2,nrp1bd!3)] -> [NRP1(c~s,vegfabd!1).NRP1(c~s,vegfabd!2).NRP1(c~s,vegfabd!3).vegf(c~s,nrp1bd!1,r!4,r!5).vegfr1(c~s,dimer!6,l2!4,nrp1bd!2).vegfr1(c~s,dimer!6,l2!5,nrp1bd!3)]
[NRP1(c~s,vegfabd!1).vegf(c~s,nrp1bd!1,r!2,r!3).vegfr1(c~s,dimer!4,l2!2,nrp1bd).vegfr1(c~s,dimer!4,l2!3,nrp1bd)] -> [NRP1(c~s,vegfabd!1).vegf(c~s,nrp1bd!1,r!2,r).vegfr1(c~s,dimer!3,l2!2,nrp1bd).vegfr1(c~s,dimer!3,l2,nrp1bd)]
[NRP1(c~s,vegfabd!1).NRP1(c~s,vegfabd!2).vegf(c~s,nrp1bd!1,r!3,r).vegfr1(c~s,dimer!4,l2!3,nrp1bd!2).vegfr2(Y1175~Y,c~s,dimer!4,l1)] -> [NRP1(c~s,vegfabd!1).NRP1(c~s,vegfabd!2).vegf(c~s,nrp1bd!1,r!3,r!4).vegfr1(c~s,dimer!5,l2!4,nrp1bd!2).vegfr2(Y1175~Y,c~s,dimer!5,l1!3)]
[NRP1(c~s,vegfabd!1).vegf(c~s,nrp1bd!1,r!2,r!3).vegfr1(c~s,dimer!4,l2!3,nrp1bd).vegfr2(Y1175~Y,c~s,dimer!4,l1!2)] -> [NRP1(c~s,vegfabd!1).vegf(c~s,nrp1bd!1,r!2,r).vegfr1(c~s,dimer!3,l2!2,nrp1bd).vegfr2(Y1175~Y,c~s,dimer!3,l1)]
[NRP1(c~s,vegfabd)] + [vegf(c~s,nrp1bd,r!1,r!2).vegfr2(Y1175~Y,c~s,dimer!3,l1!1).vegfr2(Y1175~Y,c~s,dimer!3,l1!2)] -> [NRP1(c~s,vegfabd!1).vegf(c~s,nrp1bd!1,r!2,r!3).vegfr2(Y1175~Y,c~s,dimer!4,l1!2).vegfr2(Y1175~Y,c~s,dimer!4,l1!3)]
[NRP1(c~s,vegfabd!1).vegf(c~s,nrp1bd!1,r!2,r!3).vegfr2(Y1175~Y,c~s,dimer!4,l1!2).vegfr2(Y1175~Y,c~s,dimer!4,l1!3)] -> [NRP1(c~s,vegfabd)] + [vegf(c~s,nrp1bd,r!1,r!2).vegfr2(Y1175~Y,c~s,dimer!3,l1!1).vegfr2(Y1175~Y,c~s,dimer!3,l1!2)]
[NRP1(c~s,vegfabd)] + [vegf(c~s,nrp1bd,r!1,r!2).vegfr1(c~s,dimer!3,l2!1,nrp1bd).vegfr1(c~s,dimer!3,l2!2,nrp1bd)] -> [NRP1(c~s,vegfabd!1).vegf(c~s,nrp1bd!1,r!2,r!3).vegfr1(c~s,dimer!4,l2!2,nrp1bd).vegfr1(c~s,dimer!4,l2!3,nrp1bd)]
[NRP1(c~s,vegfabd)] + [NRP1(c~s,vegfabd!1).vegf(c~s,nrp1bd,r!2,r!3).vegfr1(c~s,dimer!4,l2!3,nrp1bd!1).vegfr1(c~s,dimer!4,l2!2,nrp1bd)] -> [NRP1(c~s,vegfabd!1).NRP1(c~s,vegfabd!2).vegf(c~s,nrp1bd!1,r!3,r!4).vegfr1(c~s,dimer!5,l2!4,nrp1bd!2).vegfr1(c~s,dimer!5,l2!3,nrp1bd)]
[NRP1(c~s,vegfabd!1).vegf(c~s,nrp1bd!1,r!2,r!3).vegfr1(c~s,dimer!4,l2!2,nrp1bd).vegfr1(c~s,dimer!4,l2!3,nrp1bd)] -> [NRP1(c~s,vegfabd)] + [vegf(c~s,nrp1bd,r!1,r!2).vegfr1(c~s,dimer!3,l2!1,nrp1bd).vegfr1(c~s,dimer!3,l2!2,nrp1bd)]
[NRP1(c~s,vegfabd)] + [vegf(c~s,nrp1bd,r!1,r!2).vegfr1(c~s,dimer!3,l2!2,nrp1bd).vegfr2(Y1175~Y,c~s,dimer!3,l1!1)] -> [NRP1(c~s,vegfabd!1).vegf(c~s,nrp1bd!1,r!2,r!3).vegfr1(c~s,dimer!4,l2!3,nrp1bd).vegfr2(Y1175~Y,c~s,dimer!4,l1!2)]
[NRP1(c~s,vegfabd)] + [NRP1(c~s,vegfabd!1).vegf(c~s,nrp1bd,r!2,r!3).vegfr1(c~s,dimer!4,l2!3,nrp1bd!1).vegfr2(Y1175~Y,c~s,dimer!4,l1!2)] -> [NRP1(c~s,vegfabd!1).NRP1(c~s,vegfabd!2).vegf(c~s,nrp1bd!1,r!3,r!4).vegfr1(c~s,dimer!5,l2!4,nrp1bd!2).vegfr2(Y1175~Y,c~s,dimer!5,l1!3)]
[NRP1(c~s,vegfabd!1).vegf(c~s,nrp1bd!1,r!2,r!3).vegfr1(c~s,dimer!4,l2!3,nrp1bd).vegfr2(Y1175~Y,c~s,dimer!4,l1!2)] -> [NRP1(c~s,vegfabd)] + [vegf(c~s,nrp1bd,r!1,r!2).vegfr1(c~s,dimer!3,l2!2,nrp1bd).vegfr2(Y1175~Y,c~s,dimer!3,l1!1)]
[NRP1(c~s,vegfabd)] + [vegf(c~s,nrp1bd,r!1,r!2).vegfr2(Y1175~Y,c~s,dimer,l1!1).vegfr2(Y1175~pY,c~s,dimer,l1!2)] -> [NRP1(c~s,vegfabd!1).vegf(c~s,nrp1bd!1,r!2,r!3).vegfr2(Y1175~Y,c~s,dimer,l1!2).vegfr2(Y1175~pY,c~s,dimer,l1!3)]
[NRP1(c~s,vegfabd!1).vegf(c~s,nrp1bd!1,r!2,r!3).vegfr2(Y1175~Y,c~s,dimer,l1!2).vegfr2(Y1175~Y,c~s,dimer,l1!3)] -> [NRP1(c~s,vegfabd)] + [vegf(c~s,nrp1bd,r!1,r!2).vegfr2(Y1175~Y,c~s,dimer,l1!1).vegfr2(Y1175~Y,c~s,dimer,l1!2)]
[NRP1(c~s,vegfabd)] + [NRP1(c~s,vegfabd!1).vegf(c~s,nrp1bd,r!2,r).vegfr1(c~s,dimer!3,l2,nrp1bd!1).vegfr2(Y1175~Y,c~s,dimer!3,l1!2)] -> [NRP1(c~s,vegfabd!1).NRP1(c~s,vegfabd!2).vegf(c~s,nrp1bd!1,r!3,r).vegfr1(c~s,dimer!4,l2,nrp1bd!2).vegfr2(Y1175~Y,c~s,dimer!4,l1!3)]
[NRP1(c~s,vegfabd)] + [NRP1(c~s,vegfabd!1).vegf(c~s,nrp1bd!1,r!2,r).vegf(c~s,nrp1bd,r!3,r).vegfr2(Y1175~Y,c~s,dimer!4,l1!2).vegfr2(Y1175~Y,c~s,dimer!4,l1!3)] -> [NRP1(c~s,vegfabd!1).NRP1(c~s,vegfabd!2).vegf(c~s,nrp1bd!1,r!3,r).vegf(c~s,nrp1bd!2,r!4,r).vegfr2(Y1175~Y,c~s,dimer!5,l1!3).vegfr2(Y1175~Y,c~s,dimer!5,l1!4)]
[NRP1(c~s,vegfabd)] + [NRP1(c~s,vegfabd!1).vegf(c~s,nrp1bd!1,r!2,r).vegf(c~s,nrp1bd,r!3,r).vegfr1(c~s,dimer!4,l2!2,nrp1bd).vegfr2(Y1175~Y,c~s,dimer!4,l1!3)] -> [NRP1(c~s,vegfabd!1).NRP1(c~s,vegfabd!2).vegf(c~s,nrp1bd!1,r!3,r).vegf(c~s,nrp1bd!2,r!4,r).vegfr1(c~s,dimer!5,l2!3,nrp1bd).vegfr2(Y1175~Y,c~s,dimer!5,l1!4)]
[NRP1(c~s,vegfabd)] + [vegf(c~s,nrp1bd,r!1,r).vegf(c~s,nrp1bd,r!2,r).vegfr2(Y1175~Y,c~s,dimer!3,l1!1).vegfr2(Y1175~Y,c~s,dimer!3,l1!2)] -> [NRP1(c~s,vegfabd!1).vegf(c~s,nrp1bd!1,r!2,r).vegf(c~s,nrp1bd,r!3,r).vegfr2(Y1175~Y,c~s,dimer!4,l1!2).vegfr2(Y1175~Y,c~s,dimer!4,l1!3)]
[NRP1(c~s,vegfabd)] + [vegf(c~s,nrp1bd,r!1,r).vegf(c~s,nrp1bd,r!2,r).vegfr1(c~s,dimer!3,l2!1,nrp1bd).vegfr2(Y1175~Y,c~s,dimer!3,l1!2)] -> [NRP1(c~s,vegfabd!1).vegf(c~s,nrp1bd!1,r!2,r).vegf(c~s,nrp1bd,r!3,r).vegfr1(c~s,dimer!4,l2!3,nrp1bd).vegfr2(Y1175~Y,c~s,dimer!4,l1!2)]
[NRP1(c~s,vegfabd!1).NRP1(c~s,vegfabd!2).vegf(c~s,nrp1bd!1,r!3,r).vegfr1(c~s,dimer!4,l2,nrp1bd!2).vegfr2(Y1175~Y,c~s,dimer!4,l1!3)] -> [NRP1(c~s,vegfabd)] + [NRP1(c~s,vegfabd!1).vegf(c~s,nrp1bd,r!2,r).vegfr1(c~s,dimer!3,l2,nrp1bd!1).vegfr2(Y1175~Y,c~s,dimer!3,l1!2)]
[NRP1(c~s,vegfabd!1).vegf(c~s,nrp1bd!1,r!2,r).vegf(c~s,nrp1bd,r!3,r).vegfr2(Y1175~Y,c~s,dimer!4,l1!2).vegfr2(Y1175~Y,c~s,dimer!4,l1!3)] -> [NRP1(c~s,vegfabd)] + [vegf(c~s,nrp1bd,r!1,r).vegf(c~s,nrp1bd,r!2,r).vegfr2(Y1175~Y,c~s,dimer!3,l1!1).vegfr2(Y1175~Y,c~s,dimer!3,l1!2)]
[NRP1(c~s,vegfabd!1).vegf(c~s,nrp1bd!1,r!2,r).vegf(c~s,nrp1bd,r!3,r).vegfr1(c~s,dimer!4,l2!3,nrp1bd).vegfr2(Y1175~Y,c~s,dimer!4,l1!2)] -> [NRP1(c~s,vegfabd)] + [vegf(c~s,nrp1bd,r!1,r).vegf(c~s,nrp1bd,r!2,r).vegfr1(c~s,dimer!3,l2!1,nrp1bd).vegfr2(Y1175~Y,c~s,dimer!3,l1!2)]
[NRP1(c~s,vegfabd)] + [NRP1(c~s,vegfabd!1).vegf(c~s,nrp1bd,r!2,r).vegfr1(c~s,dimer!3,l2!2,nrp1bd!1).vegfr2(Y1175~Y,c~s,dimer!3,l1)] -> [NRP1(c~s,vegfabd!1).NRP1(c~s,vegfabd!2).vegf(c~s,nrp1bd!1,r!3,r).vegfr1(c~s,dimer!4,l2!3,nrp1bd!2).vegfr2(Y1175~Y,c~s,dimer!4,l1)]
[NRP1(c~s,vegfabd)] + [NRP1(c~s,vegfabd!1).vegf(c~s,nrp1bd,r!2,r).vegfr1(c~s,dimer!3,l2!2,nrp1bd!1).vegfr1(c~s,dimer!3,l2,nrp1bd)] -> [NRP1(c~s,vegfabd!1).NRP1(c~s,vegfabd!2).vegf(c~s,nrp1bd!1,r!3,r).vegfr1(c~s,dimer!4,l2!3,nrp1bd!2).vegfr1(c~s,dimer!4,l2,nrp1bd)]
[NRP1(c~s,vegfabd)] + [NRP1(c~s,vegfabd!1).vegf(c~s,nrp1bd,r!2,r).vegfr1(c~s,dimer!3,l2!2,nrp1bd).vegfr1(c~s,dimer!3,l2,nrp1bd!1)] -> [NRP1(c~s,vegfabd!1).NRP1(c~s,vegfabd!2).vegf(c~s,nrp1bd!1,r!3,r).vegfr1(c~s,dimer!4,l2!3,nrp1bd).vegfr1(c~s,dimer!4,l2,nrp1bd!2)]
[NRP1(c~s,vegfabd)] + [vegf(c~s,nrp1bd,r!1,r).vegf(c~s,nrp1bd,r!2,r).vegfr1(c~s,dimer!3,l2!1,nrp1bd).vegfr2(Y1175~Y,c~s,dimer!3,l1!2)] -> [NRP1(c~s,vegfabd!1).vegf(c~s,nrp1bd!1,r!2,r).vegf(c~s,nrp1bd,r!3,r).vegfr1(c~s,dimer!4,l2!2,nrp1bd).vegfr2(Y1175~Y,c~s,dimer!4,l1!3)]
[NRP1(c~s,vegfabd)] + [NRP1(c~s,vegfabd!1).NRP1(c~s,vegfabd!2).vegf(c~s,nrp1bd,r!3,r).vegfr1(c~s,dimer!4,l2!3,nrp1bd!1).vegfr1(c~s,dimer!4,l2,nrp1bd!2)] -> [NRP1(c~s,vegfabd!1).NRP1(c~s,vegfabd!2).NRP1(c~s,vegfabd!3).vegf(c~s,nrp1bd!1,r!4,r).vegfr1(c~s,dimer!5,l2!4,nrp1bd!2).vegfr1(c~s,dimer!5,l2,nrp1bd!3)]
[NRP1(c~s,vegfabd)] + [NRP1(c~s,vegfabd!1).vegf(c~s,nrp1bd!1,r!2,r).vegf(c~s,nrp1bd,r!3,r).vegfr1(c~s,dimer!4,l2!3,nrp1bd).vegfr2(Y1175~Y,c~s,dimer!4,l1!2)] -> [NRP1(c~s,vegfabd!1).NRP1(c~s,vegfabd!2).vegf(c~s,nrp1bd!1,r!3,r).vegf(c~s,nrp1bd!2,r!4,r).vegfr1(c~s,dimer!5,l2!3,nrp1bd).vegfr2(Y1175~Y,c~s,dimer!5,l1!4)]
[NRP1(c~s,vegfabd)] + [NRP1(c~s,vegfabd!1).vegf(c~s,nrp1bd!1,r!2,r).vegf(c~s,nrp1bd,r!3,r).vegfr1(c~s,dimer!4,l2!2,nrp1bd).vegfr1(c~s,dimer!4,l2!3,nrp1bd)] -> [NRP1(c~s,vegfabd!1).NRP1(c~s,vegfabd!2).vegf(c~s,nrp1bd!1,r!3,r).vegf(c~s,nrp1bd!2,r!4,r).vegfr1(c~s,dimer!5,l2!3,nrp1bd).vegfr1(c~s,dimer!5,l2!4,nrp1bd)]
[NRP1(c~s,vegfabd)] + [vegf(c~s,nrp1bd,r!1,r).vegf(c~s,nrp1bd,r!2,r).vegfr1(c~s,dimer!3,l2!1,nrp1bd).vegfr1(c~s,dimer!3,l2!2,nrp1bd)] -> [NRP1(c~s,vegfabd!1).vegf(c~s,nrp1bd!1,r!2,r).vegf(c~s,nrp1bd,r!3,r).vegfr1(c~s,dimer!4,l2!2,nrp1bd).vegfr1(c~s,dimer!4,l2!3,nrp1bd)]
[NRP1(c~s,vegfabd!1).NRP1(c~s,vegfabd!2).vegf(c~s,nrp1bd!1,r!3,r).vegfr1(c~s,dimer!4,l2!3,nrp1bd!2).vegfr1(c~s,dimer!4,l2,nrp1bd)] -> [NRP1(c~s,vegfabd)] + [NRP1(c~s,vegfabd!1).vegf(c~s,nrp1bd,r!2,r).vegfr1(c~s,dimer!3,l2!2,nrp1bd!1).vegfr1(c~s,dimer!3,l2,nrp1bd)]
[NRP1(c~s,vegfabd!1).NRP1(c~s,vegfabd!2).vegf(c~s,nrp1bd!1,r!3,r).vegfr1(c~s,dimer!4,l2!3,nrp1bd).vegfr1(c~s,dimer!4,l2,nrp1bd!2)] -> [NRP1(c~s,vegfabd)] + [NRP1(c~s,vegfabd!1).vegf(c~s,nrp1bd,r!2,r).vegfr1(c~s,dimer!3,l2!2,nrp1bd).vegfr1(c~s,dimer!3,l2,nrp1bd!1)]
[NRP1(c~s,vegfabd!1).NRP1(c~s,vegfabd!2).vegf(c~s,nrp1bd!1,r!3,r).vegfr1(c~s,dimer!4,l2!3,nrp1bd!2).vegfr2(Y1175~Y,c~s,dimer!4,l1)] -> [NRP1(c~s,vegfabd)] + [NRP1(c~s,vegfabd!1).vegf(c~s,nrp1bd,r!2,r).vegfr1(c~s,dimer!3,l2!2,nrp1bd!1).vegfr2(Y1175~Y,c~s,dimer!3,l1)]
[NRP1(c~s,vegfabd!1).NRP1(c~s,vegfabd!2).NRP1(c~s,vegfabd!3).vegf(c~s,nrp1bd!1,r!4,r).vegfr1(c~s,dimer!5,l2!4,nrp1bd!2).vegfr1(c~s,dimer!5,l2,nrp1bd!3)] -> [NRP1(c~s,vegfabd)] + [NRP1(c~s,vegfabd!1).NRP1(c~s,vegfabd!2).vegf(c~s,nrp1bd,r!3,r).vegfr1(c~s,dimer!4,l2!3,nrp1bd!1).vegfr1(c~s,dimer!4,l2,nrp1bd!2)]
[NRP1(c~s,vegfabd!1).vegf(c~s,nrp1bd!1,r!2,r).vegf(c~s,nrp1bd,r!3,r).vegfr1(c~s,dimer!4,l2!2,nrp1bd).vegfr2(Y1175~Y,c~s,dimer!4,l1!3)] -> [NRP1(c~s,vegfabd)] + [vegf(c~s,nrp1bd,r!1,r).vegf(c~s,nrp1bd,r!2,r).vegfr1(c~s,dimer!3,l2!1,nrp1bd).vegfr2(Y1175~Y,c~s,dimer!3,l1!2)]
[NRP1(c~s,vegfabd!1).vegf(c~s,nrp1bd!1,r!2,r).vegf(c~s,nrp1bd,r!3,r).vegfr1(c~s,dimer!4,l2!2,nrp1bd).vegfr1(c~s,dimer!4,l2!3,nrp1bd)] -> [NRP1(c~s,vegfabd)] + [vegf(c~s,nrp1bd,r!1,r).vegf(c~s,nrp1bd,r!2,r).vegfr1(c~s,dimer!3,l2!1,nrp1bd).vegfr1(c~s,dimer!3,l2!2,nrp1bd)]
vegf_L + [NRP1(c~s,vegfabd!1).NRP1(c~s,vegfabd!2).vegf(c~s,nrp1bd!1,r!3,r).vegfr1(c~s,dimer!4,l2,nrp1bd!2).vegfr2(Y1175~Y,c~s,dimer!4,l1!3)] -> vegf_L + [NRP1(c~s,vegfabd!1).NRP1(c~s,vegfabd!2).vegf(c~s,nrp1bd!1,r!3,r).vegf(c~s,nrp1bd,r!4,r).vegfr1(c~s,dimer!5,l2!4,nrp1bd!2).vegfr2(Y1175~Y,c~s,dimer!5,l1!3)]
vegf_L + [NRP1(c~s,vegfabd!1).NRP1(c~s,vegfabd!2).vegf(c~s,nrp1bd!1,r!3,r).vegfr1(c~s,dimer!4,l2!3,nrp1bd!2).vegfr1(c~s,dimer!4,l2,nrp1bd)] -> vegf_L + [NRP1(c~s,vegfabd!1).NRP1(c~s,vegfabd!2).vegf(c~s,nrp1bd!1,r!3,r).vegf(c~s,nrp1bd,r!4,r).vegfr1(c~s,dimer!5,l2!3,nrp1bd!2).vegfr1(c~s,dimer!5,l2!4,nrp1bd)]
vegf_L + [NRP1(c~s,vegfabd!1).NRP1(c~s,vegfabd!2).vegf(c~s,nrp1bd!1,r!3,r).vegfr1(c~s,dimer!4,l2!3,nrp1bd).vegfr1(c~s,dimer!4,l2,nrp1bd!2)] -> vegf_L + [NRP1(c~s,vegfabd!1).NRP1(c~s,vegfabd!2).vegf(c~s,nrp1bd!1,r!3,r).vegf(c~s,nrp1bd,r!4,r).vegfr1(c~s,dimer!5,l2!4,nrp1bd!2).vegfr1(c~s,dimer!5,l2!3,nrp1bd)]
vegf_L + [NRP1(c~s,vegfabd!1).vegf(c~s,nrp1bd,r!2,r).vegfr1(c~s,dimer!3,l2,nrp1bd!1).vegfr2(Y1175~Y,c~s,dimer!3,l1!2)] -> vegf_L + [NRP1(c~s,vegfabd!1).vegf(c~s,nrp1bd,r!2,r).vegf(c~s,nrp1bd,r!3,r).vegfr1(c~s,dimer!4,l2!2,nrp1bd!1).vegfr2(Y1175~Y,c~s,dimer!4,l1!3)]
vegf_L + [NRP1(c~s,vegfabd!1).vegf(c~s,nrp1bd,r!2,r).vegfr1(c~s,dimer!3,l2!2,nrp1bd!1).vegfr1(c~s,dimer!3,l2,nrp1bd)] -> vegf_L + [NRP1(c~s,vegfabd!1).vegf(c~s,nrp1bd,r!2,r).vegf(c~s,nrp1bd,r!3,r).vegfr1(c~s,dimer!4,l2!2,nrp1bd!1).vegfr1(c~s,dimer!4,l2!3,nrp1bd)]
vegf_L + [NRP1(c~s,vegfabd!1).vegf(c~s,nrp1bd,r!2,r).vegfr1(c~s,dimer!3,l2!2,nrp1bd).vegfr1(c~s,dimer!3,l2,nrp1bd!1)] -> vegf_L + [NRP1(c~s,vegfabd!1).vegf(c~s,nrp1bd,r!2,r).vegf(c~s,nrp1bd,r!3,r).vegfr1(c~s,dimer!4,l2!2,nrp1bd!1).vegfr1(c~s,dimer!4,l2!3,nrp1bd)]
vegf_L + [NRP1(c~s,vegfabd!1).NRP1(c~s,vegfabd!2).NRP1(c~s,vegfabd!3).vegf(c~s,nrp1bd!1,r!4,r).vegfr1(c~s,dimer!5,l2!4,nrp1bd!2).vegfr1(c~s,dimer!5,l2,nrp1bd!3)] -> vegf_L + [NRP1(c~s,vegfabd!1).NRP1(c~s,vegfabd!2).NRP1(c~s,vegfabd!3).vegf(c~s,nrp1bd!1,r!4,r).vegf(c~s,nrp1bd,r!5,r).vegfr1(c~s,dimer!6,l2!4,nrp1bd!2).vegfr1(c~s,dimer!6,l2!5,nrp1bd!3)]
vegf_L + [NRP1(c~s,vegfabd!1).NRP1(c~s,vegfabd!2).vegf(c~s,nrp1bd,r!3,r).vegfr1(c~s,dimer!4,l2!3,nrp1bd!1).vegfr1(c~s,dimer!4,l2,nrp1bd!2)] -> vegf_L + [NRP1(c~s,vegfabd!1).NRP1(c~s,vegfabd!2).vegf(c~s,nrp1bd,r!3,r).vegf(c~s,nrp1bd,r!4,r).vegfr1(c~s,dimer!5,l2!3,nrp1bd!1).vegfr1(c~s,dimer!5,l2!4,nrp1bd!2)]
[NRP1(c~s,vegfabd!1).vegf(c~s,nrp1bd,r!2,r).vegfr1(c~s,dimer!3,l2!2,nrp1bd!1).vegfr2(Y1175~Y,c~s,dimer!3,l1)] -> [NRP1(c~s,vegfabd!1).vegfr1(c~s,dimer!2,l2,nrp1bd!1).vegfr2(Y1175~Y,c~s,dimer!2,l1)]
[NRP1(c~s,vegfabd!1).vegf(c~s,nrp1bd,r!2,r).vegfr1(c~s,dimer!3,l2!2,nrp1bd!1).vegfr1(c~s,dimer!3,l2,nrp1bd)] -> [NRP1(c~s,vegfabd!1).vegfr1(c~s,dimer!2,l2,nrp1bd!1).vegfr1(c~s,dimer!2,l2,nrp1bd)]
[NRP1(c~s,vegfabd!1).vegf(c~s,nrp1bd,r!2,r).vegfr1(c~s,dimer!3,l2!2,nrp1bd).vegfr1(c~s,dimer!3,l2,nrp1bd!1)] -> [NRP1(c~s,vegfabd!1).vegfr1(c~s,dimer!2,l2,nrp1bd!1).vegfr1(c~s,dimer!2,l2,nrp1bd)]
[vegf(c~s,nrp1bd,r!1,r).vegf(c~s,nrp1bd,r!2,r).vegfr1(c~s,dimer!3,l2!1,nrp1bd).vegfr2(Y1175~Y,c~s,dimer!3,l1!2)] -> [vegf(c~s,nrp1bd,r!1,r).vegfr1(c~s,dimer!2,l2,nrp1bd).vegfr2(Y1175~Y,c~s,dimer!2,l1!1)]
[NRP1(c~s,vegfabd!1).NRP1(c~s,vegfabd!2).vegf(c~s,nrp1bd,r!3,r).vegfr1(c~s,dimer!4,l2!3,nrp1bd!1).vegfr1(c~s,dimer!4,l2,nrp1bd!2)] -> [NRP1(c~s,vegfabd!1).NRP1(c~s,vegfabd!2).vegfr1(c~s,dimer!3,l2,nrp1bd!1).vegfr1(c~s,dimer!3,l2,nrp1bd!2)]
[NRP1(c~s,vegfabd!1).vegf(c~s,nrp1bd!1,r!2,r).vegf(c~s,nrp1bd,r!3,r).vegfr1(c~s,dimer!4,l2!3,nrp1bd).vegfr2(Y1175~Y,c~s,dimer!4,l1!2)] -> [NRP1(c~s,vegfabd!1).vegf(c~s,nrp1bd!1,r!2,r).vegfr1(c~s,dimer!3,l2,nrp1bd).vegfr2(Y1175~Y,c~s,dimer!3,l1!2)]
[NRP1(c~s,vegfabd!1).vegf(c~s,nrp1bd!1,r!2,r).vegf(c~s,nrp1bd,r!3,r).vegfr1(c~s,dimer!4,l2!2,nrp1bd).vegfr1(c~s,dimer!4,l2!3,nrp1bd)] -> [NRP1(c~s,vegfabd!1).vegf(c~s,nrp1bd!1,r!2,r).vegfr1(c~s,dimer!3,l2!2,nrp1bd).vegfr1(c~s,dimer!3,l2,nrp1bd)]
[vegf(c~s,nrp1bd,r!1,r).vegf(c~s,nrp1bd,r!2,r).vegfr1(c~s,dimer!3,l2!1,nrp1bd).vegfr1(c~s,dimer!3,l2!2,nrp1bd)] -> [vegf(c~s,nrp1bd,r!1,r).vegfr1(c~s,dimer!2,l2!1,nrp1bd).vegfr1(c~s,dimer!2,l2,nrp1bd)]
[NRP1(c~s,vegfabd!1).vegf(c~s,nrp1bd!1,r!2,r!3).vegfr1(c~s,dimer,l2!3,nrp1bd).vegfr2(Y1175~Y,c~s,dimer,l1!2)] -> [vegfr2(Y1175~Y,c~s,dimer,l1)] + [NRP1(c~s,vegfabd!1).vegf(c~s,nrp1bd!1,r!2,r).vegfr1(c~s,dimer,l2!2,nrp1bd)]
[NRP1(c~s,vegfabd!1).NRP1(c~s,vegfabd!2).vegf(c~s,nrp1bd!1,r!3,r!4).vegfr1(c~s,dimer,l2!4,nrp1bd!2).vegfr2(Y1175~Y,c~s,dimer,l1!3)] -> [vegfr2(Y1175~Y,c~s,dimer,l1)] + [NRP1(c~s,vegfabd!1).NRP1(c~s,vegfabd!2).vegf(c~s,nrp1bd!1,r!3,r).vegfr1(c~s,dimer,l2!3,nrp1bd!2)]
[vegf(c~s,nrp1bd,r!1,r!2).vegfr2(Y1175~Y,c~s,dimer!3,l1!1).vegfr2(Y1175~Y,c~s,dimer!3,l1!2)] -> [vegf(c~s,nrp1bd,r!1,r!2).vegfr2(Y1175~Y,c~s,dimer!3,l1!1).vegfr2(Y1175~pY,c~s,dimer!3,l1!2)]
[NRP1(c~s,vegfabd!1).vegf(c~s,nrp1bd!1,r!2,r!3).vegfr2(Y1175~Y,c~s,dimer,l1!2).vegfr2(Y1175~Y,c~s,dimer,l1!3)] -> [NRP1(c~s,vegfabd!1).vegf(c~s,nrp1bd!1,r!2,r!3).vegfr2(Y1175~Y,c~s,dimer,l1!2).vegfr2(Y1175~pY,c~s,dimer,l1!3)]
[NRP1(c~s,vegfabd!1).vegf(c~s,nrp1bd!1,r!2,r!3).vegfr2(Y1175~Y,c~s,dimer!4,l1!2).vegfr2(Y1175~Y,c~s,dimer!4,l1!3)] -> [NRP1(c~s,vegfabd!1).vegf(c~s,nrp1bd!1,r!2,r!3).vegfr2(Y1175~Y,c~s,dimer!4,l1!2).vegfr2(Y1175~pY,c~s,dimer!4,l1!3)]
[vegf(c~s,nrp1bd,r!1,r!2).vegfr2(Y1175~Y,c~s,dimer,l1!1).vegfr2(Y1175~pY,c~s,dimer,l1!2)] -> [vegf(c~s,nrp1bd,r!1,r!2).vegfr2(Y1175~pY,c~s,dimer,l1!1).vegfr2(Y1175~pY,c~s,dimer,l1!2)]
[vegf(c~i,nrp1bd,r!1,r!2).vegfr2(Y1175~Y,c~i,dimer,l1!1).vegfr2(Y1175~Y,c~i,dimer,l1!2)] -> [vegf(c~i,nrp1bd,r!1,r!2).vegfr2(Y1175~Y,c~i,dimer,l1!1).vegfr2(Y1175~pY,c~i,dimer,l1!2)]
[vegf(c~s,nrp1bd,r!1,r!2).vegfr2(Y1175~Y,c~s,dimer,l1!1).vegfr2(Y1175~pY,c~s,dimer,l1!2)] -> [vegf(c~s,nrp1bd,r!1,r!2).vegfr2(Y1175~Y,c~s,dimer,l1!1).vegfr2(Y1175~Y,c~s,dimer,l1!2)]
[vegf(c~s,nrp1bd,r!1,r!2).vegfr2(Y1175~Y,c~s,dimer,l1!1).vegfr2(Y1175~pY,c~s,dimer,l1!2)] -> [vegf(c~i,nrp1bd,r!1,r!2).vegfr2(Y1175~Y,c~i,dimer,l1!1).vegfr2(Y1175~pY,c~i,dimer,l1!2)]
[vegf(c~s,nrp1bd,r!1,r!2).vegfr2(Y1175~Y,c~s,dimer!3,l1!1).vegfr2(Y1175~Y,c~s,dimer!3,l1!2)] -> [vegf(c~i,nrp1bd,r!1,r!2).vegfr2(Y1175~Y,c~i,dimer!3,l1!1).vegfr2(Y1175~Y,c~i,dimer!3,l1!2)]
[NRP1(c~s,vegfabd!1).vegf(c~s,nrp1bd!1,r!2,r!3).vegfr2(Y1175~Y,c~s,dimer,l1!2).vegfr2(Y1175~Y,c~s,dimer,l1!3)] -> [NRP1(c~i,vegfabd!1).vegf(c~i,nrp1bd!1,r!2,r!3).vegfr2(Y1175~Y,c~i,dimer,l1!2).vegfr2(Y1175~Y,c~i,dimer,l1!3)]
[NRP1(c~s,vegfabd!1).vegf(c~s,nrp1bd!1,r!2,r!3).vegfr2(Y1175~Y,c~s,dimer!4,l1!2).vegfr2(Y1175~Y,c~s,dimer!4,l1!3)] -> [NRP1(c~i,vegfabd!1).vegf(c~i,nrp1bd!1,r!2,r!3).vegfr2(Y1175~Y,c~i,dimer!4,l1!2).vegfr2(Y1175~Y,c~i,dimer!4,l1!3)]
[vegf(c~i,nrp1bd,r!1,r!2).vegfr2(Y1175~Y,c~i,dimer,l1!1).vegfr2(Y1175~Y,c~i,dimer,l1!2)] -> [vegf(c~s,nrp1bd,r!1,r!2).vegfr2(Y1175~Y,c~s,dimer,l1!1).vegfr2(Y1175~Y,c~s,dimer,l1!2)]
[vegf(c~i,nrp1bd,r!1,r!2).vegfr2(Y1175~Y,c~i,dimer,l1!1).vegfr2(Y1175~Y,c~i,dimer,l1!2)] -> [Trash()]
[PLCgamma(Yplc~Y)] + [vegf(c~s,nrp1bd,r!1,r!2).vegfr2(Y1175~Y,c~s,dimer,l1!1).vegfr2(Y1175~pY,c~s,dimer,l1!2)] -> [vegf(c~s,nrp1bd,r!1,r!2).vegfr2(Y1175~Y,c~s,dimer,l1!1).vegfr2(Y1175~pY,c~s,dimer,l1!2)] + [PLCgamma(Yplc~pY)]
[RasGTP(rafbd)] + [Raf(Spkc~S,Y1Y2~pY,mekbd,rasbd)] -> [Raf(Spkc~S,Y1Y2~pY,mekbd,rasbd!1).RasGTP(rafbd!1)]
[Raf(Spkc~S,Y1Y2~pY,mekbd,rasbd)] -> [Raf(Spkc~S,Y1Y2~Y,mekbd,rasbd)]
[MEK12(S1~S,S2~S,bd)] + [Raf(Spkc~S,Y1Y2~pY,mekbd,rasbd)] -> [Raf(Spkc~S,Y1Y2~pY,mekbd,rasbd)] + [MEK12(S1~pS,S2~S,bd)]
[Raf(Spkc~S,Y1Y2~pY,mekbd,rasbd!1).RasGTP(rafbd!1)] + [MEK12(S1~S,S2~pS,bd)] -> [Raf(Spkc~S,Y1Y2~pY,mekbd,rasbd!1).RasGTP(rafbd!1)] + [MEK12(S1~pS,S2~pS,bd)]
[Raf(Spkc~S,Y1Y2~pY,mekbd,rasbd)] + [MEK12(S1~S,S2~pS,bd)] -> [Raf(Spkc~S,Y1Y2~pY,mekbd,rasbd)] + [MEK12(S1~pS,S2~pS,bd)]
[MEK12(S1~S,S2~S,bd)] + [Raf(Spkc~S,Y1Y2~pY,mekbd,rasbd)] -> [Raf(Spkc~S,Y1Y2~pY,mekbd,rasbd)] + [MEK12(S1~S,S2~pS,bd)]
[Raf(Spkc~S,Y1Y2~pY,mekbd,rasbd!1).RasGTP(rafbd!1)] + [MEK12(S1~pS,S2~S,bd)] -> [Raf(Spkc~S,Y1Y2~pY,mekbd,rasbd!1).RasGTP(rafbd!1)] + [MEK12(S1~pS,S2~pS,bd)]
[Raf(Spkc~S,Y1Y2~pY,mekbd,rasbd)] + [MEK12(S1~pS,S2~S,bd)] -> [Raf(Spkc~S,Y1Y2~pY,mekbd,rasbd)] + [MEK12(S1~pS,S2~pS,bd)]
[MEK12(S1~pS,S2~S,bd)] -> [MEK12(S1~S,S2~S,bd)]
[MEK12(S1~S,S2~pS,bd)] -> [MEK12(S1~S,S2~S,bd)]
[vegfr2(Y1175~Y,c~s,dimer,l1)] + [vegfr2(Y1175~pY,c~s,dimer,l1)] -> [vegfr2(Y1175~Y,c~s,dimer!1,l1).vegfr2(Y1175~pY,c~s,dimer!1,l1)]
[vegfr2(Y1175~pY,c~s,dimer,l1)] + [vegfr2(Y1175~pY,c~s,dimer,l1)] -> [vegfr2(Y1175~pY,c~s,dimer!1,l1).vegfr2(Y1175~pY,c~s,dimer!1,l1)]
[vegfr1(c~s,dimer,l2,nrp1bd)] + [vegfr2(Y1175~pY,c~s,dimer,l1)] -> [vegfr1(c~s,dimer!1,l2,nrp1bd).vegfr2(Y1175~pY,c~s,dimer!1,l1)]
[NRP1(c~s,vegfabd!1).vegfr1(c~s,dimer,l2,nrp1bd!1)] + [vegfr2(Y1175~pY,c~s,dimer,l1)] -> [NRP1(c~s,vegfabd!1).vegfr1(c~s,dimer!2,l2,nrp1bd!1).vegfr2(Y1175~pY,c~s,dimer!2,l1)]
[NRP1(c~s,vegfabd!1).vegf(c~s,nrp1bd!1,r!2,r!3).vegfr2(Y1175~Y,c~s,dimer,l1!2).vegfr2(Y1175~pY,c~s,dimer,l1!3)] -> [NRP1(c~s,vegfabd!1).vegf(c~s,nrp1bd!1,r!2,r!3).vegfr2(Y1175~Y,c~s,dimer!4,l1!2).vegfr2(Y1175~pY,c~s,dimer!4,l1!3)]
[vegf(c~s,nrp1bd,r!1,r!2).vegfr2(Y1175~pY,c~s,dimer,l1!1).vegfr2(Y1175~pY,c~s,dimer,l1!2)] -> [vegf(c~s,nrp1bd,r!1,r!2).vegfr2(Y1175~pY,c~s,dimer!3,l1!1).vegfr2(Y1175~pY,c~s,dimer!3,l1!2)]
[vegf(c~s,nrp1bd,r!1,r!2).vegfr2(Y1175~Y,c~s,dimer!3,l1!1).vegfr2(Y1175~pY,c~s,dimer!3,l1!2)] -> [vegf(c~s,nrp1bd,r!1,r!2).vegfr2(Y1175~Y,c~s,dimer,l1!1).vegfr2(Y1175~pY,c~s,dimer,l1!2)]
[NRP1(c~s,vegfabd!1).vegf(c~s,nrp1bd!1,r!2,r!3).vegfr2(Y1175~Y,c~s,dimer!4,l1!2).vegfr2(Y1175~pY,c~s,dimer!4,l1!3)] -> [NRP1(c~s,vegfabd!1).vegf(c~s,nrp1bd!1,r!2,r!3).vegfr2(Y1175~Y,c~s,dimer,l1!2).vegfr2(Y1175~pY,c~s,dimer,l1!3)]
[NRP1(c~s,vegfabd!1).NRP1(c~s,vegfabd!2).vegf(c~s,nrp1bd!1,r!3,r!4).vegfr1(c~s,dimer!5,l2!4,nrp1bd!2).vegfr2(Y1175~Y,c~s,dimer!5,l1!3)] -> [NRP1(c~s,vegfabd!1).NRP1(c~s,vegfabd!2).vegf(c~s,nrp1bd!1,r!3,r!4).vegfr1(c~s,dimer,l2!4,nrp1bd!2).vegfr2(Y1175~Y,c~s,dimer,l1!3)]
[NRP1(c~s,vegfabd!1).NRP1(c~s,vegfabd!2).vegf(c~s,nrp1bd,r!3,r!4).vegfr1(c~s,dimer!5,l2!4,nrp1bd!1).vegfr1(c~s,dimer!5,l2!3,nrp1bd!2)] -> [NRP1(c~s,vegfabd!1).NRP1(c~s,vegfabd!2).vegf(c~s,nrp1bd,r!3,r!4).vegfr1(c~s,dimer,l2!4,nrp1bd!1).vegfr1(c~s,dimer,l2!3,nrp1bd!2)]
[NRP1(c~s,vegfabd!1).NRP1(c~s,vegfabd!2).vegf(c~s,nrp1bd!1,r!3,r!4).vegfr1(c~s,dimer!5,l2!4,nrp1bd!2).vegfr1(c~s,dimer!5,l2!3,nrp1bd)] -> [NRP1(c~s,vegfabd!1).NRP1(c~s,vegfabd!2).vegf(c~s,nrp1bd!1,r!3,r!4).vegfr1(c~s,dimer,l2!4,nrp1bd!2).vegfr1(c~s,dimer,l2!3,nrp1bd)]
[NRP1(c~s,vegfabd!1).NRP1(c~s,vegfabd!2).NRP1(c~s,vegfabd!3).vegf(c~s,nrp1bd!1,r!4,r!5).vegfr1(c~s,dimer!6,l2!4,nrp1bd!2).vegfr1(c~s,dimer!6,l2!5,nrp1bd!3)] -> [NRP1(c~s,vegfabd!1).NRP1(c~s,vegfabd!2).NRP1(c~s,vegfabd!3).vegf(c~s,nrp1bd!1,r!4,r!5).vegfr1(c~s,dimer,l2!4,nrp1bd!2).vegfr1(c~s,dimer,l2!5,nrp1bd!3)]
[NRP1(c~s,vegfabd)] + [NRP1(c~s,vegfabd!1).NRP1(c~s,vegfabd!2).vegf(c~s,nrp1bd!1,r!3,r!4).vegfr1(c~s,dimer!5,l2!4,nrp1bd!2).vegfr1(c~s,dimer!5,l2!3,nrp1bd)] -> [NRP1(c~s,vegfabd!1).NRP1(c~s,vegfabd!2).NRP1(c~s,vegfabd!3).vegf(c~s,nrp1bd!1,r!4,r!5).vegfr1(c~s,dimer!6,l2!4,nrp1bd!2).vegfr1(c~s,dimer!6,l2!5,nrp1bd!3)]
[NRP1(c~s,vegfabd)] + [NRP1(c~s,vegfabd!1).NRP1(c~s,vegfabd!2).vegf(c~s,nrp1bd!1,r!3,r).vegf(c~s,nrp1bd,r!4,r).vegfr1(c~s,dimer!5,l2!3,nrp1bd!2).vegfr1(c~s,dimer!5,l2!4,nrp1bd)] -> [NRP1(c~s,vegfabd!1).NRP1(c~s,vegfabd!2).NRP1(c~s,vegfabd!3).vegf(c~s,nrp1bd!1,r!4,r).vegf(c~s,nrp1bd,r!5,r).vegfr1(c~s,dimer!6,l2!4,nrp1bd!2).vegfr1(c~s,dimer!6,l2!5,nrp1bd!3)]
[NRP1(c~s,vegfabd)] + [NRP1(c~s,vegfabd!1).NRP1(c~s,vegfabd!2).vegf(c~s,nrp1bd!1,r!3,r).vegf(c~s,nrp1bd,r!4,r).vegfr1(c~s,dimer!5,l2!4,nrp1bd!2).vegfr1(c~s,dimer!5,l2!3,nrp1bd)] -> [NRP1(c~s,vegfabd!1).NRP1(c~s,vegfabd!2).NRP1(c~s,vegfabd!3).vegf(c~s,nrp1bd!1,r!4,r).vegf(c~s,nrp1bd,r!5,r).vegfr1(c~s,dimer!6,l2!4,nrp1bd!2).vegfr1(c~s,dimer!6,l2!5,nrp1bd!3)]
[NRP1(c~s,vegfabd)] + [NRP1(c~s,vegfabd!1).vegf(c~s,nrp1bd,r!2,r).vegf(c~s,nrp1bd,r!3,r).vegfr1(c~s,dimer!4,l2!2,nrp1bd!1).vegfr1(c~s,dimer!4,l2!3,nrp1bd)] -> [NRP1(c~s,vegfabd!1).NRP1(c~s,vegfabd!2).vegf(c~s,nrp1bd,r!3,r).vegf(c~s,nrp1bd,r!4,r).vegfr1(c~s,dimer!5,l2!3,nrp1bd!1).vegfr1(c~s,dimer!5,l2!4,nrp1bd!2)]
[NRP1(c~s,vegfabd)] + [NRP1(c~s,vegfabd!1).NRP1(c~s,vegfabd!2).vegf(c~s,nrp1bd!1,r!3,r).vegf(c~s,nrp1bd!2,r!4,r).vegfr1(c~s,dimer!5,l2!3,nrp1bd).vegfr2(Y1175~Y,c~s,dimer!5,l1!4)] -> [NRP1(c~s,vegfabd!1).NRP1(c~s,vegfabd!2).NRP1(c~s,vegfabd!3).vegf(c~s,nrp1bd!1,r!4,r).vegf(c~s,nrp1bd!2,r!5,r).vegfr1(c~s,dimer!6,l2!4,nrp1bd!3).vegfr2(Y1175~Y,c~s,dimer!6,l1!5)]
[NRP1(c~s,vegfabd)] + [NRP1(c~s,vegfabd!1).NRP1(c~s,vegfabd!2).vegf(c~s,nrp1bd!1,r!3,r).vegf(c~s,nrp1bd!2,r!4,r).vegfr1(c~s,dimer!5,l2!3,nrp1bd).vegfr1(c~s,dimer!5,l2!4,nrp1bd)] -> [NRP1(c~s,vegfabd!1).NRP1(c~s,vegfabd!2).NRP1(c~s,vegfabd!3).vegf(c~s,nrp1bd!1,r!4,r).vegf(c~s,nrp1bd!2,r!5,r).vegfr1(c~s,dimer!6,l2!4,nrp1bd!3).vegfr1(c~s,dimer!6,l2!5,nrp1bd)]
[NRP1(c~s,vegfabd!1).NRP1(c~s,vegfabd!2).vegf(c~s,nrp1bd!1,r!3,r!4).vegfr1(c~s,dimer!5,l2!4,nrp1bd!2).vegfr2(Y1175~Y,c~s,dimer!5,l1!3)] -> [NRP1(c~s,vegfabd)] + [NRP1(c~s,vegfabd!1).vegf(c~s,nrp1bd!1,r!2,r!3).vegfr1(c~s,dimer!4,l2!3,nrp1bd).vegfr2(Y1175~Y,c~s,dimer!4,l1!2)]
[NRP1(c~s,vegfabd!1).NRP1(c~s,vegfabd!2).vegf(c~s,nrp1bd,r!3,r!4).vegfr1(c~s,dimer!5,l2!4,nrp1bd!1).vegfr1(c~s,dimer!5,l2!3,nrp1bd!2)] -> [NRP1(c~s,vegfabd)] + [NRP1(c~s,vegfabd!1).vegf(c~s,nrp1bd,r!2,r!3).vegfr1(c~s,dimer!4,l2!3,nrp1bd!1).vegfr1(c~s,dimer!4,l2!2,nrp1bd)]
[NRP1(c~s,vegfabd!1).NRP1(c~s,vegfabd!2).vegf(c~s,nrp1bd!1,r!3,r!4).vegfr1(c~s,dimer!5,l2!4,nrp1bd!2).vegfr1(c~s,dimer!5,l2!3,nrp1bd)] -> [NRP1(c~s,vegfabd)] + [NRP1(c~s,vegfabd!1).vegf(c~s,nrp1bd!1,r!2,r!3).vegfr1(c~s,dimer!4,l2!2,nrp1bd).vegfr1(c~s,dimer!4,l2!3,nrp1bd)]
[NRP1(c~s,vegfabd!1).NRP1(c~s,vegfabd!2).NRP1(c~s,vegfabd!3).vegf(c~s,nrp1bd!1,r!4,r!5).vegfr1(c~s,dimer!6,l2!4,nrp1bd!2).vegfr1(c~s,dimer!6,l2!5,nrp1bd!3)] -> [NRP1(c~s,vegfabd)] + [NRP1(c~s,vegfabd!1).NRP1(c~s,vegfabd!2).vegf(c~s,nrp1bd!1,r!3,r!4).vegfr1(c~s,dimer!5,l2!4,nrp1bd!2).vegfr1(c~s,dimer!5,l2!3,nrp1bd)]
[NRP1(c~s,vegfabd!1).NRP1(c~s,vegfabd!2).vegf(c~s,nrp1bd!1,r!3,r).vegf(c~s,nrp1bd,r!4,r).vegfr1(c~s,dimer!5,l2!3,nrp1bd!2).vegfr2(Y1175~Y,c~s,dimer!5,l1!4)] -> [NRP1(c~s,vegfabd)] + [NRP1(c~s,vegfabd!1).vegf(c~s,nrp1bd!1,r!2,r).vegf(c~s,nrp1bd,r!3,r).vegfr1(c~s,dimer!4,l2!2,nrp1bd).vegfr2(Y1175~Y,c~s,dimer!4,l1!3)]
[NRP1(c~s,vegfabd!1).vegf(c~s,nrp1bd,r!2,r).vegf(c~s,nrp1bd,r!3,r).vegfr1(c~s,dimer!4,l2!2,nrp1bd!1).vegfr2(Y1175~Y,c~s,dimer!4,l1!3)] -> [NRP1(c~s,vegfabd)] + [vegf(c~s,nrp1bd,r!1,r).vegf(c~s,nrp1bd,r!2,r).vegfr1(c~s,dimer!3,l2!1,nrp1bd).vegfr2(Y1175~Y,c~s,dimer!3,l1!2)]
[NRP1(c~s,vegfabd!1).NRP1(c~s,vegfabd!2).vegf(c~s,nrp1bd!1,r!3,r).vegf(c~s,nrp1bd,r!4,r).vegfr1(c~s,dimer!5,l2!4,nrp1bd!2).vegfr2(Y1175~Y,c~s,dimer!5,l1!3)] -> [NRP1(c~s,vegfabd)] + [NRP1(c~s,vegfabd!1).vegf(c~s,nrp1bd!1,r!2,r).vegf(c~s,nrp1bd,r!3,r).vegfr1(c~s,dimer!4,l2!3,nrp1bd).vegfr2(Y1175~Y,c~s,dimer!4,l1!2)]
[NRP1(c~s,vegfabd!1).NRP1(c~s,vegfabd!2).vegf(c~s,nrp1bd!1,r!3,r).vegf(c~s,nrp1bd,r!4,r).vegfr1(c~s,dimer!5,l2!3,nrp1bd!2).vegfr1(c~s,dimer!5,l2!4,nrp1bd)] -> [NRP1(c~s,vegfabd)] + [NRP1(c~s,vegfabd!1).vegf(c~s,nrp1bd!1,r!2,r).vegf(c~s,nrp1bd,r!3,r).vegfr1(c~s,dimer!4,l2!2,nrp1bd).vegfr1(c~s,dimer!4,l2!3,nrp1bd)]
[NRP1(c~s,vegfabd!1).NRP1(c~s,vegfabd!2).vegf(c~s,nrp1bd!1,r!3,r).vegf(c~s,nrp1bd,r!4,r).vegfr1(c~s,dimer!5,l2!4,nrp1bd!2).vegfr1(c~s,dimer!5,l2!3,nrp1bd)] -> [NRP1(c~s,vegfabd)] + [NRP1(c~s,vegfabd!1).vegf(c~s,nrp1bd!1,r!2,r).vegf(c~s,nrp1bd,r!3,r).vegfr1(c~s,dimer!4,l2!2,nrp1bd).vegfr1(c~s,dimer!4,l2!3,nrp1bd)]
[NRP1(c~s,vegfabd!1).vegf(c~s,nrp1bd,r!2,r).vegf(c~s,nrp1bd,r!3,r).vegfr1(c~s,dimer!4,l2!2,nrp1bd!1).vegfr1(c~s,dimer!4,l2!3,nrp1bd)] -> [NRP1(c~s,vegfabd)] + [vegf(c~s,nrp1bd,r!1,r).vegf(c~s,nrp1bd,r!2,r).vegfr1(c~s,dimer!3,l2!1,nrp1bd).vegfr1(c~s,dimer!3,l2!2,nrp1bd)]
[NRP1(c~s,vegfabd!1).NRP1(c~s,vegfabd!2).NRP1(c~s,vegfabd!3).vegf(c~s,nrp1bd!1,r!4,r).vegf(c~s,nrp1bd,r!5,r).vegfr1(c~s,dimer!6,l2!4,nrp1bd!2).vegfr1(c~s,dimer!6,l2!5,nrp1bd!3)] -> [NRP1(c~s,vegfabd)] + [NRP1(c~s,vegfabd!1).NRP1(c~s,vegfabd!2).vegf(c~s,nrp1bd!1,r!3,r).vegf(c~s,nrp1bd,r!4,r).vegfr1(c~s,dimer!5,l2!4,nrp1bd!2).vegfr1(c~s,dimer!5,l2!3,nrp1bd)]
[NRP1(c~s,vegfabd!1).NRP1(c~s,vegfabd!2).NRP1(c~s,vegfabd!3).vegf(c~s,nrp1bd!1,r!4,r).vegf(c~s,nrp1bd,r!5,r).vegfr1(c~s,dimer!6,l2!4,nrp1bd!2).vegfr1(c~s,dimer!6,l2!5,nrp1bd!3)] -> [NRP1(c~s,vegfabd)] + [NRP1(c~s,vegfabd!1).NRP1(c~s,vegfabd!2).vegf(c~s,nrp1bd!1,r!3,r).vegf(c~s,nrp1bd,r!4,r).vegfr1(c~s,dimer!5,l2!3,nrp1bd!2).vegfr1(c~s,dimer!5,l2!4,nrp1bd)]
[NRP1(c~s,vegfabd!1).NRP1(c~s,vegfabd!2).vegf(c~s,nrp1bd,r!3,r).vegf(c~s,nrp1bd,r!4,r).vegfr1(c~s,dimer!5,l2!3,nrp1bd!1).vegfr1(c~s,dimer!5,l2!4,nrp1bd!2)] -> [NRP1(c~s,vegfabd)] + [NRP1(c~s,vegfabd!1).vegf(c~s,nrp1bd,r!2,r).vegf(c~s,nrp1bd,r!3,r).vegfr1(c~s,dimer!4,l2!2,nrp1bd!1).vegfr1(c~s,dimer!4,l2!3,nrp1bd)]
[NRP1(c~s,vegfabd!1).vegf(c~s,nrp1bd!1,r,r)] + [vegfr2(Y1175~pY,c~s,dimer,l1)] -> [NRP1(c~s,vegfabd!1).vegf(c~s,nrp1bd!1,r!2,r).vegfr2(Y1175~pY,c~s,dimer,l1!2)]
vegf_L + [vegfr2(Y1175~pY,c~s,dimer,l1)] -> vegf_L + [vegf(c~s,nrp1bd,r!1,r).vegfr2(Y1175~pY,c~s,dimer,l1!1)]
[NRP1(c~s,vegfabd!1).NRP1(c~s,vegfabd!2).vegf(c~s,nrp1bd!1,r!3,r).vegf(c~s,nrp1bd,r!4,r).vegfr1(c~s,dimer!5,l2!3,nrp1bd!2).vegfr2(Y1175~Y,c~s,dimer!5,l1!4)] -> [NRP1(c~s,vegfabd!1).NRP1(c~s,vegfabd!2).vegf(c~s,nrp1bd!1,r!3,r).vegfr1(c~s,dimer!4,l2!3,nrp1bd!2).vegfr2(Y1175~Y,c~s,dimer!4,l1)]
[NRP1(c~s,vegfabd!1).vegf(c~s,nrp1bd,r!2,r).vegf(c~s,nrp1bd,r!3,r).vegfr1(c~s,dimer!4,l2!2,nrp1bd!1).vegfr2(Y1175~Y,c~s,dimer!4,l1!3)] -> [NRP1(c~s,vegfabd!1).vegf(c~s,nrp1bd,r!2,r).vegfr1(c~s,dimer!3,l2!2,nrp1bd!1).vegfr2(Y1175~Y,c~s,dimer!3,l1)]
[vegf(c~s,nrp1bd,r!1,r).vegfr2(Y1175~pY,c~s,dimer,l1!1)] -> [vegfr2(Y1175~pY,c~s,dimer,l1)]
[vegf(c~s,nrp1bd,r!1,r).vegfr2(Y1175~Y,c~s,dimer,l1!1)] + [vegfr2(Y1175~pY,c~s,dimer,l1)] -> [vegf(c~s,nrp1bd,r!1,r!2).vegfr2(Y1175~Y,c~s,dimer,l1!1).vegfr2(Y1175~pY,c~s,dimer,l1!2)]
[vegfr2(Y1175~Y,c~s,dimer,l1)] + [vegf(c~s,nrp1bd,r!1,r).vegfr2(Y1175~pY,c~s,dimer,l1!1)] -> [vegf(c~s,nrp1bd,r!1,r!2).vegfr2(Y1175~Y,c~s,dimer,l1!1).vegfr2(Y1175~pY,c~s,dimer,l1!2)]
[vegfr2(Y1175~pY,c~s,dimer,l1)] + [vegf(c~s,nrp1bd,r!1,r).vegfr2(Y1175~pY,c~s,dimer,l1!1)] -> [vegf(c~s,nrp1bd,r!1,r!2).vegfr2(Y1175~pY,c~s,dimer,l1!1).vegfr2(Y1175~pY,c~s,dimer,l1!2)]
[vegf(c~s,nrp1bd,r!1,r!2).vegfr2(Y1175~pY,c~s,dimer,l1!1).vegfr2(Y1175~pY,c~s,dimer,l1!2)] -> [vegfr2(Y1175~pY,c~s,dimer,l1)] + [vegf(c~s,nrp1bd,r!1,r).vegfr2(Y1175~pY,c~s,dimer,l1!1)]
[vegfr1(c~s,dimer,l2,nrp1bd)] + [vegf(c~s,nrp1bd,r!1,r).vegfr2(Y1175~pY,c~s,dimer,l1!1)] -> [vegf(c~s,nrp1bd,r!1,r!2).vegfr1(c~s,dimer,l2!2,nrp1bd).vegfr2(Y1175~pY,c~s,dimer,l1!1)]
[NRP1(c~s,vegfabd!1).vegfr1(c~s,dimer,l2,nrp1bd!1)] + [vegf(c~s,nrp1bd,r!1,r).vegfr2(Y1175~pY,c~s,dimer,l1!1)] -> [NRP1(c~s,vegfabd!1).vegf(c~s,nrp1bd,r!2,r!3).vegfr1(c~s,dimer,l2!3,nrp1bd!1).vegfr2(Y1175~pY,c~s,dimer,l1!2)]
[vegf(c~s,nrp1bd,r!1,r!2).vegfr2(Y1175~Y,c~s,dimer!3,l1!1).vegfr2(Y1175~pY,c~s,dimer!3,l1!2)] -> [vegf(c~s,nrp1bd,r!1,r).vegfr2(Y1175~Y,c~s,dimer!2,l1!1).vegfr2(Y1175~pY,c~s,dimer!2,l1)]
[vegf(c~s,nrp1bd,r!1,r!2).vegfr2(Y1175~Y,c~s,dimer!3,l1!1).vegfr2(Y1175~pY,c~s,dimer!3,l1!2)] -> [vegf(c~s,nrp1bd,r!1,r).vegfr2(Y1175~Y,c~s,dimer!2,l1).vegfr2(Y1175~pY,c~s,dimer!2,l1!1)]
[vegf(c~s,nrp1bd,r!1,r).vegfr1(c~s,dimer,l2!1,nrp1bd)] + [vegfr2(Y1175~pY,c~s,dimer,l1)] -> [vegf(c~s,nrp1bd,r!1,r!2).vegfr1(c~s,dimer,l2!2,nrp1bd).vegfr2(Y1175~pY,c~s,dimer,l1!1)]
[NRP1(c~s,vegfabd!1).vegf(c~s,nrp1bd,r!2,r).vegfr1(c~s,dimer,l2!2,nrp1bd!1)] + [vegfr2(Y1175~pY,c~s,dimer,l1)] -> [NRP1(c~s,vegfabd!1).vegf(c~s,nrp1bd,r!2,r!3).vegfr1(c~s,dimer,l2!3,nrp1bd!1).vegfr2(Y1175~pY,c~s,dimer,l1!2)]
[NRP1(c~s,vegfabd!1).NRP1(c~s,vegfabd!2).vegf(c~s,nrp1bd,r!3,r!4).vegfr1(c~s,dimer!5,l2!4,nrp1bd!1).vegfr1(c~s,dimer!5,l2!3,nrp1bd!2)] -> [NRP1(c~s,vegfabd!1).NRP1(c~s,vegfabd!2).vegf(c~s,nrp1bd,r!3,r).vegfr1(c~s,dimer!4,l2!3,nrp1bd!1).vegfr1(c~s,dimer!4,l2,nrp1bd!2)]
[NRP1(c~s,vegfabd!1).vegf(c~s,nrp1bd!1,r!2,r).vegfr2(Y1175~Y,c~s,dimer,l1!2)] + [vegfr2(Y1175~pY,c~s,dimer,l1)] -> [NRP1(c~s,vegfabd!1).vegf(c~s,nrp1bd!1,r!2,r!3).vegfr2(Y1175~Y,c~s,dimer,l1!2).vegfr2(Y1175~pY,c~s,dimer,l1!3)]
[NRP1(c~s,vegfabd!1).vegf(c~s,nrp1bd!1,r!2,r!3).vegfr2(Y1175~Y,c~s,dimer,l1!2).vegfr2(Y1175~pY,c~s,dimer,l1!3)] -> [NRP1(c~s,vegfabd!1).vegf(c~s,nrp1bd!1,r!2,r).vegfr2(Y1175~Y,c~s,dimer,l1!2)] + [vegfr2(Y1175~pY,c~s,dimer,l1)]
[NRP1(c~s,vegfabd!1).vegf(c~s,nrp1bd!1,r!2,r!3).vegfr2(Y1175~Y,c~s,dimer,l1!2).vegfr2(Y1175~pY,c~s,dimer,l1!3)] -> [vegfr2(Y1175~Y,c~s,dimer,l1)] + [NRP1(c~s,vegfabd!1).vegf(c~s,nrp1bd!1,r!2,r).vegfr2(Y1175~pY,c~s,dimer,l1!2)]
[NRP1(c~s,vegfabd!1).vegf(c~s,nrp1bd!1,r!2,r!3).vegfr2(Y1175~Y,c~s,dimer!4,l1!2).vegfr2(Y1175~pY,c~s,dimer!4,l1!3)] -> [NRP1(c~s,vegfabd!1).vegf(c~s,nrp1bd!1,r!2,r).vegfr2(Y1175~Y,c~s,dimer!3,l1!2).vegfr2(Y1175~pY,c~s,dimer!3,l1)]
[NRP1(c~s,vegfabd!1).vegf(c~s,nrp1bd!1,r!2,r!3).vegfr2(Y1175~Y,c~s,dimer!4,l1!2).vegfr2(Y1175~pY,c~s,dimer!4,l1!3)] -> [NRP1(c~s,vegfabd!1).vegf(c~s,nrp1bd!1,r!2,r).vegfr2(Y1175~Y,c~s,dimer!3,l1).vegfr2(Y1175~pY,c~s,dimer!3,l1!2)]
[NRP1(c~s,vegfabd!1).NRP1(c~s,vegfabd!2).vegf(c~s,nrp1bd!1,r!3,r!4).vegfr1(c~s,dimer!5,l2!4,nrp1bd!2).vegfr2(Y1175~Y,c~s,dimer!5,l1!3)] -> [NRP1(c~s,vegfabd!1).NRP1(c~s,vegfabd!2).vegf(c~s,nrp1bd!1,r!3,r).vegfr1(c~s,dimer!4,l2,nrp1bd!2).vegfr2(Y1175~Y,c~s,dimer!4,l1!3)]
[NRP1(c~s,vegfabd!1).vegf(c~s,nrp1bd!1,r!2,r).vegfr1(c~s,dimer,l2!2,nrp1bd)] + [vegfr2(Y1175~pY,c~s,dimer,l1)] -> [NRP1(c~s,vegfabd!1).vegf(c~s,nrp1bd!1,r!2,r!3).vegfr1(c~s,dimer,l2!2,nrp1bd).vegfr2(Y1175~pY,c~s,dimer,l1!3)]
[NRP1(c~s,vegfabd!1).NRP1(c~s,vegfabd!2).vegf(c~s,nrp1bd!1,r!3,r).vegfr1(c~s,dimer,l2!3,nrp1bd!2)] + [vegfr2(Y1175~pY,c~s,dimer,l1)] -> [NRP1(c~s,vegfabd!1).NRP1(c~s,vegfabd!2).vegf(c~s,nrp1bd!1,r!3,r!4).vegfr1(c~s,dimer,l2!3,nrp1bd!2).vegfr2(Y1175~pY,c~s,dimer,l1!4)]
[NRP1(c~s,vegfabd!1).NRP1(c~s,vegfabd!2).vegf(c~s,nrp1bd!1,r!3,r!4).vegfr1(c~s,dimer!5,l2!4,nrp1bd!2).vegfr1(c~s,dimer!5,l2!3,nrp1bd)] -> [NRP1(c~s,vegfabd!1).NRP1(c~s,vegfabd!2).vegf(c~s,nrp1bd!1,r!3,r).vegfr1(c~s,dimer!4,l2!3,nrp1bd).vegfr1(c~s,dimer!4,l2,nrp1bd!2)]
[NRP1(c~s,vegfabd!1).NRP1(c~s,vegfabd!2).vegf(c~s,nrp1bd!1,r!3,r!4).vegfr1(c~s,dimer!5,l2!4,nrp1bd!2).vegfr1(c~s,dimer!5,l2!3,nrp1bd)] -> [NRP1(c~s,vegfabd!1).NRP1(c~s,vegfabd!2).vegf(c~s,nrp1bd!1,r!3,r).vegfr1(c~s,dimer!4,l2!3,nrp1bd!2).vegfr1(c~s,dimer!4,l2,nrp1bd)]
[NRP1(c~s,vegfabd!1).NRP1(c~s,vegfabd!2).NRP1(c~s,vegfabd!3).vegf(c~s,nrp1bd!1,r!4,r!5).vegfr1(c~s,dimer!6,l2!4,nrp1bd!2).vegfr1(c~s,dimer!6,l2!5,nrp1bd!3)] -> [NRP1(c~s,vegfabd!1).NRP1(c~s,vegfabd!2).NRP1(c~s,vegfabd!3).vegf(c~s,nrp1bd!1,r!4,r).vegfr1(c~s,dimer!5,l2!4,nrp1bd!2).vegfr1(c~s,dimer!5,l2,nrp1bd!3)]
[NRP1(c~s,vegfabd!1).NRP1(c~s,vegfabd!2).vegf(c~s,nrp1bd!1,r!3,r!4).vegfr1(c~s,dimer!5,l2!4,nrp1bd!2).vegfr2(Y1175~Y,c~s,dimer!5,l1!3)] -> [NRP1(c~s,vegfabd!1).NRP1(c~s,vegfabd!2).vegf(c~s,nrp1bd!1,r!3,r).vegfr1(c~s,dimer!4,l2!3,nrp1bd!2).vegfr2(Y1175~Y,c~s,dimer!4,l1)]
[NRP1(c~s,vegfabd)] + [vegf(c~s,nrp1bd,r!1,r!2).vegfr2(Y1175~Y,c~s,dimer!3,l1!1).vegfr2(Y1175~pY,c~s,dimer!3,l1!2)] -> [NRP1(c~s,vegfabd!1).vegf(c~s,nrp1bd!1,r!2,r!3).vegfr2(Y1175~Y,c~s,dimer!4,l1!2).vegfr2(Y1175~pY,c~s,dimer!4,l1!3)]
[NRP1(c~s,vegfabd!1).vegf(c~s,nrp1bd!1,r!2,r!3).vegfr2(Y1175~Y,c~s,dimer!4,l1!2).vegfr2(Y1175~pY,c~s,dimer!4,l1!3)] -> [NRP1(c~s,vegfabd)] + [vegf(c~s,nrp1bd,r!1,r!2).vegfr2(Y1175~Y,c~s,dimer!3,l1!1).vegfr2(Y1175~pY,c~s,dimer!3,l1!2)]
[NRP1(c~s,vegfabd)] + [NRP1(c~s,vegfabd!1).NRP1(c~s,vegfabd!2).vegf(c~s,nrp1bd,r!3,r!4).vegfr1(c~s,dimer!5,l2!4,nrp1bd!1).vegfr1(c~s,dimer!5,l2!3,nrp1bd!2)] -> [NRP1(c~s,vegfabd!1).NRP1(c~s,vegfabd!2).NRP1(c~s,vegfabd!3).vegf(c~s,nrp1bd!1,r!4,r!5).vegfr1(c~s,dimer!6,l2!4,nrp1bd!2).vegfr1(c~s,dimer!6,l2!5,nrp1bd!3)]
[NRP1(c~s,vegfabd!1).NRP1(c~s,vegfabd!2).vegf(c~s,nrp1bd!1,r!3,r!4).vegfr1(c~s,dimer!5,l2!4,nrp1bd!2).vegfr1(c~s,dimer!5,l2!3,nrp1bd)] -> [NRP1(c~s,vegfabd)] + [NRP1(c~s,vegfabd!1).vegf(c~s,nrp1bd,r!2,r!3).vegfr1(c~s,dimer!4,l2!3,nrp1bd!1).vegfr1(c~s,dimer!4,l2!2,nrp1bd)]
[NRP1(c~s,vegfabd!1).NRP1(c~s,vegfabd!2).NRP1(c~s,vegfabd!3).vegf(c~s,nrp1bd!1,r!4,r!5).vegfr1(c~s,dimer!6,l2!4,nrp1bd!2).vegfr1(c~s,dimer!6,l2!5,nrp1bd!3)] -> [NRP1(c~s,vegfabd)] + [NRP1(c~s,vegfabd!1).NRP1(c~s,vegfabd!2).vegf(c~s,nrp1bd,r!3,r!4).vegfr1(c~s,dimer!5,l2!4,nrp1bd!1).vegfr1(c~s,dimer!5,l2!3,nrp1bd!2)]
[NRP1(c~s,vegfabd!1).NRP1(c~s,vegfabd!2).vegf(c~s,nrp1bd!1,r!3,r!4).vegfr1(c~s,dimer!5,l2!4,nrp1bd!2).vegfr2(Y1175~Y,c~s,dimer!5,l1!3)] -> [NRP1(c~s,vegfabd)] + [NRP1(c~s,vegfabd!1).vegf(c~s,nrp1bd,r!2,r!3).vegfr1(c~s,dimer!4,l2!3,nrp1bd!1).vegfr2(Y1175~Y,c~s,dimer!4,l1!2)]
[NRP1(c~s,vegfabd)] + [vegf(c~s,nrp1bd,r!1,r!2).vegfr2(Y1175~pY,c~s,dimer,l1!1).vegfr2(Y1175~pY,c~s,dimer,l1!2)] -> [NRP1(c~s,vegfabd!1).vegf(c~s,nrp1bd!1,r!2,r!3).vegfr2(Y1175~pY,c~s,dimer,l1!2).vegfr2(Y1175~pY,c~s,dimer,l1!3)]
[NRP1(c~s,vegfabd!1).vegf(c~s,nrp1bd!1,r!2,r!3).vegfr2(Y1175~Y,c~s,dimer,l1!2).vegfr2(Y1175~pY,c~s,dimer,l1!3)] -> [NRP1(c~s,vegfabd)] + [vegf(c~s,nrp1bd,r!1,r!2).vegfr2(Y1175~Y,c~s,dimer,l1!1).vegfr2(Y1175~pY,c~s,dimer,l1!2)]
[NRP1(c~s,vegfabd)] + [NRP1(c~s,vegfabd!1).NRP1(c~s,vegfabd!2).vegf(c~s,nrp1bd!1,r!3,r).vegf(c~s,nrp1bd,r!4,r).vegfr1(c~s,dimer!5,l2!3,nrp1bd!2).vegfr2(Y1175~Y,c~s,dimer!5,l1!4)] -> [NRP1(c~s,vegfabd!1).NRP1(c~s,vegfabd!2).NRP1(c~s,vegfabd!3).vegf(c~s,nrp1bd!1,r!4,r).vegf(c~s,nrp1bd!2,r!5,r).vegfr1(c~s,dimer!6,l2!4,nrp1bd!3).vegfr2(Y1175~Y,c~s,dimer!6,l1!5)]
[NRP1(c~s,vegfabd)] + [NRP1(c~s,vegfabd!1).vegf(c~s,nrp1bd,r!2,r).vegf(c~s,nrp1bd,r!3,r).vegfr1(c~s,dimer!4,l2!2,nrp1bd!1).vegfr2(Y1175~Y,c~s,dimer!4,l1!3)] -> [NRP1(c~s,vegfabd!1).NRP1(c~s,vegfabd!2).vegf(c~s,nrp1bd!1,r!3,r).vegf(c~s,nrp1bd,r!4,r).vegfr1(c~s,dimer!5,l2!4,nrp1bd!2).vegfr2(Y1175~Y,c~s,dimer!5,l1!3)]
[NRP1(c~s,vegfabd)] + [vegf(c~s,nrp1bd,r!1,r).vegfr2(Y1175~pY,c~s,dimer,l1!1)] -> [NRP1(c~s,vegfabd!1).vegf(c~s,nrp1bd!1,r!2,r).vegfr2(Y1175~pY,c~s,dimer,l1!2)]
[NRP1(c~s,vegfabd!1).NRP1(c~s,vegfabd!2).vegf(c~s,nrp1bd!1,r!3,r).vegf(c~s,nrp1bd,r!4,r).vegfr1(c~s,dimer!5,l2!4,nrp1bd!2).vegfr2(Y1175~Y,c~s,dimer!5,l1!3)] -> [NRP1(c~s,vegfabd)] + [NRP1(c~s,vegfabd!1).vegf(c~s,nrp1bd,r!2,r).vegf(c~s,nrp1bd,r!3,r).vegfr1(c~s,dimer!4,l2!2,nrp1bd!1).vegfr2(Y1175~Y,c~s,dimer!4,l1!3)]
[NRP1(c~s,vegfabd!1).NRP1(c~s,vegfabd!2).vegf(c~s,nrp1bd!1,r!3,r).vegf(c~s,nrp1bd!2,r!4,r).vegfr2(Y1175~Y,c~s,dimer!5,l1!3).vegfr2(Y1175~Y,c~s,dimer!5,l1!4)] -> [NRP1(c~s,vegfabd)] + [NRP1(c~s,vegfabd!1).vegf(c~s,nrp1bd!1,r!2,r).vegf(c~s,nrp1bd,r!3,r).vegfr2(Y1175~Y,c~s,dimer!4,l1!2).vegfr2(Y1175~Y,c~s,dimer!4,l1!3)]
[NRP1(c~s,vegfabd!1).NRP1(c~s,vegfabd!2).vegf(c~s,nrp1bd!1,r!3,r).vegf(c~s,nrp1bd!2,r!4,r).vegfr1(c~s,dimer!5,l2!3,nrp1bd).vegfr2(Y1175~Y,c~s,dimer!5,l1!4)] -> [NRP1(c~s,vegfabd)] + [NRP1(c~s,vegfabd!1).vegf(c~s,nrp1bd!1,r!2,r).vegf(c~s,nrp1bd,r!3,r).vegfr1(c~s,dimer!4,l2!2,nrp1bd).vegfr2(Y1175~Y,c~s,dimer!4,l1!3)]
[NRP1(c~s,vegfabd)] + [NRP1(c~s,vegfabd!1).vegf(c~s,nrp1bd,r!2,r).vegf(c~s,nrp1bd,r!3,r).vegfr1(c~s,dimer!4,l2!2,nrp1bd!1).vegfr2(Y1175~Y,c~s,dimer!4,l1!3)] -> [NRP1(c~s,vegfabd!1).NRP1(c~s,vegfabd!2).vegf(c~s,nrp1bd!1,r!3,r).vegf(c~s,nrp1bd,r!4,r).vegfr1(c~s,dimer!5,l2!3,nrp1bd!2).vegfr2(Y1175~Y,c~s,dimer!5,l1!4)]
[NRP1(c~s,vegfabd)] + [NRP1(c~s,vegfabd!1).NRP1(c~s,vegfabd!2).vegf(c~s,nrp1bd!1,r!3,r).vegf(c~s,nrp1bd,r!4,r).vegfr1(c~s,dimer!5,l2!4,nrp1bd!2).vegfr2(Y1175~Y,c~s,dimer!5,l1!3)] -> [NRP1(c~s,vegfabd!1).NRP1(c~s,vegfabd!2).NRP1(c~s,vegfabd!3).vegf(c~s,nrp1bd!1,r!4,r).vegf(c~s,nrp1bd!2,r!5,r).vegfr1(c~s,dimer!6,l2!4,nrp1bd!3).vegfr2(Y1175~Y,c~s,dimer!6,l1!5)]
[NRP1(c~s,vegfabd)] + [NRP1(c~s,vegfabd!1).NRP1(c~s,vegfabd!2).vegf(c~s,nrp1bd!1,r!3,r).vegf(c~s,nrp1bd,r!4,r).vegfr1(c~s,dimer!5,l2!3,nrp1bd!2).vegfr1(c~s,dimer!5,l2!4,nrp1bd)] -> [NRP1(c~s,vegfabd!1).NRP1(c~s,vegfabd!2).NRP1(c~s,vegfabd!3).vegf(c~s,nrp1bd!1,r!4,r).vegf(c~s,nrp1bd!2,r!5,r).vegfr1(c~s,dimer!6,l2!4,nrp1bd!3).vegfr1(c~s,dimer!6,l2!5,nrp1bd)]
[NRP1(c~s,vegfabd)] + [NRP1(c~s,vegfabd!1).NRP1(c~s,vegfabd!2).vegf(c~s,nrp1bd!1,r!3,r).vegf(c~s,nrp1bd,r!4,r).vegfr1(c~s,dimer!5,l2!4,nrp1bd!2).vegfr1(c~s,dimer!5,l2!3,nrp1bd)] -> [NRP1(c~s,vegfabd!1).NRP1(c~s,vegfabd!2).NRP1(c~s,vegfabd!3).vegf(c~s,nrp1bd!1,r!4,r).vegf(c~s,nrp1bd!2,r!5,r).vegfr1(c~s,dimer!6,l2!4,nrp1bd!3).vegfr1(c~s,dimer!6,l2!5,nrp1bd)]
[NRP1(c~s,vegfabd)] + [NRP1(c~s,vegfabd!1).vegf(c~s,nrp1bd,r!2,r).vegf(c~s,nrp1bd,r!3,r).vegfr1(c~s,dimer!4,l2!2,nrp1bd!1).vegfr1(c~s,dimer!4,l2!3,nrp1bd)] -> [NRP1(c~s,vegfabd!1).NRP1(c~s,vegfabd!2).vegf(c~s,nrp1bd!1,r!3,r).vegf(c~s,nrp1bd,r!4,r).vegfr1(c~s,dimer!5,l2!3,nrp1bd!2).vegfr1(c~s,dimer!5,l2!4,nrp1bd)]
[NRP1(c~s,vegfabd)] + [NRP1(c~s,vegfabd!1).vegf(c~s,nrp1bd,r!2,r).vegf(c~s,nrp1bd,r!3,r).vegfr1(c~s,dimer!4,l2!2,nrp1bd!1).vegfr1(c~s,dimer!4,l2!3,nrp1bd)] -> [NRP1(c~s,vegfabd!1).NRP1(c~s,vegfabd!2).vegf(c~s,nrp1bd!1,r!3,r).vegf(c~s,nrp1bd,r!4,r).vegfr1(c~s,dimer!5,l2!4,nrp1bd!2).vegfr1(c~s,dimer!5,l2!3,nrp1bd)]
[NRP1(c~s,vegfabd)] + [NRP1(c~s,vegfabd!1).NRP1(c~s,vegfabd!2).NRP1(c~s,vegfabd!3).vegf(c~s,nrp1bd!1,r!4,r).vegf(c~s,nrp1bd,r!5,r).vegfr1(c~s,dimer!6,l2!4,nrp1bd!2).vegfr1(c~s,dimer!6,l2!5,nrp1bd!3)] -> [NRP1(c~s,vegfabd!1).NRP1(c~s,vegfabd!2).NRP1(c~s,vegfabd!3).NRP1(c~s,vegfabd!4).vegf(c~s,nrp1bd!1,r!5,r).vegf(c~s,nrp1bd!4,r!6,r).vegfr1(c~s,dimer!7,l2!5,nrp1bd!2).vegfr1(c~s,dimer!7,l2!6,nrp1bd!…
[NRP1(c~s,vegfabd)] + [NRP1(c~s,vegfabd!1).NRP1(c~s,vegfabd!2).vegf(c~s,nrp1bd,r!3,r).vegf(c~s,nrp1bd,r!4,r).vegfr1(c~s,dimer!5,l2!3,nrp1bd!1).vegfr1(c~s,dimer!5,l2!4,nrp1bd!2)] -> [NRP1(c~s,vegfabd!1).NRP1(c~s,vegfabd!2).NRP1(c~s,vegfabd!3).vegf(c~s,nrp1bd!1,r!4,r).vegf(c~s,nrp1bd,r!5,r).vegfr1(c~s,dimer!6,l2!4,nrp1bd!2).vegfr1(c~s,dimer!6,l2!5,nrp1bd!3)]
[NRP1(c~s,vegfabd!1).NRP1(c~s,vegfabd!2).vegf(c~s,nrp1bd!1,r!3,r).vegf(c~s,nrp1bd,r!4,r).vegfr1(c~s,dimer!5,l2!3,nrp1bd!2).vegfr2(Y1175~Y,c~s,dimer!5,l1!4)] -> [NRP1(c~s,vegfabd)] + [NRP1(c~s,vegfabd!1).vegf(c~s,nrp1bd,r!2,r).vegf(c~s,nrp1bd,r!3,r).vegfr1(c~s,dimer!4,l2!2,nrp1bd!1).vegfr2(Y1175~Y,c~s,dimer!4,l1!3)]
[NRP1(c~s,vegfabd!1).NRP1(c~s,vegfabd!2).vegf(c~s,nrp1bd!1,r!3,r).vegf(c~s,nrp1bd,r!4,r).vegfr1(c~s,dimer!5,l2!3,nrp1bd!2).vegfr1(c~s,dimer!5,l2!4,nrp1bd)] -> [NRP1(c~s,vegfabd)] + [NRP1(c~s,vegfabd!1).vegf(c~s,nrp1bd,r!2,r).vegf(c~s,nrp1bd,r!3,r).vegfr1(c~s,dimer!4,l2!2,nrp1bd!1).vegfr1(c~s,dimer!4,l2!3,nrp1bd)]
[NRP1(c~s,vegfabd!1).NRP1(c~s,vegfabd!2).vegf(c~s,nrp1bd!1,r!3,r).vegf(c~s,nrp1bd,r!4,r).vegfr1(c~s,dimer!5,l2!4,nrp1bd!2).vegfr1(c~s,dimer!5,l2!3,nrp1bd)] -> [NRP1(c~s,vegfabd)] + [NRP1(c~s,vegfabd!1).vegf(c~s,nrp1bd,r!2,r).vegf(c~s,nrp1bd,r!3,r).vegfr1(c~s,dimer!4,l2!2,nrp1bd!1).vegfr1(c~s,dimer!4,l2!3,nrp1bd)]
[NRP1(c~s,vegfabd!1).NRP1(c~s,vegfabd!2).vegf(c~s,nrp1bd!1,r!3,r).vegf(c~s,nrp1bd!2,r!4,r).vegfr1(c~s,dimer!5,l2!3,nrp1bd).vegfr2(Y1175~Y,c~s,dimer!5,l1!4)] -> [NRP1(c~s,vegfabd)] + [NRP1(c~s,vegfabd!1).vegf(c~s,nrp1bd!1,r!2,r).vegf(c~s,nrp1bd,r!3,r).vegfr1(c~s,dimer!4,l2!3,nrp1bd).vegfr2(Y1175~Y,c~s,dimer!4,l1!2)]
[NRP1(c~s,vegfabd!1).NRP1(c~s,vegfabd!2).vegf(c~s,nrp1bd!1,r!3,r).vegf(c~s,nrp1bd!2,r!4,r).vegfr1(c~s,dimer!5,l2!3,nrp1bd).vegfr1(c~s,dimer!5,l2!4,nrp1bd)] -> [NRP1(c~s,vegfabd)] + [NRP1(c~s,vegfabd!1).vegf(c~s,nrp1bd!1,r!2,r).vegf(c~s,nrp1bd,r!3,r).vegfr1(c~s,dimer!4,l2!2,nrp1bd).vegfr1(c~s,dimer!4,l2!3,nrp1bd)]
[NRP1(c~s,vegfabd!1).NRP1(c~s,vegfabd!2).NRP1(c~s,vegfabd!3).vegf(c~s,nrp1bd!1,r!4,r).vegf(c~s,nrp1bd,r!5,r).vegfr1(c~s,dimer!6,l2!4,nrp1bd!2).vegfr1(c~s,dimer!6,l2!5,nrp1bd!3)] -> [NRP1(c~s,vegfabd)] + [NRP1(c~s,vegfabd!1).NRP1(c~s,vegfabd!2).vegf(c~s,nrp1bd,r!3,r).vegf(c~s,nrp1bd,r!4,r).vegfr1(c~s,dimer!5,l2!3,nrp1bd!1).vegfr1(c~s,dimer!5,l2!4,nrp1bd!2)]
[NRP1(c~s,vegfabd!1).vegf(c~s,nrp1bd,r!2,r).vegf(c~s,nrp1bd,r!3,r).vegfr1(c~s,dimer!4,l2!2,nrp1bd!1).vegfr2(Y1175~Y,c~s,dimer!4,l1!3)] -> [NRP1(c~s,vegfabd!1).vegf(c~s,nrp1bd,r!2,r).vegfr1(c~s,dimer!3,l2,nrp1bd!1).vegfr2(Y1175~Y,c~s,dimer!3,l1!2)]
[NRP1(c~s,vegfabd!1).NRP1(c~s,vegfabd!2).vegf(c~s,nrp1bd!1,r!3,r).vegf(c~s,nrp1bd,r!4,r).vegfr1(c~s,dimer!5,l2!4,nrp1bd!2).vegfr2(Y1175~Y,c~s,dimer!5,l1!3)] -> [NRP1(c~s,vegfabd!1).NRP1(c~s,vegfabd!2).vegf(c~s,nrp1bd!1,r!3,r).vegfr1(c~s,dimer!4,l2,nrp1bd!2).vegfr2(Y1175~Y,c~s,dimer!4,l1!3)]
[NRP1(c~s,vegfabd!1).NRP1(c~s,vegfabd!2).vegf(c~s,nrp1bd!1,r!3,r).vegf(c~s,nrp1bd,r!4,r).vegfr1(c~s,dimer!5,l2!3,nrp1bd!2).vegfr1(c~s,dimer!5,l2!4,nrp1bd)] -> [NRP1(c~s,vegfabd!1).NRP1(c~s,vegfabd!2).vegf(c~s,nrp1bd!1,r!3,r).vegfr1(c~s,dimer!4,l2!3,nrp1bd!2).vegfr1(c~s,dimer!4,l2,nrp1bd)]
[NRP1(c~s,vegfabd!1).NRP1(c~s,vegfabd!2).vegf(c~s,nrp1bd!1,r!3,r).vegf(c~s,nrp1bd,r!4,r).vegfr1(c~s,dimer!5,l2!4,nrp1bd!2).vegfr1(c~s,dimer!5,l2!3,nrp1bd)] -> [NRP1(c~s,vegfabd!1).NRP1(c~s,vegfabd!2).vegf(c~s,nrp1bd!1,r!3,r).vegfr1(c~s,dimer!4,l2!3,nrp1bd).vegfr1(c~s,dimer!4,l2,nrp1bd!2)]
[NRP1(c~s,vegfabd!1).vegf(c~s,nrp1bd,r!2,r).vegf(c~s,nrp1bd,r!3,r).vegfr1(c~s,dimer!4,l2!2,nrp1bd!1).vegfr1(c~s,dimer!4,l2!3,nrp1bd)] -> [NRP1(c~s,vegfabd!1).vegf(c~s,nrp1bd,r!2,r).vegfr1(c~s,dimer!3,l2!2,nrp1bd).vegfr1(c~s,dimer!3,l2,nrp1bd!1)]
[NRP1(c~s,vegfabd!1).vegf(c~s,nrp1bd,r!2,r).vegf(c~s,nrp1bd,r!3,r).vegfr1(c~s,dimer!4,l2!2,nrp1bd!1).vegfr1(c~s,dimer!4,l2!3,nrp1bd)] -> [NRP1(c~s,vegfabd!1).vegf(c~s,nrp1bd,r!2,r).vegfr1(c~s,dimer!3,l2!2,nrp1bd!1).vegfr1(c~s,dimer!3,l2,nrp1bd)]
[NRP1(c~s,vegfabd!1).NRP1(c~s,vegfabd!2).NRP1(c~s,vegfabd!3).vegf(c~s,nrp1bd!1,r!4,r).vegf(c~s,nrp1bd,r!5,r).vegfr1(c~s,dimer!6,l2!4,nrp1bd!2).vegfr1(c~s,dimer!6,l2!5,nrp1bd!3)] -> [NRP1(c~s,vegfabd!1).NRP1(c~s,vegfabd!2).NRP1(c~s,vegfabd!3).vegf(c~s,nrp1bd!1,r!4,r).vegfr1(c~s,dimer!5,l2!4,nrp1bd!2).vegfr1(c~s,dimer!5,l2,nrp1bd!3)]
[NRP1(c~s,vegfabd!1).NRP1(c~s,vegfabd!2).vegf(c~s,nrp1bd,r!3,r).vegf(c~s,nrp1bd,r!4,r).vegfr1(c~s,dimer!5,l2!3,nrp1bd!1).vegfr1(c~s,dimer!5,l2!4,nrp1bd!2)] -> [NRP1(c~s,vegfabd!1).NRP1(c~s,vegfabd!2).vegf(c~s,nrp1bd,r!3,r).vegfr1(c~s,dimer!4,l2!3,nrp1bd!1).vegfr1(c~s,dimer!4,l2,nrp1bd!2)]
[NRP1(c~s,vegfabd!1).vegf(c~s,nrp1bd!1,r!2,r).vegfr1(c~s,dimer,l2!2,nrp1bd)] + [vegfr2(Y1175~pY,c~s,dimer,l1)] -> [NRP1(c~s,vegfabd!1).vegf(c~s,nrp1bd!1,r!2,r!3).vegfr1(c~s,dimer,l2!2,nrp1bd).vegfr2(Y1175~pY,c~s,dimer,l1!3)]
[NRP1(c~s,vegfabd!1).NRP1(c~s,vegfabd!2).vegf(c~s,nrp1bd!1,r!3,r).vegfr1(c~s,dimer,l2!3,nrp1bd!2)] + [vegfr2(Y1175~pY,c~s,dimer,l1)] -> [NRP1(c~s,vegfabd!1).NRP1(c~s,vegfabd!2).vegf(c~s,nrp1bd!1,r!3,r!4).vegfr1(c~s,dimer,l2!3,nrp1bd!2).vegfr2(Y1175~pY,c~s,dimer,l1!4)]
[vegf(c~s,nrp1bd,r!1,r!2).vegfr2(Y1175~Y,c~s,dimer!3,l1!1).vegfr2(Y1175~pY,c~s,dimer!3,l1!2)] -> [vegf(c~s,nrp1bd,r!1,r!2).vegfr2(Y1175~pY,c~s,dimer!3,l1!1).vegfr2(Y1175~pY,c~s,dimer!3,l1!2)]
[NRP1(c~s,vegfabd!1).vegf(c~s,nrp1bd!1,r!2,r!3).vegfr2(Y1175~Y,c~s,dimer,l1!2).vegfr2(Y1175~pY,c~s,dimer,l1!3)] -> [NRP1(c~s,vegfabd!1).vegf(c~s,nrp1bd!1,r!2,r!3).vegfr2(Y1175~pY,c~s,dimer,l1!2).vegfr2(Y1175~pY,c~s,dimer,l1!3)]
[NRP1(c~s,vegfabd!1).vegf(c~s,nrp1bd!1,r!2,r!3).vegfr2(Y1175~Y,c~s,dimer!4,l1!2).vegfr2(Y1175~pY,c~s,dimer!4,l1!3)] -> [NRP1(c~s,vegfabd!1).vegf(c~s,nrp1bd!1,r!2,r!3).vegfr2(Y1175~pY,c~s,dimer!4,l1!2).vegfr2(Y1175~pY,c~s,dimer!4,l1!3)]
[vegf(c~i,nrp1bd,r!1,r!2).vegfr2(Y1175~Y,c~i,dimer,l1!1).vegfr2(Y1175~pY,c~i,dimer,l1!2)] -> [vegf(c~i,nrp1bd,r!1,r!2).vegfr2(Y1175~pY,c~i,dimer,l1!1).vegfr2(Y1175~pY,c~i,dimer,l1!2)]
[vegf(c~i,nrp1bd,r!1,r!2).vegfr2(Y1175~Y,c~i,dimer!3,l1!1).vegfr2(Y1175~Y,c~i,dimer!3,l1!2)] -> [vegf(c~i,nrp1bd,r!1,r!2).vegfr2(Y1175~Y,c~i,dimer!3,l1!1).vegfr2(Y1175~pY,c~i,dimer!3,l1!2)]
[NRP1(c~i,vegfabd!1).vegf(c~i,nrp1bd!1,r!2,r!3).vegfr2(Y1175~Y,c~i,dimer,l1!2).vegfr2(Y1175~Y,c~i,dimer,l1!3)] -> [NRP1(c~i,vegfabd!1).vegf(c~i,nrp1bd!1,r!2,r!3).vegfr2(Y1175~Y,c~i,dimer,l1!2).vegfr2(Y1175~pY,c~i,dimer,l1!3)]
[NRP1(c~i,vegfabd!1).vegf(c~i,nrp1bd!1,r!2,r!3).vegfr2(Y1175~Y,c~i,dimer!4,l1!2).vegfr2(Y1175~Y,c~i,dimer!4,l1!3)] -> [NRP1(c~i,vegfabd!1).vegf(c~i,nrp1bd!1,r!2,r!3).vegfr2(Y1175~Y,c~i,dimer!4,l1!2).vegfr2(Y1175~pY,c~i,dimer!4,l1!3)]
[vegf(c~s,nrp1bd,r!1,r!2).vegfr2(Y1175~Y,c~s,dimer!3,l1!1).vegfr2(Y1175~pY,c~s,dimer!3,l1!2)] -> [vegf(c~s,nrp1bd,r!1,r!2).vegfr2(Y1175~Y,c~s,dimer!3,l1!1).vegfr2(Y1175~Y,c~s,dimer!3,l1!2)]
[vegfr2(Y1175~pY,c~s,dimer,l1)] -> [vegfr2(Y1175~Y,c~s,dimer,l1)]
[vegf(c~s,nrp1bd,r!1,r).vegfr2(Y1175~pY,c~s,dimer,l1!1)] -> [vegf(c~s,nrp1bd,r!1,r).vegfr2(Y1175~Y,c~s,dimer,l1!1)]
[NRP1(c~s,vegfabd!1).vegf(c~s,nrp1bd!1,r!2,r!3).vegfr2(Y1175~Y,c~s,dimer,l1!2).vegfr2(Y1175~pY,c~s,dimer,l1!3)] -> [NRP1(c~s,vegfabd!1).vegf(c~s,nrp1bd!1,r!2,r!3).vegfr2(Y1175~Y,c~s,dimer,l1!2).vegfr2(Y1175~Y,c~s,dimer,l1!3)]
[NRP1(c~s,vegfabd!1).vegf(c~s,nrp1bd!1,r!2,r!3).vegfr2(Y1175~Y,c~s,dimer!4,l1!2).vegfr2(Y1175~pY,c~s,dimer!4,l1!3)] -> [NRP1(c~s,vegfabd!1).vegf(c~s,nrp1bd!1,r!2,r!3).vegfr2(Y1175~Y,c~s,dimer!4,l1!2).vegfr2(Y1175~Y,c~s,dimer!4,l1!3)]
[vegf(c~s,nrp1bd,r!1,r!2).vegfr2(Y1175~pY,c~s,dimer,l1!1).vegfr2(Y1175~pY,c~s,dimer,l1!2)] -> [vegf(c~s,nrp1bd,r!1,r!2).vegfr2(Y1175~Y,c~s,dimer,l1!1).vegfr2(Y1175~pY,c~s,dimer,l1!2)]
[vegf(c~i,nrp1bd,r!1,r!2).vegfr2(Y1175~Y,c~i,dimer,l1!1).vegfr2(Y1175~pY,c~i,dimer,l1!2)] -> [vegf(c~i,nrp1bd,r!1,r!2).vegfr2(Y1175~Y,c~i,dimer,l1!1).vegfr2(Y1175~Y,c~i,dimer,l1!2)]
[vegf(c~s,nrp1bd,r!1,r!2).vegfr2(Y1175~pY,c~s,dimer,l1!1).vegfr2(Y1175~pY,c~s,dimer,l1!2)] -> [vegf(c~i,nrp1bd,r!1,r!2).vegfr2(Y1175~pY,c~i,dimer,l1!1).vegfr2(Y1175~pY,c~i,dimer,l1!2)]
[vegf(c~s,nrp1bd,r!1,r!2).vegfr2(Y1175~Y,c~s,dimer!3,l1!1).vegfr2(Y1175~pY,c~s,dimer!3,l1!2)] -> [vegf(c~i,nrp1bd,r!1,r!2).vegfr2(Y1175~Y,c~i,dimer!3,l1!1).vegfr2(Y1175~pY,c~i,dimer!3,l1!2)]
[NRP1(c~s,vegfabd!1).vegf(c~s,nrp1bd!1,r!2,r!3).vegfr2(Y1175~Y,c~s,dimer,l1!2).vegfr2(Y1175~pY,c~s,dimer,l1!3)] -> [NRP1(c~i,vegfabd!1).vegf(c~i,nrp1bd!1,r!2,r!3).vegfr2(Y1175~Y,c~i,dimer,l1!2).vegfr2(Y1175~pY,c~i,dimer,l1!3)]
[NRP1(c~s,vegfabd!1).vegf(c~s,nrp1bd!1,r!2,r!3).vegfr2(Y1175~Y,c~s,dimer!4,l1!2).vegfr2(Y1175~pY,c~s,dimer!4,l1!3)] -> [NRP1(c~i,vegfabd!1).vegf(c~i,nrp1bd!1,r!2,r!3).vegfr2(Y1175~Y,c~i,dimer!4,l1!2).vegfr2(Y1175~pY,c~i,dimer!4,l1!3)]
[vegf(c~i,nrp1bd,r!1,r!2).vegfr2(Y1175~Y,c~i,dimer,l1!1).vegfr2(Y1175~pY,c~i,dimer,l1!2)] -> [vegf(c~s,nrp1bd,r!1,r!2).vegfr2(Y1175~Y,c~s,dimer,l1!1).vegfr2(Y1175~pY,c~s,dimer,l1!2)]
[vegf(c~i,nrp1bd,r!1,r!2).vegfr2(Y1175~Y,c~i,dimer!3,l1!1).vegfr2(Y1175~Y,c~i,dimer!3,l1!2)] -> [vegf(c~s,nrp1bd,r!1,r!2).vegfr2(Y1175~Y,c~s,dimer!3,l1!1).vegfr2(Y1175~Y,c~s,dimer!3,l1!2)]
[NRP1(c~i,vegfabd!1).vegf(c~i,nrp1bd!1,r!2,r!3).vegfr2(Y1175~Y,c~i,dimer,l1!2).vegfr2(Y1175~Y,c~i,dimer,l1!3)] -> [NRP1(c~s,vegfabd!1).vegf(c~s,nrp1bd!1,r!2,r!3).vegfr2(Y1175~Y,c~s,dimer,l1!2).vegfr2(Y1175~Y,c~s,dimer,l1!3)]
[NRP1(c~i,vegfabd!1).vegf(c~i,nrp1bd!1,r!2,r!3).vegfr2(Y1175~Y,c~i,dimer!4,l1!2).vegfr2(Y1175~Y,c~i,dimer!4,l1!3)] -> [NRP1(c~s,vegfabd!1).vegf(c~s,nrp1bd!1,r!2,r!3).vegfr2(Y1175~Y,c~s,dimer!4,l1!2).vegfr2(Y1175~Y,c~s,dimer!4,l1!3)]
[vegf(c~i,nrp1bd,r!1,r!2).vegfr2(Y1175~Y,c~i,dimer,l1!1).vegfr2(Y1175~pY,c~i,dimer,l1!2)] -> [Trash()]
[vegf(c~i,nrp1bd,r!1,r!2).vegfr2(Y1175~Y,c~i,dimer!3,l1!1).vegfr2(Y1175~Y,c~i,dimer!3,l1!2)] -> [Trash()]
[NRP1(c~i,vegfabd!1).vegf(c~i,nrp1bd!1,r!2,r!3).vegfr2(Y1175~Y,c~i,dimer,l1!2).vegfr2(Y1175~Y,c~i,dimer,l1!3)] -> [Trash()]
[NRP1(c~i,vegfabd!1).vegf(c~i,nrp1bd!1,r!2,r!3).vegfr2(Y1175~Y,c~i,dimer!4,l1!2).vegfr2(Y1175~Y,c~i,dimer!4,l1!3)] -> [Trash()]
[vegfr2(Y1175~pY,c~s,dimer,l1)] -> [vegfr2(Y1175~pY,c~i,dimer,l1)]
[PLCgamma(Yplc~Y)] + [vegf(c~s,nrp1bd,r!1,r!2).vegfr2(Y1175~Y,c~s,dimer!3,l1!1).vegfr2(Y1175~pY,c~s,dimer!3,l1!2)] -> [vegf(c~s,nrp1bd,r!1,r!2).vegfr2(Y1175~Y,c~s,dimer!3,l1!1).vegfr2(Y1175~pY,c~s,dimer!3,l1!2)] + [PLCgamma(Yplc~pY)]
[PLCgamma(Yplc~Y)] + [vegfr2(Y1175~pY,c~s,dimer,l1)] -> [vegfr2(Y1175~pY,c~s,dimer,l1)] + [PLCgamma(Yplc~pY)]
[PLCgamma(Yplc~Y)] + [vegf(c~s,nrp1bd,r!1,r).vegfr2(Y1175~pY,c~s,dimer,l1!1)] -> [vegf(c~s,nrp1bd,r!1,r).vegfr2(Y1175~pY,c~s,dimer,l1!1)] + [PLCgamma(Yplc~pY)]
[PLCgamma(Yplc~Y)] + [NRP1(c~s,vegfabd!1).vegf(c~s,nrp1bd!1,r!2,r!3).vegfr2(Y1175~Y,c~s,dimer,l1!2).vegfr2(Y1175~pY,c~s,dimer,l1!3)] -> [NRP1(c~s,vegfabd!1).vegf(c~s,nrp1bd!1,r!2,r!3).vegfr2(Y1175~Y,c~s,dimer,l1!2).vegfr2(Y1175~pY,c~s,dimer,l1!3)] + [PLCgamma(Yplc~pY)]
[PLCgamma(Yplc~Y)] + [NRP1(c~s,vegfabd!1).vegf(c~s,nrp1bd!1,r!2,r!3).vegfr2(Y1175~Y,c~s,dimer!4,l1!2).vegfr2(Y1175~pY,c~s,dimer!4,l1!3)] -> [NRP1(c~s,vegfabd!1).vegf(c~s,nrp1bd!1,r!2,r!3).vegfr2(Y1175~Y,c~s,dimer!4,l1!2).vegfr2(Y1175~pY,c~s,dimer!4,l1!3)] + [PLCgamma(Yplc~pY)]
[PLCgamma(Yplc~Y)] + [vegf(c~s,nrp1bd,r!1,r!2).vegfr2(Y1175~pY,c~s,dimer,l1!1).vegfr2(Y1175~pY,c~s,dimer,l1!2)] -> [vegf(c~s,nrp1bd,r!1,r!2).vegfr2(Y1175~pY,c~s,dimer,l1!1).vegfr2(Y1175~pY,c~s,dimer,l1!2)] + [PLCgamma(Yplc~pY)]
[PLCgamma(Yplc~Y)] + [vegf(c~i,nrp1bd,r!1,r!2).vegfr2(Y1175~Y,c~i,dimer,l1!1).vegfr2(Y1175~pY,c~i,dimer,l1!2)] -> [vegf(c~i,nrp1bd,r!1,r!2).vegfr2(Y1175~Y,c~i,dimer,l1!1).vegfr2(Y1175~pY,c~i,dimer,l1!2)] + [PLCgamma(Yplc~pY)]
[PLCgamma(Yplc~pY)] -> [PLCgamma(Yplc~Y)]
[PI(PIsite~3P)] + [PLCgamma(Yplc~pY)] -> [PLCgamma(Yplc~pY)] + [IP3_cyto(ip3rbd)]
[PI(PIsite~3P)] + [PLCgamma(Yplc~pY)] -> [PLCgamma(Yplc~pY)] + [DAG(pkcbd)]
[MEK12(S1~pS,S2~pS,bd)] -> [MEK12(S1~S,S2~pS,bd)]
[MEK12(S1~pS,S2~pS,bd)] -> [MEK12(S1~pS,S2~S,bd)]
[ERK1(MEK12bd,S1~S)] + [MEK12(S1~pS,S2~pS,bd)] -> [MEK12(S1~pS,S2~pS,bd)] + [ERK1(MEK12bd,S1~pS)]
[ERK2(MEK12bd,S2~S)] + [MEK12(S1~pS,S2~pS,bd)] -> [MEK12(S1~pS,S2~pS,bd)] + [ERK2(MEK12bd,S2~pS)]
[vegfr2(Y1175~Y,c~s,dimer!1,l1).vegfr2(Y1175~pY,c~s,dimer!1,l1)] -> [vegfr2(Y1175~Y,c~s,dimer,l1)] + [vegfr2(Y1175~pY,c~s,dimer,l1)]
[vegfr2(Y1175~pY,c~s,dimer!1,l1).vegfr2(Y1175~pY,c~s,dimer!1,l1)] -> [vegfr2(Y1175~pY,c~s,dimer,l1)] + [vegfr2(Y1175~pY,c~s,dimer,l1)]
[vegfr1(c~s,dimer!1,l2,nrp1bd).vegfr2(Y1175~pY,c~s,dimer!1,l1)] -> [vegfr1(c~s,dimer,l2,nrp1bd)] + [vegfr2(Y1175~pY,c~s,dimer,l1)]
[NRP1(c~s,vegfabd!1).vegfr1(c~s,dimer!2,l2,nrp1bd!1).vegfr2(Y1175~pY,c~s,dimer!2,l1)] -> [NRP1(c~s,vegfabd!1).vegfr1(c~s,dimer,l2,nrp1bd!1)] + [vegfr2(Y1175~pY,c~s,dimer,l1)]
[NRP1(c~s,vegfabd!1).vegf(c~s,nrp1bd!1,r!2,r!3).vegfr2(Y1175~pY,c~s,dimer,l1!2).vegfr2(Y1175~pY,c~s,dimer,l1!3)] -> [NRP1(c~s,vegfabd!1).vegf(c~s,nrp1bd!1,r!2,r!3).vegfr2(Y1175~pY,c~s,dimer!4,l1!2).vegfr2(Y1175~pY,c~s,dimer!4,l1!3)]
[vegf(c~s,nrp1bd,r!1,r!2).vegfr2(Y1175~pY,c~s,dimer!3,l1!1).vegfr2(Y1175~pY,c~s,dimer!3,l1!2)] -> [vegf(c~s,nrp1bd,r!1,r!2).vegfr2(Y1175~pY,c~s,dimer,l1!1).vegfr2(Y1175~pY,c~s,dimer,l1!2)]
[NRP1(c~s,vegfabd!1).vegf(c~s,nrp1bd!1,r!2,r!3).vegfr2(Y1175~pY,c~s,dimer!4,l1!2).vegfr2(Y1175~pY,c~s,dimer!4,l1!3)] -> [NRP1(c~s,vegfabd!1).vegf(c~s,nrp1bd!1,r!2,r!3).vegfr2(Y1175~pY,c~s,dimer,l1!2).vegfr2(Y1175~pY,c~s,dimer,l1!3)]
[vegf(c~s,nrp1bd,r!1,r!2).vegfr1(c~s,dimer,l2!2,nrp1bd).vegfr2(Y1175~pY,c~s,dimer,l1!1)] -> [vegf(c~s,nrp1bd,r!1,r!2).vegfr1(c~s,dimer!3,l2!2,nrp1bd).vegfr2(Y1175~pY,c~s,dimer!3,l1!1)]
[NRP1(c~s,vegfabd!1).vegf(c~s,nrp1bd,r!2,r!3).vegfr1(c~s,dimer,l2!3,nrp1bd!1).vegfr2(Y1175~pY,c~s,dimer,l1!2)] -> [NRP1(c~s,vegfabd!1).vegf(c~s,nrp1bd,r!2,r!3).vegfr1(c~s,dimer!4,l2!3,nrp1bd!1).vegfr2(Y1175~pY,c~s,dimer!4,l1!2)]
[NRP1(c~s,vegfabd!1).vegf(c~s,nrp1bd!1,r!2,r!3).vegfr1(c~s,dimer,l2!2,nrp1bd).vegfr2(Y1175~pY,c~s,dimer,l1!3)] -> [NRP1(c~s,vegfabd!1).vegf(c~s,nrp1bd!1,r!2,r!3).vegfr1(c~s,dimer!4,l2!2,nrp1bd).vegfr2(Y1175~pY,c~s,dimer!4,l1!3)]
[NRP1(c~s,vegfabd!1).NRP1(c~s,vegfabd!2).vegf(c~s,nrp1bd!1,r!3,r!4).vegfr1(c~s,dimer,l2!3,nrp1bd!2).vegfr2(Y1175~pY,c~s,dimer,l1!4)] -> [NRP1(c~s,vegfabd!1).NRP1(c~s,vegfabd!2).vegf(c~s,nrp1bd!1,r!3,r!4).vegfr1(c~s,dimer!5,l2!3,nrp1bd!2).vegfr2(Y1175~pY,c~s,dimer!5,l1!4)]
[NRP1(c~s,vegfabd)] + [vegfr1(c~s,dimer!1,l2,nrp1bd).vegfr2(Y1175~pY,c~s,dimer!1,l1)] -> [NRP1(c~s,vegfabd!1).vegfr1(c~s,dimer!2,l2,nrp1bd!1).vegfr2(Y1175~pY,c~s,dimer!2,l1)]
[NRP1(c~s,vegfabd)] + [NRP1(c~s,vegfabd!1).NRP1(c~s,vegfabd!2).NRP1(c~s,vegfabd!3).vegf(c~s,nrp1bd!1,r!4,r).vegf(c~s,nrp1bd!2,r!5,r).vegfr1(c~s,dimer!6,l2!4,nrp1bd!3).vegfr1(c~s,dimer!6,l2!5,nrp1bd)] -> [NRP1(c~s,vegfabd!1).NRP1(c~s,vegfabd!2).NRP1(c~s,vegfabd!3).NRP1(c~s,vegfabd!4).vegf(c~s,nrp1bd!1,r!5,r).vegf(c~s,nrp1bd!4,r!6,r).vegfr1(c~s,dimer!7,l2!5,nrp1bd!2).vegfr1(c~s,dimer!7,l2!6,nrp1bd!…
[NRP1(c~s,vegfabd)] + [vegf(c~s,nrp1bd,r!1,r!2).vegfr1(c~s,dimer,l2!2,nrp1bd).vegfr2(Y1175~pY,c~s,dimer,l1!1)] -> [NRP1(c~s,vegfabd!1).vegf(c~s,nrp1bd,r!2,r!3).vegfr1(c~s,dimer,l2!3,nrp1bd!1).vegfr2(Y1175~pY,c~s,dimer,l1!2)]
[NRP1(c~s,vegfabd)] + [NRP1(c~s,vegfabd!1).vegf(c~s,nrp1bd!1,r!2,r!3).vegfr1(c~s,dimer,l2!2,nrp1bd).vegfr2(Y1175~pY,c~s,dimer,l1!3)] -> [NRP1(c~s,vegfabd!1).NRP1(c~s,vegfabd!2).vegf(c~s,nrp1bd!1,r!3,r!4).vegfr1(c~s,dimer,l2!3,nrp1bd!2).vegfr2(Y1175~pY,c~s,dimer,l1!4)]
[NRP1(c~s,vegfabd!1).vegfr1(c~s,dimer!2,l2,nrp1bd!1).vegfr2(Y1175~pY,c~s,dimer!2,l1)] -> [NRP1(c~s,vegfabd)] + [vegfr1(c~s,dimer!1,l2,nrp1bd).vegfr2(Y1175~pY,c~s,dimer!1,l1)]
[NRP1(c~s,vegfabd!1).NRP1(c~s,vegfabd!2).NRP1(c~s,vegfabd!3).vegf(c~s,nrp1bd!1,r!4,r).vegf(c~s,nrp1bd!2,r!5,r).vegfr1(c~s,dimer!6,l2!4,nrp1bd!3).vegfr2(Y1175~Y,c~s,dimer!6,l1!5)] -> [NRP1(c~s,vegfabd)] + [NRP1(c~s,vegfabd!1).NRP1(c~s,vegfabd!2).vegf(c~s,nrp1bd!1,r!3,r).vegf(c~s,nrp1bd!2,r!4,r).vegfr1(c~s,dimer!5,l2!3,nrp1bd).vegfr2(Y1175~Y,c~s,dimer!5,l1!4)]
[NRP1(c~s,vegfabd!1).NRP1(c~s,vegfabd!2).NRP1(c~s,vegfabd!3).vegf(c~s,nrp1bd!1,r!4,r).vegf(c~s,nrp1bd!2,r!5,r).vegfr1(c~s,dimer!6,l2!4,nrp1bd!3).vegfr1(c~s,dimer!6,l2!5,nrp1bd)] -> [NRP1(c~s,vegfabd)] + [NRP1(c~s,vegfabd!1).NRP1(c~s,vegfabd!2).vegf(c~s,nrp1bd!1,r!3,r).vegf(c~s,nrp1bd!2,r!4,r).vegfr1(c~s,dimer!5,l2!3,nrp1bd).vegfr1(c~s,dimer!5,l2!4,nrp1bd)]
[NRP1(c~s,vegfabd!1).vegf(c~s,nrp1bd,r!2,r!3).vegfr1(c~s,dimer,l2!3,nrp1bd!1).vegfr2(Y1175~pY,c~s,dimer,l1!2)] -> [NRP1(c~s,vegfabd)] + [vegf(c~s,nrp1bd,r!1,r!2).vegfr1(c~s,dimer,l2!2,nrp1bd).vegfr2(Y1175~pY,c~s,dimer,l1!1)]
[NRP1(c~s,vegfabd!1).NRP1(c~s,vegfabd!2).vegf(c~s,nrp1bd!1,r!3,r!4).vegfr1(c~s,dimer,l2!3,nrp1bd!2).vegfr2(Y1175~pY,c~s,dimer,l1!4)] -> [NRP1(c~s,vegfabd)] + [NRP1(c~s,vegfabd!1).vegf(c~s,nrp1bd!1,r!2,r!3).vegfr1(c~s,dimer,l2!2,nrp1bd).vegfr2(Y1175~pY,c~s,dimer,l1!3)]
[NRP1(c~s,vegfabd!1).NRP1(c~s,vegfabd!2).NRP1(c~s,vegfabd!3).NRP1(c~s,vegfabd!4).vegf(c~s,nrp1bd!1,r!5,r).vegf(c~s,nrp1bd!4,r!6,r).vegfr1(c~s,dimer!7,l2!5,nrp1bd!2).vegfr1(c~s,dimer!7,l2!6,nrp1bd!3)] -> [NRP1(c~s,vegfabd)] + [NRP1(c~s,vegfabd!1).NRP1(c~s,vegfabd!2).NRP1(c~s,vegfabd!3).vegf(c~s,nrp1bd!1,r!4,r).vegf(c~s,nrp1bd!2,r!5,r).vegfr1(c~s,dimer!6,l2!4,nrp1bd!3).vegfr1(c~s,dimer!6,l2!5,nrp1b…
[NRP1(c~s,vegfabd!1).vegf(c~s,nrp1bd!1,r!2,r).vegfr2(Y1175~pY,c~s,dimer,l1!2)] -> [NRP1(c~s,vegfabd!1).vegf(c~s,nrp1bd!1,r,r)] + [vegfr2(Y1175~pY,c~s,dimer,l1)]
[NRP1(c~s,vegfabd!1).vegf(c~s,nrp1bd!1,r,r)] + [vegfr2(Y1175~Y,c~s,dimer!1,l1).vegfr2(Y1175~pY,c~s,dimer!1,l1)] -> [NRP1(c~s,vegfabd!1).vegf(c~s,nrp1bd!1,r!2,r).vegfr2(Y1175~Y,c~s,dimer!3,l1!2).vegfr2(Y1175~pY,c~s,dimer!3,l1)]
[NRP1(c~s,vegfabd!1).vegf(c~s,nrp1bd!1,r,r)] + [vegfr2(Y1175~Y,c~s,dimer!1,l1).vegfr2(Y1175~pY,c~s,dimer!1,l1)] -> [NRP1(c~s,vegfabd!1).vegf(c~s,nrp1bd!1,r!2,r).vegfr2(Y1175~Y,c~s,dimer!3,l1).vegfr2(Y1175~pY,c~s,dimer!3,l1!2)]
[NRP1(c~s,vegfabd!1).vegf(c~s,nrp1bd!1,r,r)] + [vegfr2(Y1175~pY,c~s,dimer!1,l1).vegfr2(Y1175~pY,c~s,dimer!1,l1)] -> [NRP1(c~s,vegfabd!1).vegf(c~s,nrp1bd!1,r!2,r).vegfr2(Y1175~pY,c~s,dimer!3,l1!2).vegfr2(Y1175~pY,c~s,dimer!3,l1)]
[NRP1(c~s,vegfabd!1).vegf(c~s,nrp1bd!1,r!2,r).vegfr2(Y1175~Y,c~s,dimer!3,l1!2).vegfr2(Y1175~pY,c~s,dimer!3,l1)] -> [NRP1(c~s,vegfabd!1).vegf(c~s,nrp1bd!1,r,r)] + [vegfr2(Y1175~Y,c~s,dimer!1,l1).vegfr2(Y1175~pY,c~s,dimer!1,l1)]
[NRP1(c~s,vegfabd!1).vegf(c~s,nrp1bd!1,r!2,r).vegfr2(Y1175~Y,c~s,dimer!3,l1).vegfr2(Y1175~pY,c~s,dimer!3,l1!2)] -> [NRP1(c~s,vegfabd!1).vegf(c~s,nrp1bd!1,r,r)] + [vegfr2(Y1175~Y,c~s,dimer!1,l1).vegfr2(Y1175~pY,c~s,dimer!1,l1)]
[NRP1(c~s,vegfabd!1).vegf(c~s,nrp1bd!1,r,r)] + [vegfr1(c~s,dimer!1,l2,nrp1bd).vegfr2(Y1175~pY,c~s,dimer!1,l1)] -> [NRP1(c~s,vegfabd!1).vegf(c~s,nrp1bd!1,r!2,r).vegfr1(c~s,dimer!3,l2,nrp1bd).vegfr2(Y1175~pY,c~s,dimer!3,l1!2)]
[NRP1(c~s,vegfabd!1).vegf(c~s,nrp1bd!1,r,r)] + [NRP1(c~s,vegfabd!1).vegfr1(c~s,dimer!2,l2,nrp1bd!1).vegfr2(Y1175~pY,c~s,dimer!2,l1)] -> [NRP1(c~s,vegfabd!1).NRP1(c~s,vegfabd!2).vegf(c~s,nrp1bd!1,r!3,r).vegfr1(c~s,dimer!4,l2,nrp1bd!2).vegfr2(Y1175~pY,c~s,dimer!4,l1!3)]
[NRP1(c~s,vegfabd!1).vegf(c~s,nrp1bd!1,r,r)] + [vegfr1(c~s,dimer!1,l2,nrp1bd).vegfr2(Y1175~pY,c~s,dimer!1,l1)] -> [NRP1(c~s,vegfabd!1).vegf(c~s,nrp1bd!1,r!2,r).vegfr1(c~s,dimer!3,l2!2,nrp1bd).vegfr2(Y1175~pY,c~s,dimer!3,l1)]
[NRP1(c~s,vegfabd!1).vegf(c~s,nrp1bd!1,r,r)] + [NRP1(c~s,vegfabd!1).vegfr1(c~s,dimer!2,l2,nrp1bd!1).vegfr2(Y1175~pY,c~s,dimer!2,l1)] -> [NRP1(c~s,vegfabd!1).NRP1(c~s,vegfabd!2).vegf(c~s,nrp1bd!1,r!3,r).vegfr1(c~s,dimer!4,l2!3,nrp1bd!2).vegfr2(Y1175~pY,c~s,dimer!4,l1)]
vegf_L + [vegfr2(Y1175~Y,c~s,dimer!1,l1).vegfr2(Y1175~pY,c~s,dimer!1,l1)] -> vegf_L + [vegf(c~s,nrp1bd,r!1,r).vegfr2(Y1175~Y,c~s,dimer!2,l1!1).vegfr2(Y1175~pY,c~s,dimer!2,l1)]
vegf_L + [vegfr2(Y1175~Y,c~s,dimer!1,l1).vegfr2(Y1175~pY,c~s,dimer!1,l1)] -> vegf_L + [vegf(c~s,nrp1bd,r!1,r).vegfr2(Y1175~Y,c~s,dimer!2,l1).vegfr2(Y1175~pY,c~s,dimer!2,l1!1)]
vegf_L + [vegfr2(Y1175~pY,c~s,dimer!1,l1).vegfr2(Y1175~pY,c~s,dimer!1,l1)] -> vegf_L + [vegf(c~s,nrp1bd,r!1,r).vegfr2(Y1175~pY,c~s,dimer!2,l1!1).vegfr2(Y1175~pY,c~s,dimer!2,l1)]
vegf_L + [vegfr1(c~s,dimer!1,l2,nrp1bd).vegfr2(Y1175~pY,c~s,dimer!1,l1)] -> vegf_L + [vegf(c~s,nrp1bd,r!1,r).vegfr1(c~s,dimer!2,l2,nrp1bd).vegfr2(Y1175~pY,c~s,dimer!2,l1!1)]
vegf_L + [NRP1(c~s,vegfabd!1).vegfr1(c~s,dimer!2,l2,nrp1bd!1).vegfr2(Y1175~pY,c~s,dimer!2,l1)] -> vegf_L + [NRP1(c~s,vegfabd!1).vegf(c~s,nrp1bd,r!2,r).vegfr1(c~s,dimer!3,l2,nrp1bd!1).vegfr2(Y1175~pY,c~s,dimer!3,l1!2)]
vegf_L + [vegf(c~s,nrp1bd,r!1,r).vegfr2(Y1175~Y,c~s,dimer!2,l1!1).vegfr2(Y1175~pY,c~s,dimer!2,l1)] -> vegf_L + [vegf(c~s,nrp1bd,r!1,r).vegf(c~s,nrp1bd,r!2,r).vegfr2(Y1175~Y,c~s,dimer!3,l1!1).vegfr2(Y1175~pY,c~s,dimer!3,l1!2)]
vegf_L + [vegf(c~s,nrp1bd,r!1,r).vegfr2(Y1175~Y,c~s,dimer!2,l1).vegfr2(Y1175~pY,c~s,dimer!2,l1!1)] -> vegf_L + [vegf(c~s,nrp1bd,r!1,r).vegf(c~s,nrp1bd,r!2,r).vegfr2(Y1175~Y,c~s,dimer!3,l1!1).vegfr2(Y1175~pY,c~s,dimer!3,l1!2)]
vegf_L + [NRP1(c~s,vegfabd!1).vegf(c~s,nrp1bd!1,r!2,r).vegfr2(Y1175~Y,c~s,dimer!3,l1!2).vegfr2(Y1175~pY,c~s,dimer!3,l1)] -> vegf_L + [NRP1(c~s,vegfabd!1).vegf(c~s,nrp1bd!1,r!2,r).vegf(c~s,nrp1bd,r!3,r).vegfr2(Y1175~Y,c~s,dimer!4,l1!2).vegfr2(Y1175~pY,c~s,dimer!4,l1!3)]
vegf_L + [NRP1(c~s,vegfabd!1).vegf(c~s,nrp1bd!1,r!2,r).vegfr2(Y1175~Y,c~s,dimer!3,l1).vegfr2(Y1175~pY,c~s,dimer!3,l1!2)] -> vegf_L + [NRP1(c~s,vegfabd!1).vegf(c~s,nrp1bd!1,r!2,r).vegf(c~s,nrp1bd,r!3,r).vegfr2(Y1175~Y,c~s,dimer!4,l1!3).vegfr2(Y1175~pY,c~s,dimer!4,l1!2)]
[vegf(c~s,nrp1bd,r!1,r).vegfr2(Y1175~Y,c~s,dimer!2,l1!1).vegfr2(Y1175~pY,c~s,dimer!2,l1)] -> [vegfr2(Y1175~Y,c~s,dimer!1,l1).vegfr2(Y1175~pY,c~s,dimer!1,l1)]
[vegf(c~s,nrp1bd,r!1,r).vegfr2(Y1175~Y,c~s,dimer!2,l1).vegfr2(Y1175~pY,c~s,dimer!2,l1!1)] -> [vegfr2(Y1175~Y,c~s,dimer!1,l1).vegfr2(Y1175~pY,c~s,dimer!1,l1)]
[vegf(c~s,nrp1bd,r!1,r!2).vegfr1(c~s,dimer,l2!2,nrp1bd).vegfr2(Y1175~pY,c~s,dimer,l1!1)] -> [vegfr1(c~s,dimer,l2,nrp1bd)] + [vegf(c~s,nrp1bd,r!1,r).vegfr2(Y1175~pY,c~s,dimer,l1!1)]
[NRP1(c~s,vegfabd!1).vegf(c~s,nrp1bd,r!2,r!3).vegfr1(c~s,dimer,l2!3,nrp1bd!1).vegfr2(Y1175~pY,c~s,dimer,l1!2)] -> [NRP1(c~s,vegfabd!1).vegfr1(c~s,dimer,l2,nrp1bd!1)] + [vegf(c~s,nrp1bd,r!1,r).vegfr2(Y1175~pY,c~s,dimer,l1!1)]
[vegf(c~s,nrp1bd,r!1,r).vegfr2(Y1175~Y,c~s,dimer!2,l1!1).vegfr2(Y1175~pY,c~s,dimer!2,l1)] -> [vegf(c~s,nrp1bd,r!1,r!2).vegfr2(Y1175~Y,c~s,dimer!3,l1!1).vegfr2(Y1175~pY,c~s,dimer!3,l1!2)]
[vegf(c~s,nrp1bd,r!1,r).vegfr2(Y1175~Y,c~s,dimer!2,l1).vegfr2(Y1175~pY,c~s,dimer!2,l1!1)] -> [vegf(c~s,nrp1bd,r!1,r!2).vegfr2(Y1175~Y,c~s,dimer!3,l1!1).vegfr2(Y1175~pY,c~s,dimer!3,l1!2)]
[vegf(c~s,nrp1bd,r!1,r!2).vegfr2(Y1175~pY,c~s,dimer!3,l1!1).vegfr2(Y1175~pY,c~s,dimer!3,l1!2)] -> [vegf(c~s,nrp1bd,r!1,r).vegfr2(Y1175~pY,c~s,dimer!2,l1!1).vegfr2(Y1175~pY,c~s,dimer!2,l1)]
[vegf(c~s,nrp1bd,r!1,r!2).vegfr1(c~s,dimer,l2!2,nrp1bd).vegfr2(Y1175~pY,c~s,dimer,l1!1)] -> [vegf(c~s,nrp1bd,r!1,r).vegfr1(c~s,dimer,l2!1,nrp1bd)] + [vegfr2(Y1175~pY,c~s,dimer,l1)]
[NRP1(c~s,vegfabd!1).vegf(c~s,nrp1bd,r!2,r!3).vegfr1(c~s,dimer,l2!3,nrp1bd!1).vegfr2(Y1175~pY,c~s,dimer,l1!2)] -> [NRP1(c~s,vegfabd!1).vegf(c~s,nrp1bd,r!2,r).vegfr1(c~s,dimer,l2!2,nrp1bd!1)] + [vegfr2(Y1175~pY,c~s,dimer,l1)]
[vegfr2(Y1175~Y,c~s,dimer,l1)] + [NRP1(c~s,vegfabd!1).vegf(c~s,nrp1bd!1,r!2,r).vegfr2(Y1175~pY,c~s,dimer,l1!2)] -> [NRP1(c~s,vegfabd!1).vegf(c~s,nrp1bd!1,r!2,r!3).vegfr2(Y1175~Y,c~s,dimer,l1!2).vegfr2(Y1175~pY,c~s,dimer,l1!3)]
[vegfr2(Y1175~pY,c~s,dimer,l1)] + [NRP1(c~s,vegfabd!1).vegf(c~s,nrp1bd!1,r!2,r).vegfr2(Y1175~pY,c~s,dimer,l1!2)] -> [NRP1(c~s,vegfabd!1).vegf(c~s,nrp1bd!1,r!2,r!3).vegfr2(Y1175~pY,c~s,dimer,l1!2).vegfr2(Y1175~pY,c~s,dimer,l1!3)]
[NRP1(c~s,vegfabd!1).vegf(c~s,nrp1bd!1,r!2,r!3).vegfr2(Y1175~pY,c~s,dimer,l1!2).vegfr2(Y1175~pY,c~s,dimer,l1!3)] -> [vegfr2(Y1175~pY,c~s,dimer,l1)] + [NRP1(c~s,vegfabd!1).vegf(c~s,nrp1bd!1,r!2,r).vegfr2(Y1175~pY,c~s,dimer,l1!2)]
[vegfr1(c~s,dimer,l2,nrp1bd)] + [NRP1(c~s,vegfabd!1).vegf(c~s,nrp1bd!1,r!2,r).vegfr2(Y1175~pY,c~s,dimer,l1!2)] -> [NRP1(c~s,vegfabd!1).vegf(c~s,nrp1bd!1,r!2,r!3).vegfr1(c~s,dimer,l2!2,nrp1bd).vegfr2(Y1175~pY,c~s,dimer,l1!3)]
[NRP1(c~s,vegfabd!1).vegfr1(c~s,dimer,l2,nrp1bd!1)] + [NRP1(c~s,vegfabd!1).vegf(c~s,nrp1bd!1,r!2,r).vegfr2(Y1175~pY,c~s,dimer,l1!2)] -> [NRP1(c~s,vegfabd!1).NRP1(c~s,vegfabd!2).vegf(c~s,nrp1bd!1,r!3,r!4).vegfr1(c~s,dimer,l2!3,nrp1bd!2).vegfr2(Y1175~pY,c~s,dimer,l1!4)]
[NRP1(c~s,vegfabd!1).vegf(c~s,nrp1bd!1,r!2,r!3).vegfr1(c~s,dimer,l2!2,nrp1bd).vegfr2(Y1175~pY,c~s,dimer,l1!3)] -> [vegfr1(c~s,dimer,l2,nrp1bd)] + [NRP1(c~s,vegfabd!1).vegf(c~s,nrp1bd!1,r!2,r).vegfr2(Y1175~pY,c~s,dimer,l1!2)]
[NRP1(c~s,vegfabd!1).NRP1(c~s,vegfabd!2).vegf(c~s,nrp1bd!1,r!3,r!4).vegfr1(c~s,dimer,l2!3,nrp1bd!2).vegfr2(Y1175~pY,c~s,dimer,l1!4)] -> [NRP1(c~s,vegfabd!1).vegfr1(c~s,dimer,l2,nrp1bd!1)] + [NRP1(c~s,vegfabd!1).vegf(c~s,nrp1bd!1,r!2,r).vegfr2(Y1175~pY,c~s,dimer,l1!2)]
[NRP1(c~s,vegfabd!1).vegf(c~s,nrp1bd!1,r!2,r).vegfr2(Y1175~Y,c~s,dimer!3,l1!2).vegfr2(Y1175~pY,c~s,dimer!3,l1)] -> [NRP1(c~s,vegfabd!1).vegf(c~s,nrp1bd!1,r!2,r!3).vegfr2(Y1175~Y,c~s,dimer!4,l1!2).vegfr2(Y1175~pY,c~s,dimer!4,l1!3)]
[NRP1(c~s,vegfabd!1).vegf(c~s,nrp1bd!1,r!2,r).vegfr2(Y1175~Y,c~s,dimer!3,l1).vegfr2(Y1175~pY,c~s,dimer!3,l1!2)] -> [NRP1(c~s,vegfabd!1).vegf(c~s,nrp1bd!1,r!2,r!3).vegfr2(Y1175~Y,c~s,dimer!4,l1!2).vegfr2(Y1175~pY,c~s,dimer!4,l1!3)]
[NRP1(c~s,vegfabd!1).vegf(c~s,nrp1bd!1,r!2,r!3).vegfr2(Y1175~pY,c~s,dimer!4,l1!2).vegfr2(Y1175~pY,c~s,dimer!4,l1!3)] -> [NRP1(c~s,vegfabd!1).vegf(c~s,nrp1bd!1,r!2,r).vegfr2(Y1175~pY,c~s,dimer!3,l1!2).vegfr2(Y1175~pY,c~s,dimer!3,l1)]
[NRP1(c~s,vegfabd!1).vegf(c~s,nrp1bd!1,r!2,r!3).vegfr1(c~s,dimer,l2!2,nrp1bd).vegfr2(Y1175~pY,c~s,dimer,l1!3)] -> [NRP1(c~s,vegfabd!1).vegf(c~s,nrp1bd!1,r!2,r).vegfr1(c~s,dimer,l2!2,nrp1bd)] + [vegfr2(Y1175~pY,c~s,dimer,l1)]
[NRP1(c~s,vegfabd!1).NRP1(c~s,vegfabd!2).vegf(c~s,nrp1bd!1,r!3,r!4).vegfr1(c~s,dimer,l2!3,nrp1bd!2).vegfr2(Y1175~pY,c~s,dimer,l1!4)] -> [NRP1(c~s,vegfabd!1).NRP1(c~s,vegfabd!2).vegf(c~s,nrp1bd!1,r!3,r).vegfr1(c~s,dimer,l2!3,nrp1bd!2)] + [vegfr2(Y1175~pY,c~s,dimer,l1)]
[NRP1(c~s,vegfabd)] + [vegf(c~s,nrp1bd,r!1,r!2).vegfr2(Y1175~pY,c~s,dimer!3,l1!1).vegfr2(Y1175~pY,c~s,dimer!3,l1!2)] -> [NRP1(c~s,vegfabd!1).vegf(c~s,nrp1bd!1,r!2,r!3).vegfr2(Y1175~pY,c~s,dimer!4,l1!2).vegfr2(Y1175~pY,c~s,dimer!4,l1!3)]
[NRP1(c~s,vegfabd!1).vegf(c~s,nrp1bd!1,r!2,r!3).vegfr2(Y1175~pY,c~s,dimer!4,l1!2).vegfr2(Y1175~pY,c~s,dimer!4,l1!3)] -> [NRP1(c~s,vegfabd)] + [vegf(c~s,nrp1bd,r!1,r!2).vegfr2(Y1175~pY,c~s,dimer!3,l1!1).vegfr2(Y1175~pY,c~s,dimer!3,l1!2)]
[NRP1(c~s,vegfabd!1).vegf(c~s,nrp1bd!1,r!2,r!3).vegfr2(Y1175~pY,c~s,dimer,l1!2).vegfr2(Y1175~pY,c~s,dimer,l1!3)] -> [NRP1(c~s,vegfabd)] + [vegf(c~s,nrp1bd,r!1,r!2).vegfr2(Y1175~pY,c~s,dimer,l1!1).vegfr2(Y1175~pY,c~s,dimer,l1!2)]
[NRP1(c~s,vegfabd)] + [vegf(c~s,nrp1bd,r!1,r).vegfr2(Y1175~Y,c~s,dimer!2,l1!1).vegfr2(Y1175~pY,c~s,dimer!2,l1)] -> [NRP1(c~s,vegfabd!1).vegf(c~s,nrp1bd!1,r!2,r).vegfr2(Y1175~Y,c~s,dimer!3,l1!2).vegfr2(Y1175~pY,c~s,dimer!3,l1)]
[NRP1(c~s,vegfabd)] + [vegf(c~s,nrp1bd,r!1,r).vegfr2(Y1175~Y,c~s,dimer!2,l1).vegfr2(Y1175~pY,c~s,dimer!2,l1!1)] -> [NRP1(c~s,vegfabd!1).vegf(c~s,nrp1bd!1,r!2,r).vegfr2(Y1175~Y,c~s,dimer!3,l1).vegfr2(Y1175~pY,c~s,dimer!3,l1!2)]
[NRP1(c~s,vegfabd!1).NRP1(c~s,vegfabd!2).NRP1(c~s,vegfabd!3).vegf(c~s,nrp1bd!1,r!4,r).vegf(c~s,nrp1bd!2,r!5,r).vegfr1(c~s,dimer!6,l2!4,nrp1bd!3).vegfr2(Y1175~Y,c~s,dimer!6,l1!5)] -> [NRP1(c~s,vegfabd)] + [NRP1(c~s,vegfabd!1).NRP1(c~s,vegfabd!2).vegf(c~s,nrp1bd!1,r!3,r).vegf(c~s,nrp1bd,r!4,r).vegfr1(c~s,dimer!5,l2!3,nrp1bd!2).vegfr2(Y1175~Y,c~s,dimer!5,l1!4)]
[NRP1(c~s,vegfabd!1).vegf(c~s,nrp1bd!1,r!2,r).vegfr2(Y1175~pY,c~s,dimer,l1!2)] -> [NRP1(c~s,vegfabd)] + [vegf(c~s,nrp1bd,r!1,r).vegfr2(Y1175~pY,c~s,dimer,l1!1)]
[NRP1(c~s,vegfabd!1).vegf(c~s,nrp1bd!1,r!2,r).vegfr2(Y1175~Y,c~s,dimer!3,l1!2).vegfr2(Y1175~pY,c~s,dimer!3,l1)] -> [NRP1(c~s,vegfabd)] + [vegf(c~s,nrp1bd,r!1,r).vegfr2(Y1175~Y,c~s,dimer!2,l1!1).vegfr2(Y1175~pY,c~s,dimer!2,l1)]
[NRP1(c~s,vegfabd!1).vegf(c~s,nrp1bd!1,r!2,r).vegfr2(Y1175~Y,c~s,dimer!3,l1).vegfr2(Y1175~pY,c~s,dimer!3,l1!2)] -> [NRP1(c~s,vegfabd)] + [vegf(c~s,nrp1bd,r!1,r).vegfr2(Y1175~Y,c~s,dimer!2,l1).vegfr2(Y1175~pY,c~s,dimer!2,l1!1)]
[NRP1(c~s,vegfabd!1).NRP1(c~s,vegfabd!2).NRP1(c~s,vegfabd!3).vegf(c~s,nrp1bd!1,r!4,r).vegf(c~s,nrp1bd!2,r!5,r).vegfr1(c~s,dimer!6,l2!4,nrp1bd!3).vegfr2(Y1175~Y,c~s,dimer!6,l1!5)] -> [NRP1(c~s,vegfabd)] + [NRP1(c~s,vegfabd!1).NRP1(c~s,vegfabd!2).vegf(c~s,nrp1bd!1,r!3,r).vegf(c~s,nrp1bd,r!4,r).vegfr1(c~s,dimer!5,l2!4,nrp1bd!2).vegfr2(Y1175~Y,c~s,dimer!5,l1!3)]
[NRP1(c~s,vegfabd!1).NRP1(c~s,vegfabd!2).NRP1(c~s,vegfabd!3).vegf(c~s,nrp1bd!1,r!4,r).vegf(c~s,nrp1bd!2,r!5,r).vegfr1(c~s,dimer!6,l2!4,nrp1bd!3).vegfr1(c~s,dimer!6,l2!5,nrp1bd)] -> [NRP1(c~s,vegfabd)] + [NRP1(c~s,vegfabd!1).NRP1(c~s,vegfabd!2).vegf(c~s,nrp1bd!1,r!3,r).vegf(c~s,nrp1bd,r!4,r).vegfr1(c~s,dimer!5,l2!4,nrp1bd!2).vegfr1(c~s,dimer!5,l2!3,nrp1bd)]
[NRP1(c~s,vegfabd!1).NRP1(c~s,vegfabd!2).NRP1(c~s,vegfabd!3).vegf(c~s,nrp1bd!1,r!4,r).vegf(c~s,nrp1bd!2,r!5,r).vegfr1(c~s,dimer!6,l2!4,nrp1bd!3).vegfr1(c~s,dimer!6,l2!5,nrp1bd)] -> [NRP1(c~s,vegfabd)] + [NRP1(c~s,vegfabd!1).NRP1(c~s,vegfabd!2).vegf(c~s,nrp1bd!1,r!3,r).vegf(c~s,nrp1bd,r!4,r).vegfr1(c~s,dimer!5,l2!3,nrp1bd!2).vegfr1(c~s,dimer!5,l2!4,nrp1bd)]
[NRP1(c~s,vegfabd!1).NRP1(c~s,vegfabd!2).NRP1(c~s,vegfabd!3).NRP1(c~s,vegfabd!4).vegf(c~s,nrp1bd!1,r!5,r).vegf(c~s,nrp1bd!4,r!6,r).vegfr1(c~s,dimer!7,l2!5,nrp1bd!2).vegfr1(c~s,dimer!7,l2!6,nrp1bd!3)] -> [NRP1(c~s,vegfabd)] + [NRP1(c~s,vegfabd!1).NRP1(c~s,vegfabd!2).NRP1(c~s,vegfabd!3).vegf(c~s,nrp1bd!1,r!4,r).vegf(c~s,nrp1bd,r!5,r).vegfr1(c~s,dimer!6,l2!4,nrp1bd!2).vegfr1(c~s,dimer!6,l2!5,nrp1bd!…
vegf_L + [vegfr1(c~s,dimer!1,l2,nrp1bd).vegfr2(Y1175~pY,c~s,dimer!1,l1)] -> vegf_L + [vegf(c~s,nrp1bd,r!1,r).vegfr1(c~s,dimer!2,l2!1,nrp1bd).vegfr2(Y1175~pY,c~s,dimer!2,l1)]
vegf_L + [NRP1(c~s,vegfabd!1).vegfr1(c~s,dimer!2,l2,nrp1bd!1).vegfr2(Y1175~pY,c~s,dimer!2,l1)] -> vegf_L + [NRP1(c~s,vegfabd!1).vegf(c~s,nrp1bd,r!2,r).vegfr1(c~s,dimer!3,l2!2,nrp1bd!1).vegfr2(Y1175~pY,c~s,dimer!3,l1)]
[NRP1(c~s,vegfabd!1).vegf(c~s,nrp1bd!1,r!2,r!3).vegfr1(c~s,dimer,l2!2,nrp1bd).vegfr2(Y1175~pY,c~s,dimer,l1!3)] -> [NRP1(c~s,vegfabd!1).vegf(c~s,nrp1bd!1,r!2,r).vegfr1(c~s,dimer,l2!2,nrp1bd)] + [vegfr2(Y1175~pY,c~s,dimer,l1)]
[NRP1(c~s,vegfabd!1).NRP1(c~s,vegfabd!2).vegf(c~s,nrp1bd!1,r!3,r!4).vegfr1(c~s,dimer,l2!3,nrp1bd!2).vegfr2(Y1175~pY,c~s,dimer,l1!4)] -> [NRP1(c~s,vegfabd!1).NRP1(c~s,vegfabd!2).vegf(c~s,nrp1bd!1,r!3,r).vegfr1(c~s,dimer,l2!3,nrp1bd!2)] + [vegfr2(Y1175~pY,c~s,dimer,l1)]
[vegf(c~i,nrp1bd,r!1,r!2).vegfr2(Y1175~Y,c~i,dimer!3,l1!1).vegfr2(Y1175~pY,c~i,dimer!3,l1!2)] -> [vegf(c~i,nrp1bd,r!1,r!2).vegfr2(Y1175~pY,c~i,dimer!3,l1!1).vegfr2(Y1175~pY,c~i,dimer!3,l1!2)]
[NRP1(c~i,vegfabd!1).vegf(c~i,nrp1bd!1,r!2,r!3).vegfr2(Y1175~Y,c~i,dimer,l1!2).vegfr2(Y1175~pY,c~i,dimer,l1!3)] -> [NRP1(c~i,vegfabd!1).vegf(c~i,nrp1bd!1,r!2,r!3).vegfr2(Y1175~pY,c~i,dimer,l1!2).vegfr2(Y1175~pY,c~i,dimer,l1!3)]
[NRP1(c~i,vegfabd!1).vegf(c~i,nrp1bd!1,r!2,r!3).vegfr2(Y1175~Y,c~i,dimer!4,l1!2).vegfr2(Y1175~pY,c~i,dimer!4,l1!3)] -> [NRP1(c~i,vegfabd!1).vegf(c~i,nrp1bd!1,r!2,r!3).vegfr2(Y1175~pY,c~i,dimer!4,l1!2).vegfr2(Y1175~pY,c~i,dimer!4,l1!3)]
[vegfr2(Y1175~Y,c~s,dimer!1,l1).vegfr2(Y1175~pY,c~s,dimer!1,l1)] -> [vegfr2(Y1175~Y,c~s,dimer!1,l1).vegfr2(Y1175~Y,c~s,dimer!1,l1)]
[vegfr2(Y1175~pY,c~s,dimer!1,l1).vegfr2(Y1175~pY,c~s,dimer!1,l1)] -> [vegfr2(Y1175~Y,c~s,dimer!1,l1).vegfr2(Y1175~pY,c~s,dimer!1,l1)]
[vegfr1(c~s,dimer!1,l2,nrp1bd).vegfr2(Y1175~pY,c~s,dimer!1,l1)] -> [vegfr1(c~s,dimer!1,l2,nrp1bd).vegfr2(Y1175~Y,c~s,dimer!1,l1)]
[NRP1(c~s,vegfabd!1).vegfr1(c~s,dimer!2,l2,nrp1bd!1).vegfr2(Y1175~pY,c~s,dimer!2,l1)] -> [NRP1(c~s,vegfabd!1).vegfr1(c~s,dimer!2,l2,nrp1bd!1).vegfr2(Y1175~Y,c~s,dimer!2,l1)]
[vegf(c~s,nrp1bd,r!1,r!2).vegfr2(Y1175~pY,c~s,dimer!3,l1!1).vegfr2(Y1175~pY,c~s,dimer!3,l1!2)] -> [vegf(c~s,nrp1bd,r!1,r!2).vegfr2(Y1175~Y,c~s,dimer!3,l1!1).vegfr2(Y1175~pY,c~s,dimer!3,l1!2)]
[NRP1(c~s,vegfabd!1).vegf(c~s,nrp1bd!1,r!2,r).vegfr2(Y1175~pY,c~s,dimer,l1!2)] -> [NRP1(c~s,vegfabd!1).vegf(c~s,nrp1bd!1,r!2,r).vegfr2(Y1175~Y,c~s,dimer,l1!2)]
[vegf(c~s,nrp1bd,r!1,r!2).vegfr1(c~s,dimer,l2!2,nrp1bd).vegfr2(Y1175~pY,c~s,dimer,l1!1)] -> [vegf(c~s,nrp1bd,r!1,r!2).vegfr1(c~s,dimer,l2!2,nrp1bd).vegfr2(Y1175~Y,c~s,dimer,l1!1)]
[NRP1(c~s,vegfabd!1).vegf(c~s,nrp1bd,r!2,r!3).vegfr1(c~s,dimer,l2!3,nrp1bd!1).vegfr2(Y1175~pY,c~s,dimer,l1!2)] -> [NRP1(c~s,vegfabd!1).vegf(c~s,nrp1bd,r!2,r!3).vegfr1(c~s,dimer,l2!3,nrp1bd!1).vegfr2(Y1175~Y,c~s,dimer,l1!2)]
[vegf(c~s,nrp1bd,r!1,r).vegfr2(Y1175~Y,c~s,dimer!2,l1!1).vegfr2(Y1175~pY,c~s,dimer!2,l1)] -> [vegf(c~s,nrp1bd,r!1,r).vegfr2(Y1175~Y,c~s,dimer!2,l1!1).vegfr2(Y1175~Y,c~s,dimer!2,l1)]
[vegf(c~s,nrp1bd,r!1,r).vegfr2(Y1175~Y,c~s,dimer!2,l1).vegfr2(Y1175~pY,c~s,dimer!2,l1!1)] -> [vegf(c~s,nrp1bd,r!1,r).vegfr2(Y1175~Y,c~s,dimer!2,l1!1).vegfr2(Y1175~Y,c~s,dimer!2,l1)]
[NRP1(c~s,vegfabd!1).vegf(c~s,nrp1bd!1,r!2,r).vegfr2(Y1175~Y,c~s,dimer!3,l1!2).vegfr2(Y1175~pY,c~s,dimer!3,l1)] -> [NRP1(c~s,vegfabd!1).vegf(c~s,nrp1bd!1,r!2,r).vegfr2(Y1175~Y,c~s,dimer!3,l1!2).vegfr2(Y1175~Y,c~s,dimer!3,l1)]
[NRP1(c~s,vegfabd!1).vegf(c~s,nrp1bd!1,r!2,r).vegfr2(Y1175~Y,c~s,dimer!3,l1).vegfr2(Y1175~pY,c~s,dimer!3,l1!2)] -> [NRP1(c~s,vegfabd!1).vegf(c~s,nrp1bd!1,r!2,r).vegfr2(Y1175~Y,c~s,dimer!3,l1!2).vegfr2(Y1175~Y,c~s,dimer!3,l1)]
[NRP1(c~s,vegfabd!1).vegf(c~s,nrp1bd!1,r!2,r!3).vegfr1(c~s,dimer,l2!2,nrp1bd).vegfr2(Y1175~pY,c~s,dimer,l1!3)] -> [NRP1(c~s,vegfabd!1).vegf(c~s,nrp1bd!1,r!2,r!3).vegfr1(c~s,dimer,l2!3,nrp1bd).vegfr2(Y1175~Y,c~s,dimer,l1!2)]
[NRP1(c~s,vegfabd!1).NRP1(c~s,vegfabd!2).vegf(c~s,nrp1bd!1,r!3,r!4).vegfr1(c~s,dimer,l2!3,nrp1bd!2).vegfr2(Y1175~pY,c~s,dimer,l1!4)] -> [NRP1(c~s,vegfabd!1).NRP1(c~s,vegfabd!2).vegf(c~s,nrp1bd!1,r!3,r!4).vegfr1(c~s,dimer,l2!4,nrp1bd!2).vegfr2(Y1175~Y,c~s,dimer,l1!3)]
[NRP1(c~s,vegfabd!1).vegf(c~s,nrp1bd!1,r!2,r!3).vegfr2(Y1175~pY,c~s,dimer,l1!2).vegfr2(Y1175~pY,c~s,dimer,l1!3)] -> [NRP1(c~s,vegfabd!1).vegf(c~s,nrp1bd!1,r!2,r!3).vegfr2(Y1175~Y,c~s,dimer,l1!2).vegfr2(Y1175~pY,c~s,dimer,l1!3)]
[NRP1(c~s,vegfabd!1).vegf(c~s,nrp1bd!1,r!2,r!3).vegfr2(Y1175~pY,c~s,dimer!4,l1!2).vegfr2(Y1175~pY,c~s,dimer!4,l1!3)] -> [NRP1(c~s,vegfabd!1).vegf(c~s,nrp1bd!1,r!2,r!3).vegfr2(Y1175~Y,c~s,dimer!4,l1!2).vegfr2(Y1175~pY,c~s,dimer!4,l1!3)]
[vegf(c~i,nrp1bd,r!1,r!2).vegfr2(Y1175~pY,c~i,dimer,l1!1).vegfr2(Y1175~pY,c~i,dimer,l1!2)] -> [vegf(c~i,nrp1bd,r!1,r!2).vegfr2(Y1175~Y,c~i,dimer,l1!1).vegfr2(Y1175~pY,c~i,dimer,l1!2)]
[vegf(c~i,nrp1bd,r!1,r!2).vegfr2(Y1175~Y,c~i,dimer!3,l1!1).vegfr2(Y1175~pY,c~i,dimer!3,l1!2)] -> [vegf(c~i,nrp1bd,r!1,r!2).vegfr2(Y1175~Y,c~i,dimer!3,l1!1).vegfr2(Y1175~Y,c~i,dimer!3,l1!2)]
[NRP1(c~i,vegfabd!1).vegf(c~i,nrp1bd!1,r!2,r!3).vegfr2(Y1175~Y,c~i,dimer,l1!2).vegfr2(Y1175~pY,c~i,dimer,l1!3)] -> [NRP1(c~i,vegfabd!1).vegf(c~i,nrp1bd!1,r!2,r!3).vegfr2(Y1175~Y,c~i,dimer,l1!2).vegfr2(Y1175~Y,c~i,dimer,l1!3)]
[NRP1(c~i,vegfabd!1).vegf(c~i,nrp1bd!1,r!2,r!3).vegfr2(Y1175~Y,c~i,dimer!4,l1!2).vegfr2(Y1175~pY,c~i,dimer!4,l1!3)] -> [NRP1(c~i,vegfabd!1).vegf(c~i,nrp1bd!1,r!2,r!3).vegfr2(Y1175~Y,c~i,dimer!4,l1!2).vegfr2(Y1175~Y,c~i,dimer!4,l1!3)]
[vegfr2(Y1175~pY,c~i,dimer,l1)] -> [vegfr2(Y1175~Y,c~i,dimer,l1)]
[vegf(c~s,nrp1bd,r!1,r!2).vegfr2(Y1175~pY,c~s,dimer!3,l1!1).vegfr2(Y1175~pY,c~s,dimer!3,l1!2)] -> [vegf(c~i,nrp1bd,r!1,r!2).vegfr2(Y1175~pY,c~i,dimer!3,l1!1).vegfr2(Y1175~pY,c~i,dimer!3,l1!2)]
[NRP1(c~s,vegfabd!1).vegf(c~s,nrp1bd!1,r!2,r!3).vegfr2(Y1175~pY,c~s,dimer,l1!2).vegfr2(Y1175~pY,c~s,dimer,l1!3)] -> [NRP1(c~i,vegfabd!1).vegf(c~i,nrp1bd!1,r!2,r!3).vegfr2(Y1175~pY,c~i,dimer,l1!2).vegfr2(Y1175~pY,c~i,dimer,l1!3)]
[NRP1(c~s,vegfabd!1).vegf(c~s,nrp1bd!1,r!2,r!3).vegfr2(Y1175~pY,c~s,dimer!4,l1!2).vegfr2(Y1175~pY,c~s,dimer!4,l1!3)] -> [NRP1(c~i,vegfabd!1).vegf(c~i,nrp1bd!1,r!2,r!3).vegfr2(Y1175~pY,c~i,dimer!4,l1!2).vegfr2(Y1175~pY,c~i,dimer!4,l1!3)]
[vegf(c~i,nrp1bd,r!1,r!2).vegfr2(Y1175~pY,c~i,dimer,l1!1).vegfr2(Y1175~pY,c~i,dimer,l1!2)] -> [vegf(c~s,nrp1bd,r!1,r!2).vegfr2(Y1175~pY,c~s,dimer,l1!1).vegfr2(Y1175~pY,c~s,dimer,l1!2)]
[vegf(c~i,nrp1bd,r!1,r!2).vegfr2(Y1175~Y,c~i,dimer!3,l1!1).vegfr2(Y1175~pY,c~i,dimer!3,l1!2)] -> [vegf(c~s,nrp1bd,r!1,r!2).vegfr2(Y1175~Y,c~s,dimer!3,l1!1).vegfr2(Y1175~pY,c~s,dimer!3,l1!2)]
[NRP1(c~i,vegfabd!1).vegf(c~i,nrp1bd!1,r!2,r!3).vegfr2(Y1175~Y,c~i,dimer,l1!2).vegfr2(Y1175~pY,c~i,dimer,l1!3)] -> [NRP1(c~s,vegfabd!1).vegf(c~s,nrp1bd!1,r!2,r!3).vegfr2(Y1175~Y,c~s,dimer,l1!2).vegfr2(Y1175~pY,c~s,dimer,l1!3)]
[NRP1(c~i,vegfabd!1).vegf(c~i,nrp1bd!1,r!2,r!3).vegfr2(Y1175~Y,c~i,dimer!4,l1!2).vegfr2(Y1175~pY,c~i,dimer!4,l1!3)] -> [NRP1(c~s,vegfabd!1).vegf(c~s,nrp1bd!1,r!2,r!3).vegfr2(Y1175~Y,c~s,dimer!4,l1!2).vegfr2(Y1175~pY,c~s,dimer!4,l1!3)]
[vegfr2(Y1175~pY,c~i,dimer,l1)] -> [vegfr2(Y1175~pY,c~s,dimer,l1)]
[vegf(c~i,nrp1bd,r!1,r!2).vegfr2(Y1175~pY,c~i,dimer,l1!1).vegfr2(Y1175~pY,c~i,dimer,l1!2)] -> [Trash()]
[vegf(c~i,nrp1bd,r!1,r!2).vegfr2(Y1175~Y,c~i,dimer!3,l1!1).vegfr2(Y1175~pY,c~i,dimer!3,l1!2)] -> [Trash()]
[vegfr2(Y1175~pY,c~i,dimer,l1)] -> [Trash()]
[NRP1(c~i,vegfabd!1).vegf(c~i,nrp1bd!1,r!2,r!3).vegfr2(Y1175~Y,c~i,dimer,l1!2).vegfr2(Y1175~pY,c~i,dimer,l1!3)] -> [Trash()]
[NRP1(c~i,vegfabd!1).vegf(c~i,nrp1bd!1,r!2,r!3).vegfr2(Y1175~Y,c~i,dimer!4,l1!2).vegfr2(Y1175~pY,c~i,dimer!4,l1!3)] -> [Trash()]
[vegfr2(Y1175~Y,c~s,dimer!1,l1).vegfr2(Y1175~pY,c~s,dimer!1,l1)] -> [vegfr2(Y1175~Y,c~i,dimer!1,l1).vegfr2(Y1175~pY,c~i,dimer!1,l1)]
[vegfr2(Y1175~pY,c~s,dimer!1,l1).vegfr2(Y1175~pY,c~s,dimer!1,l1)] -> [vegfr2(Y1175~pY,c~i,dimer!1,l1).vegfr2(Y1175~pY,c~i,dimer!1,l1)]
[PLCgamma(Yplc~Y)] + [vegfr2(Y1175~Y,c~s,dimer!1,l1).vegfr2(Y1175~pY,c~s,dimer!1,l1)] -> [PLCgamma(Yplc~pY)] + [vegfr2(Y1175~Y,c~s,dimer!1,l1).vegfr2(Y1175~pY,c~s,dimer!1,l1)]
[PLCgamma(Yplc~Y)] + [vegfr2(Y1175~pY,c~s,dimer!1,l1).vegfr2(Y1175~pY,c~s,dimer!1,l1)] -> [PLCgamma(Yplc~pY)] + [vegfr2(Y1175~pY,c~s,dimer!1,l1).vegfr2(Y1175~pY,c~s,dimer!1,l1)]
[PLCgamma(Yplc~Y)] + [vegfr1(c~s,dimer!1,l2,nrp1bd).vegfr2(Y1175~pY,c~s,dimer!1,l1)] -> [PLCgamma(Yplc~pY)] + [vegfr1(c~s,dimer!1,l2,nrp1bd).vegfr2(Y1175~pY,c~s,dimer!1,l1)]
[PLCgamma(Yplc~Y)] + [NRP1(c~s,vegfabd!1).vegfr1(c~s,dimer!2,l2,nrp1bd!1).vegfr2(Y1175~pY,c~s,dimer!2,l1)] -> [PLCgamma(Yplc~pY)] + [NRP1(c~s,vegfabd!1).vegfr1(c~s,dimer!2,l2,nrp1bd!1).vegfr2(Y1175~pY,c~s,dimer!2,l1)]
[PLCgamma(Yplc~Y)] + [vegf(c~s,nrp1bd,r!1,r!2).vegfr2(Y1175~pY,c~s,dimer!3,l1!1).vegfr2(Y1175~pY,c~s,dimer!3,l1!2)] -> [PLCgamma(Yplc~pY)] + [vegf(c~s,nrp1bd,r!1,r!2).vegfr2(Y1175~pY,c~s,dimer!3,l1!1).vegfr2(Y1175~pY,c~s,dimer!3,l1!2)]
[PLCgamma(Yplc~Y)] + [NRP1(c~s,vegfabd!1).vegf(c~s,nrp1bd!1,r!2,r).vegfr2(Y1175~pY,c~s,dimer,l1!2)] -> [PLCgamma(Yplc~pY)] + [NRP1(c~s,vegfabd!1).vegf(c~s,nrp1bd!1,r!2,r).vegfr2(Y1175~pY,c~s,dimer,l1!2)]
[PLCgamma(Yplc~Y)] + [vegf(c~s,nrp1bd,r!1,r!2).vegfr1(c~s,dimer,l2!2,nrp1bd).vegfr2(Y1175~pY,c~s,dimer,l1!1)] -> [PLCgamma(Yplc~pY)] + [vegf(c~s,nrp1bd,r!1,r!2).vegfr1(c~s,dimer,l2!2,nrp1bd).vegfr2(Y1175~pY,c~s,dimer,l1!1)]
[PLCgamma(Yplc~Y)] + [NRP1(c~s,vegfabd!1).vegf(c~s,nrp1bd,r!2,r!3).vegfr1(c~s,dimer,l2!3,nrp1bd!1).vegfr2(Y1175~pY,c~s,dimer,l1!2)] -> [PLCgamma(Yplc~pY)] + [NRP1(c~s,vegfabd!1).vegf(c~s,nrp1bd,r!2,r!3).vegfr1(c~s,dimer,l2!3,nrp1bd!1).vegfr2(Y1175~pY,c~s,dimer,l1!2)]
[PLCgamma(Yplc~Y)] + [vegf(c~s,nrp1bd,r!1,r).vegfr2(Y1175~Y,c~s,dimer!2,l1!1).vegfr2(Y1175~pY,c~s,dimer!2,l1)] -> [PLCgamma(Yplc~pY)] + [vegf(c~s,nrp1bd,r!1,r).vegfr2(Y1175~Y,c~s,dimer!2,l1!1).vegfr2(Y1175~pY,c~s,dimer!2,l1)]
[PLCgamma(Yplc~Y)] + [vegf(c~s,nrp1bd,r!1,r).vegfr2(Y1175~Y,c~s,dimer!2,l1).vegfr2(Y1175~pY,c~s,dimer!2,l1!1)] -> [PLCgamma(Yplc~pY)] + [vegf(c~s,nrp1bd,r!1,r).vegfr2(Y1175~Y,c~s,dimer!2,l1).vegfr2(Y1175~pY,c~s,dimer!2,l1!1)]
[PLCgamma(Yplc~Y)] + [NRP1(c~s,vegfabd!1).vegf(c~s,nrp1bd!1,r!2,r).vegfr2(Y1175~Y,c~s,dimer!3,l1!2).vegfr2(Y1175~pY,c~s,dimer!3,l1)] -> [PLCgamma(Yplc~pY)] + [NRP1(c~s,vegfabd!1).vegf(c~s,nrp1bd!1,r!2,r).vegfr2(Y1175~Y,c~s,dimer!3,l1!2).vegfr2(Y1175~pY,c~s,dimer!3,l1)]
[PLCgamma(Yplc~Y)] + [NRP1(c~s,vegfabd!1).vegf(c~s,nrp1bd!1,r!2,r).vegfr2(Y1175~Y,c~s,dimer!3,l1).vegfr2(Y1175~pY,c~s,dimer!3,l1!2)] -> [PLCgamma(Yplc~pY)] + [NRP1(c~s,vegfabd!1).vegf(c~s,nrp1bd!1,r!2,r).vegfr2(Y1175~Y,c~s,dimer!3,l1).vegfr2(Y1175~pY,c~s,dimer!3,l1!2)]
[PLCgamma(Yplc~Y)] + [NRP1(c~s,vegfabd!1).vegf(c~s,nrp1bd!1,r!2,r!3).vegfr1(c~s,dimer,l2!2,nrp1bd).vegfr2(Y1175~pY,c~s,dimer,l1!3)] -> [PLCgamma(Yplc~pY)] + [NRP1(c~s,vegfabd!1).vegf(c~s,nrp1bd!1,r!2,r!3).vegfr1(c~s,dimer,l2!2,nrp1bd).vegfr2(Y1175~pY,c~s,dimer,l1!3)]
[PLCgamma(Yplc~Y)] + [NRP1(c~s,vegfabd!1).NRP1(c~s,vegfabd!2).vegf(c~s,nrp1bd!1,r!3,r!4).vegfr1(c~s,dimer,l2!3,nrp1bd!2).vegfr2(Y1175~pY,c~s,dimer,l1!4)] -> [PLCgamma(Yplc~pY)] + [NRP1(c~s,vegfabd!1).NRP1(c~s,vegfabd!2).vegf(c~s,nrp1bd!1,r!3,r!4).vegfr1(c~s,dimer,l2!3,nrp1bd!2).vegfr2(Y1175~pY,c~s,dimer,l1!4)]
[PLCgamma(Yplc~Y)] + [NRP1(c~s,vegfabd!1).vegf(c~s,nrp1bd!1,r!2,r!3).vegfr2(Y1175~pY,c~s,dimer,l1!2).vegfr2(Y1175~pY,c~s,dimer,l1!3)] -> [PLCgamma(Yplc~pY)] + [NRP1(c~s,vegfabd!1).vegf(c~s,nrp1bd!1,r!2,r!3).vegfr2(Y1175~pY,c~s,dimer,l1!2).vegfr2(Y1175~pY,c~s,dimer,l1!3)]
[PLCgamma(Yplc~Y)] + [NRP1(c~s,vegfabd!1).vegf(c~s,nrp1bd!1,r!2,r!3).vegfr2(Y1175~pY,c~s,dimer!4,l1!2).vegfr2(Y1175~pY,c~s,dimer!4,l1!3)] -> [PLCgamma(Yplc~pY)] + [NRP1(c~s,vegfabd!1).vegf(c~s,nrp1bd!1,r!2,r!3).vegfr2(Y1175~pY,c~s,dimer!4,l1!2).vegfr2(Y1175~pY,c~s,dimer!4,l1!3)]
[PLCgamma(Yplc~Y)] + [vegf(c~i,nrp1bd,r!1,r!2).vegfr2(Y1175~pY,c~i,dimer,l1!1).vegfr2(Y1175~pY,c~i,dimer,l1!2)] -> [PLCgamma(Yplc~pY)] + [vegf(c~i,nrp1bd,r!1,r!2).vegfr2(Y1175~pY,c~i,dimer,l1!1).vegfr2(Y1175~pY,c~i,dimer,l1!2)]
[PLCgamma(Yplc~Y)] + [vegf(c~i,nrp1bd,r!1,r!2).vegfr2(Y1175~Y,c~i,dimer!3,l1!1).vegfr2(Y1175~pY,c~i,dimer!3,l1!2)] -> [PLCgamma(Yplc~pY)] + [vegf(c~i,nrp1bd,r!1,r!2).vegfr2(Y1175~Y,c~i,dimer!3,l1!1).vegfr2(Y1175~pY,c~i,dimer!3,l1!2)]
[PLCgamma(Yplc~Y)] + [NRP1(c~i,vegfabd!1).vegf(c~i,nrp1bd!1,r!2,r!3).vegfr2(Y1175~Y,c~i,dimer,l1!2).vegfr2(Y1175~pY,c~i,dimer,l1!3)] -> [PLCgamma(Yplc~pY)] + [NRP1(c~i,vegfabd!1).vegf(c~i,nrp1bd!1,r!2,r!3).vegfr2(Y1175~Y,c~i,dimer,l1!2).vegfr2(Y1175~pY,c~i,dimer,l1!3)]
[PLCgamma(Yplc~Y)] + [NRP1(c~i,vegfabd!1).vegf(c~i,nrp1bd!1,r!2,r!3).vegfr2(Y1175~Y,c~i,dimer!4,l1!2).vegfr2(Y1175~pY,c~i,dimer!4,l1!3)] -> [PLCgamma(Yplc~pY)] + [NRP1(c~i,vegfabd!1).vegf(c~i,nrp1bd!1,r!2,r!3).vegfr2(Y1175~Y,c~i,dimer!4,l1!2).vegfr2(Y1175~pY,c~i,dimer!4,l1!3)]
[PLCgamma(Yplc~Y)] + [vegfr2(Y1175~pY,c~i,dimer,l1)] -> [PLCgamma(Yplc~pY)] + [vegfr2(Y1175~pY,c~i,dimer,l1)]
[IP3_cyto(ip3rbd)] -> [Trash()]
[DAG(pkcbd)] -> [Trash()]
[PKC(CalciumBD,DAGBD)] + [DAG(pkcbd)] -> [DAG(pkcbd!1).PKC(CalciumBD,DAGBD!1)]
[Calcium_cyto(bd!1).PKC(CalciumBD!1,DAGBD)] + [DAG(pkcbd)] -> [Calcium_cyto(bd!1).DAG(pkcbd!2).PKC(CalciumBD!1,DAGBD!2)]
[SphK(CIB1bd,Serk~S)] + [ERK2(MEK12bd,S2~pS)] -> [ERK2(MEK12bd,S2~pS)] + [SphK(CIB1bd,Serk~pS)]
[ERK1(MEK12bd,S1~pS)] -> [ERK1(MEK12bd,S1~S)]
[ERK2(MEK12bd,S2~pS)] -> [ERK2(MEK12bd,S2~S)]
[vegf(c~s,nrp1bd,r!1,r!2).vegfr1(c~s,dimer!3,l2!2,nrp1bd).vegfr2(Y1175~pY,c~s,dimer!3,l1!1)] -> [vegf(c~s,nrp1bd,r!1,r!2).vegfr1(c~s,dimer,l2!2,nrp1bd).vegfr2(Y1175~pY,c~s,dimer,l1!1)]
[NRP1(c~s,vegfabd!1).vegf(c~s,nrp1bd,r!2,r!3).vegfr1(c~s,dimer!4,l2!3,nrp1bd!1).vegfr2(Y1175~pY,c~s,dimer!4,l1!2)] -> [NRP1(c~s,vegfabd!1).vegf(c~s,nrp1bd,r!2,r!3).vegfr1(c~s,dimer,l2!3,nrp1bd!1).vegfr2(Y1175~pY,c~s,dimer,l1!2)]
[NRP1(c~s,vegfabd!1).vegf(c~s,nrp1bd!1,r!2,r!3).vegfr1(c~s,dimer!4,l2!2,nrp1bd).vegfr2(Y1175~pY,c~s,dimer!4,l1!3)] -> [NRP1(c~s,vegfabd!1).vegf(c~s,nrp1bd!1,r!2,r!3).vegfr1(c~s,dimer,l2!2,nrp1bd).vegfr2(Y1175~pY,c~s,dimer,l1!3)]
[NRP1(c~s,vegfabd!1).NRP1(c~s,vegfabd!2).vegf(c~s,nrp1bd!1,r!3,r!4).vegfr1(c~s,dimer!5,l2!3,nrp1bd!2).vegfr2(Y1175~pY,c~s,dimer!5,l1!4)] -> [NRP1(c~s,vegfabd!1).NRP1(c~s,vegfabd!2).vegf(c~s,nrp1bd!1,r!3,r!4).vegfr1(c~s,dimer,l2!3,nrp1bd!2).vegfr2(Y1175~pY,c~s,dimer,l1!4)]
[NRP1(c~s,vegfabd)] + [vegf(c~s,nrp1bd,r!1,r!2).vegfr1(c~s,dimer!3,l2!2,nrp1bd).vegfr2(Y1175~pY,c~s,dimer!3,l1!1)] -> [NRP1(c~s,vegfabd!1).vegf(c~s,nrp1bd,r!2,r!3).vegfr1(c~s,dimer!4,l2!3,nrp1bd!1).vegfr2(Y1175~pY,c~s,dimer!4,l1!2)]
[NRP1(c~s,vegfabd)] + [NRP1(c~s,vegfabd!1).vegf(c~s,nrp1bd!1,r!2,r!3).vegfr1(c~s,dimer!4,l2!2,nrp1bd).vegfr2(Y1175~pY,c~s,dimer!4,l1!3)] -> [NRP1(c~s,vegfabd!1).NRP1(c~s,vegfabd!2).vegf(c~s,nrp1bd!1,r!3,r!4).vegfr1(c~s,dimer!5,l2!3,nrp1bd!2).vegfr2(Y1175~pY,c~s,dimer!5,l1!4)]
[NRP1(c~s,vegfabd)] + [NRP1(c~s,vegfabd!1).vegf(c~s,nrp1bd!1,r!2,r).vegfr1(c~s,dimer!3,l2,nrp1bd).vegfr2(Y1175~pY,c~s,dimer!3,l1!2)] -> [NRP1(c~s,vegfabd!1).NRP1(c~s,vegfabd!2).vegf(c~s,nrp1bd!1,r!3,r).vegfr1(c~s,dimer!4,l2,nrp1bd!2).vegfr2(Y1175~pY,c~s,dimer!4,l1!3)]
[NRP1(c~s,vegfabd)] + [NRP1(c~s,vegfabd!1).vegf(c~s,nrp1bd!1,r!2,r).vegfr1(c~s,dimer!3,l2!2,nrp1bd).vegfr2(Y1175~pY,c~s,dimer!3,l1)] -> [NRP1(c~s,vegfabd!1).NRP1(c~s,vegfabd!2).vegf(c~s,nrp1bd!1,r!3,r).vegfr1(c~s,dimer!4,l2!3,nrp1bd!2).vegfr2(Y1175~pY,c~s,dimer!4,l1)]
[NRP1(c~s,vegfabd)] + [vegf(c~s,nrp1bd,r!1,r).vegfr1(c~s,dimer!2,l2,nrp1bd).vegfr2(Y1175~pY,c~s,dimer!2,l1!1)] -> [NRP1(c~s,vegfabd!1).vegf(c~s,nrp1bd,r!2,r).vegfr1(c~s,dimer!3,l2,nrp1bd!1).vegfr2(Y1175~pY,c~s,dimer!3,l1!2)]
[NRP1(c~s,vegfabd)] + [vegf(c~s,nrp1bd,r!1,r).vegfr1(c~s,dimer!2,l2!1,nrp1bd).vegfr2(Y1175~pY,c~s,dimer!2,l1)] -> [NRP1(c~s,vegfabd!1).vegf(c~s,nrp1bd,r!2,r).vegfr1(c~s,dimer!3,l2!2,nrp1bd!1).vegfr2(Y1175~pY,c~s,dimer!3,l1)]
[NRP1(c~s,vegfabd!1).vegf(c~s,nrp1bd,r!2,r!3).vegfr1(c~s,dimer!4,l2!3,nrp1bd!1).vegfr2(Y1175~pY,c~s,dimer!4,l1!2)] -> [NRP1(c~s,vegfabd)] + [vegf(c~s,nrp1bd,r!1,r!2).vegfr1(c~s,dimer!3,l2!2,nrp1bd).vegfr2(Y1175~pY,c~s,dimer!3,l1!1)]
[NRP1(c~s,vegfabd!1).NRP1(c~s,vegfabd!2).vegf(c~s,nrp1bd!1,r!3,r!4).vegfr1(c~s,dimer!5,l2!3,nrp1bd!2).vegfr2(Y1175~pY,c~s,dimer!5,l1!4)] -> [NRP1(c~s,vegfabd)] + [NRP1(c~s,vegfabd!1).vegf(c~s,nrp1bd!1,r!2,r!3).vegfr1(c~s,dimer!4,l2!2,nrp1bd).vegfr2(Y1175~pY,c~s,dimer!4,l1!3)]
[NRP1(c~s,vegfabd!1).NRP1(c~s,vegfabd!2).vegf(c~s,nrp1bd!1,r!3,r).vegfr1(c~s,dimer!4,l2,nrp1bd!2).vegfr2(Y1175~pY,c~s,dimer!4,l1!3)] -> [NRP1(c~s,vegfabd)] + [NRP1(c~s,vegfabd!1).vegf(c~s,nrp1bd!1,r!2,r).vegfr1(c~s,dimer!3,l2,nrp1bd).vegfr2(Y1175~pY,c~s,dimer!3,l1!2)]
[NRP1(c~s,vegfabd!1).NRP1(c~s,vegfabd!2).vegf(c~s,nrp1bd!1,r!3,r).vegfr1(c~s,dimer!4,l2!3,nrp1bd!2).vegfr2(Y1175~pY,c~s,dimer!4,l1)] -> [NRP1(c~s,vegfabd)] + [NRP1(c~s,vegfabd!1).vegf(c~s,nrp1bd!1,r!2,r).vegfr1(c~s,dimer!3,l2!2,nrp1bd).vegfr2(Y1175~pY,c~s,dimer!3,l1)]
[NRP1(c~s,vegfabd!1).vegf(c~s,nrp1bd,r!2,r).vegfr1(c~s,dimer!3,l2,nrp1bd!1).vegfr2(Y1175~pY,c~s,dimer!3,l1!2)] -> [NRP1(c~s,vegfabd)] + [vegf(c~s,nrp1bd,r!1,r).vegfr1(c~s,dimer!2,l2,nrp1bd).vegfr2(Y1175~pY,c~s,dimer!2,l1!1)]
[NRP1(c~s,vegfabd!1).vegf(c~s,nrp1bd,r!2,r).vegfr1(c~s,dimer!3,l2!2,nrp1bd!1).vegfr2(Y1175~pY,c~s,dimer!3,l1)] -> [NRP1(c~s,vegfabd)] + [vegf(c~s,nrp1bd,r!1,r).vegfr1(c~s,dimer!2,l2!1,nrp1bd).vegfr2(Y1175~pY,c~s,dimer!2,l1)]
[NRP1(c~s,vegfabd!1).vegf(c~s,nrp1bd!1,r!2,r).vegfr2(Y1175~pY,c~s,dimer!3,l1!2).vegfr2(Y1175~pY,c~s,dimer!3,l1)] -> [NRP1(c~s,vegfabd!1).vegf(c~s,nrp1bd!1,r,r)] + [vegfr2(Y1175~pY,c~s,dimer!1,l1).vegfr2(Y1175~pY,c~s,dimer!1,l1)]
[NRP1(c~s,vegfabd!1).vegf(c~s,nrp1bd!1,r!2,r).vegfr1(c~s,dimer!3,l2,nrp1bd).vegfr2(Y1175~pY,c~s,dimer!3,l1!2)] -> [NRP1(c~s,vegfabd!1).vegf(c~s,nrp1bd!1,r,r)] + [vegfr1(c~s,dimer!1,l2,nrp1bd).vegfr2(Y1175~pY,c~s,dimer!1,l1)]
[NRP1(c~s,vegfabd!1).NRP1(c~s,vegfabd!2).vegf(c~s,nrp1bd!1,r!3,r).vegfr1(c~s,dimer!4,l2,nrp1bd!2).vegfr2(Y1175~pY,c~s,dimer!4,l1!3)] -> [NRP1(c~s,vegfabd!1).vegf(c~s,nrp1bd!1,r,r)] + [NRP1(c~s,vegfabd!1).vegfr1(c~s,dimer!2,l2,nrp1bd!1).vegfr2(Y1175~pY,c~s,dimer!2,l1)]
[NRP1(c~s,vegfabd!1).vegf(c~s,nrp1bd!1,r!2,r).vegfr1(c~s,dimer!3,l2!2,nrp1bd).vegfr2(Y1175~pY,c~s,dimer!3,l1)] -> [NRP1(c~s,vegfabd!1).vegf(c~s,nrp1bd!1,r,r)] + [vegfr1(c~s,dimer!1,l2,nrp1bd).vegfr2(Y1175~pY,c~s,dimer!1,l1)]
[NRP1(c~s,vegfabd!1).NRP1(c~s,vegfabd!2).vegf(c~s,nrp1bd!1,r!3,r).vegfr1(c~s,dimer!4,l2!3,nrp1bd!2).vegfr2(Y1175~pY,c~s,dimer!4,l1)] -> [NRP1(c~s,vegfabd!1).vegf(c~s,nrp1bd!1,r,r)] + [NRP1(c~s,vegfabd!1).vegfr1(c~s,dimer!2,l2,nrp1bd!1).vegfr2(Y1175~pY,c~s,dimer!2,l1)]
vegf_L + [NRP1(c~s,vegfabd!1).vegf(c~s,nrp1bd!1,r!2,r).vegfr2(Y1175~pY,c~s,dimer!3,l1!2).vegfr2(Y1175~pY,c~s,dimer!3,l1)] -> vegf_L + [NRP1(c~s,vegfabd!1).vegf(c~s,nrp1bd!1,r!2,r).vegf(c~s,nrp1bd,r!3,r).vegfr2(Y1175~pY,c~s,dimer!4,l1!2).vegfr2(Y1175~pY,c~s,dimer!4,l1!3)]
vegf_L + [NRP1(c~s,vegfabd!1).vegf(c~s,nrp1bd!1,r!2,r).vegfr1(c~s,dimer!3,l2!2,nrp1bd).vegfr2(Y1175~pY,c~s,dimer!3,l1)] -> vegf_L + [NRP1(c~s,vegfabd!1).vegf(c~s,nrp1bd!1,r!2,r).vegf(c~s,nrp1bd,r!3,r).vegfr1(c~s,dimer!4,l2!2,nrp1bd).vegfr2(Y1175~pY,c~s,dimer!4,l1!3)]
vegf_L + [NRP1(c~s,vegfabd!1).NRP1(c~s,vegfabd!2).vegf(c~s,nrp1bd!1,r!3,r).vegfr1(c~s,dimer!4,l2!3,nrp1bd!2).vegfr2(Y1175~pY,c~s,dimer!4,l1)] -> vegf_L + [NRP1(c~s,vegfabd!1).NRP1(c~s,vegfabd!2).vegf(c~s,nrp1bd!1,r!3,r).vegf(c~s,nrp1bd,r!4,r).vegfr1(c~s,dimer!5,l2!3,nrp1bd!2).vegfr2(Y1175~pY,c~s,dimer!5,l1!4)]
vegf_L + [vegf(c~s,nrp1bd,r!1,r).vegfr2(Y1175~pY,c~s,dimer!2,l1!1).vegfr2(Y1175~pY,c~s,dimer!2,l1)] -> vegf_L + [vegf(c~s,nrp1bd,r!1,r).vegf(c~s,nrp1bd,r!2,r).vegfr2(Y1175~pY,c~s,dimer!3,l1!1).vegfr2(Y1175~pY,c~s,dimer!3,l1!2)]
vegf_L + [vegf(c~s,nrp1bd,r!1,r).vegfr1(c~s,dimer!2,l2!1,nrp1bd).vegfr2(Y1175~pY,c~s,dimer!2,l1)] -> vegf_L + [vegf(c~s,nrp1bd,r!1,r).vegf(c~s,nrp1bd,r!2,r).vegfr1(c~s,dimer!3,l2!1,nrp1bd).vegfr2(Y1175~pY,c~s,dimer!3,l1!2)]
vegf_L + [NRP1(c~s,vegfabd!1).vegf(c~s,nrp1bd,r!2,r).vegfr1(c~s,dimer!3,l2!2,nrp1bd!1).vegfr2(Y1175~pY,c~s,dimer!3,l1)] -> vegf_L + [NRP1(c~s,vegfabd!1).vegf(c~s,nrp1bd,r!2,r).vegf(c~s,nrp1bd,r!3,r).vegfr1(c~s,dimer!4,l2!2,nrp1bd!1).vegfr2(Y1175~pY,c~s,dimer!4,l1!3)]
[vegf(c~s,nrp1bd,r!1,r).vegfr2(Y1175~pY,c~s,dimer!2,l1!1).vegfr2(Y1175~pY,c~s,dimer!2,l1)] -> [vegfr2(Y1175~pY,c~s,dimer!1,l1).vegfr2(Y1175~pY,c~s,dimer!1,l1)]
[vegf(c~s,nrp1bd,r!1,r).vegfr1(c~s,dimer!2,l2,nrp1bd).vegfr2(Y1175~pY,c~s,dimer!2,l1!1)] -> [vegfr1(c~s,dimer!1,l2,nrp1bd).vegfr2(Y1175~pY,c~s,dimer!1,l1)]
[NRP1(c~s,vegfabd!1).vegf(c~s,nrp1bd,r!2,r).vegfr1(c~s,dimer!3,l2,nrp1bd!1).vegfr2(Y1175~pY,c~s,dimer!3,l1!2)] -> [NRP1(c~s,vegfabd!1).vegfr1(c~s,dimer!2,l2,nrp1bd!1).vegfr2(Y1175~pY,c~s,dimer!2,l1)]
[vegf(c~s,nrp1bd,r!1,r).vegf(c~s,nrp1bd,r!2,r).vegfr2(Y1175~Y,c~s,dimer!3,l1!1).vegfr2(Y1175~pY,c~s,dimer!3,l1!2)] -> [vegf(c~s,nrp1bd,r!1,r).vegfr2(Y1175~Y,c~s,dimer!2,l1).vegfr2(Y1175~pY,c~s,dimer!2,l1!1)]
[vegf(c~s,nrp1bd,r!1,r).vegf(c~s,nrp1bd,r!2,r).vegfr2(Y1175~Y,c~s,dimer!3,l1!1).vegfr2(Y1175~pY,c~s,dimer!3,l1!2)] -> [vegf(c~s,nrp1bd,r!1,r).vegfr2(Y1175~Y,c~s,dimer!2,l1!1).vegfr2(Y1175~pY,c~s,dimer!2,l1)]
[NRP1(c~s,vegfabd!1).vegf(c~s,nrp1bd!1,r!2,r).vegf(c~s,nrp1bd,r!3,r).vegfr2(Y1175~Y,c~s,dimer!4,l1!2).vegfr2(Y1175~pY,c~s,dimer!4,l1!3)] -> [NRP1(c~s,vegfabd!1).vegf(c~s,nrp1bd!1,r!2,r).vegfr2(Y1175~Y,c~s,dimer!3,l1!2).vegfr2(Y1175~pY,c~s,dimer!3,l1)]
[NRP1(c~s,vegfabd!1).vegf(c~s,nrp1bd!1,r!2,r).vegf(c~s,nrp1bd,r!3,r).vegfr2(Y1175~Y,c~s,dimer!4,l1!3).vegfr2(Y1175~pY,c~s,dimer!4,l1!2)] -> [NRP1(c~s,vegfabd!1).vegf(c~s,nrp1bd!1,r!2,r).vegfr2(Y1175~Y,c~s,dimer!3,l1).vegfr2(Y1175~pY,c~s,dimer!3,l1!2)]
[vegf(c~s,nrp1bd,r!1,r).vegfr2(Y1175~pY,c~s,dimer!2,l1!1).vegfr2(Y1175~pY,c~s,dimer!2,l1)] -> [vegf(c~s,nrp1bd,r!1,r!2).vegfr2(Y1175~pY,c~s,dimer!3,l1!1).vegfr2(Y1175~pY,c~s,dimer!3,l1!2)]
[vegf(c~s,nrp1bd,r!1,r).vegfr1(c~s,dimer!2,l2,nrp1bd).vegfr2(Y1175~pY,c~s,dimer!2,l1!1)] -> [vegf(c~s,nrp1bd,r!1,r!2).vegfr1(c~s,dimer!3,l2!2,nrp1bd).vegfr2(Y1175~pY,c~s,dimer!3,l1!1)]
[NRP1(c~s,vegfabd!1).vegf(c~s,nrp1bd,r!2,r).vegfr1(c~s,dimer!3,l2,nrp1bd!1).vegfr2(Y1175~pY,c~s,dimer!3,l1!2)] -> [NRP1(c~s,vegfabd!1).vegf(c~s,nrp1bd,r!2,r!3).vegfr1(c~s,dimer!4,l2!3,nrp1bd!1).vegfr2(Y1175~pY,c~s,dimer!4,l1!2)]
[vegf(c~s,nrp1bd,r!1,r!2).vegfr1(c~s,dimer!3,l2!2,nrp1bd).vegfr2(Y1175~pY,c~s,dimer!3,l1!1)] -> [vegf(c~s,nrp1bd,r!1,r).vegfr1(c~s,dimer!2,l2,nrp1bd).vegfr2(Y1175~pY,c~s,dimer!2,l1!1)]
[NRP1(c~s,vegfabd!1).vegf(c~s,nrp1bd,r!2,r!3).vegfr1(c~s,dimer!4,l2!3,nrp1bd!1).vegfr2(Y1175~pY,c~s,dimer!4,l1!2)] -> [NRP1(c~s,vegfabd!1).vegf(c~s,nrp1bd,r!2,r).vegfr1(c~s,dimer!3,l2,nrp1bd!1).vegfr2(Y1175~pY,c~s,dimer!3,l1!2)]
[vegf(c~s,nrp1bd,r!1,r).vegfr1(c~s,dimer!2,l2!1,nrp1bd).vegfr2(Y1175~pY,c~s,dimer!2,l1)] -> [vegf(c~s,nrp1bd,r!1,r!2).vegfr1(c~s,dimer!3,l2!2,nrp1bd).vegfr2(Y1175~pY,c~s,dimer!3,l1!1)]
[NRP1(c~s,vegfabd!1).vegf(c~s,nrp1bd,r!2,r).vegfr1(c~s,dimer!3,l2!2,nrp1bd!1).vegfr2(Y1175~pY,c~s,dimer!3,l1)] -> [NRP1(c~s,vegfabd!1).vegf(c~s,nrp1bd,r!2,r!3).vegfr1(c~s,dimer!4,l2!3,nrp1bd!1).vegfr2(Y1175~pY,c~s,dimer!4,l1!2)]
[vegf(c~s,nrp1bd,r!1,r!2).vegfr1(c~s,dimer!3,l2!2,nrp1bd).vegfr2(Y1175~pY,c~s,dimer!3,l1!1)] -> [vegf(c~s,nrp1bd,r!1,r).vegfr1(c~s,dimer!2,l2!1,nrp1bd).vegfr2(Y1175~pY,c~s,dimer!2,l1)]
[NRP1(c~s,vegfabd!1).vegf(c~s,nrp1bd,r!2,r!3).vegfr1(c~s,dimer!4,l2!3,nrp1bd!1).vegfr2(Y1175~pY,c~s,dimer!4,l1!2)] -> [NRP1(c~s,vegfabd!1).vegf(c~s,nrp1bd,r!2,r).vegfr1(c~s,dimer!3,l2!2,nrp1bd!1).vegfr2(Y1175~pY,c~s,dimer!3,l1)]
[NRP1(c~s,vegfabd!1).vegf(c~s,nrp1bd!1,r!2,r).vegfr2(Y1175~pY,c~s,dimer!3,l1!2).vegfr2(Y1175~pY,c~s,dimer!3,l1)] -> [NRP1(c~s,vegfabd!1).vegf(c~s,nrp1bd!1,r!2,r!3).vegfr2(Y1175~pY,c~s,dimer!4,l1!2).vegfr2(Y1175~pY,c~s,dimer!4,l1!3)]
[NRP1(c~s,vegfabd!1).vegf(c~s,nrp1bd!1,r!2,r).vegfr1(c~s,dimer!3,l2,nrp1bd).vegfr2(Y1175~pY,c~s,dimer!3,l1!2)] -> [NRP1(c~s,vegfabd!1).vegf(c~s,nrp1bd!1,r!2,r!3).vegfr1(c~s,dimer!4,l2!2,nrp1bd).vegfr2(Y1175~pY,c~s,dimer!4,l1!3)]
[NRP1(c~s,vegfabd!1).NRP1(c~s,vegfabd!2).vegf(c~s,nrp1bd!1,r!3,r).vegfr1(c~s,dimer!4,l2,nrp1bd!2).vegfr2(Y1175~pY,c~s,dimer!4,l1!3)] -> [NRP1(c~s,vegfabd!1).NRP1(c~s,vegfabd!2).vegf(c~s,nrp1bd!1,r!3,r!4).vegfr1(c~s,dimer!5,l2!3,nrp1bd!2).vegfr2(Y1175~pY,c~s,dimer!5,l1!4)]
[NRP1(c~s,vegfabd!1).vegf(c~s,nrp1bd!1,r!2,r!3).vegfr1(c~s,dimer!4,l2!2,nrp1bd).vegfr2(Y1175~pY,c~s,dimer!4,l1!3)] -> [NRP1(c~s,vegfabd!1).vegf(c~s,nrp1bd!1,r!2,r).vegfr1(c~s,dimer!3,l2,nrp1bd).vegfr2(Y1175~pY,c~s,dimer!3,l1!2)]
[NRP1(c~s,vegfabd!1).NRP1(c~s,vegfabd!2).vegf(c~s,nrp1bd!1,r!3,r!4).vegfr1(c~s,dimer!5,l2!3,nrp1bd!2).vegfr2(Y1175~pY,c~s,dimer!5,l1!4)] -> [NRP1(c~s,vegfabd!1).NRP1(c~s,vegfabd!2).vegf(c~s,nrp1bd!1,r!3,r).vegfr1(c~s,dimer!4,l2,nrp1bd!2).vegfr2(Y1175~pY,c~s,dimer!4,l1!3)]
[NRP1(c~s,vegfabd!1).vegf(c~s,nrp1bd!1,r!2,r).vegfr1(c~s,dimer!3,l2!2,nrp1bd).vegfr2(Y1175~pY,c~s,dimer!3,l1)] -> [NRP1(c~s,vegfabd!1).vegf(c~s,nrp1bd!1,r!2,r!3).vegfr1(c~s,dimer!4,l2!2,nrp1bd).vegfr2(Y1175~pY,c~s,dimer!4,l1!3)]
[NRP1(c~s,vegfabd!1).NRP1(c~s,vegfabd!2).vegf(c~s,nrp1bd!1,r!3,r).vegfr1(c~s,dimer!4,l2!3,nrp1bd!2).vegfr2(Y1175~pY,c~s,dimer!4,l1)] -> [NRP1(c~s,vegfabd!1).NRP1(c~s,vegfabd!2).vegf(c~s,nrp1bd!1,r!3,r!4).vegfr1(c~s,dimer!5,l2!3,nrp1bd!2).vegfr2(Y1175~pY,c~s,dimer!5,l1!4)]
[NRP1(c~s,vegfabd!1).vegf(c~s,nrp1bd!1,r!2,r!3).vegfr1(c~s,dimer!4,l2!2,nrp1bd).vegfr2(Y1175~pY,c~s,dimer!4,l1!3)] -> [NRP1(c~s,vegfabd!1).vegf(c~s,nrp1bd!1,r!2,r).vegfr1(c~s,dimer!3,l2!2,nrp1bd).vegfr2(Y1175~pY,c~s,dimer!3,l1)]
[NRP1(c~s,vegfabd!1).NRP1(c~s,vegfabd!2).vegf(c~s,nrp1bd!1,r!3,r!4).vegfr1(c~s,dimer!5,l2!3,nrp1bd!2).vegfr2(Y1175~pY,c~s,dimer!5,l1!4)] -> [NRP1(c~s,vegfabd!1).NRP1(c~s,vegfabd!2).vegf(c~s,nrp1bd!1,r!3,r).vegfr1(c~s,dimer!4,l2!3,nrp1bd!2).vegfr2(Y1175~pY,c~s,dimer!4,l1)]
[NRP1(c~s,vegfabd)] + [vegf(c~s,nrp1bd,r!1,r!2).vegfr1(c~s,dimer!3,l2!2,nrp1bd).vegfr2(Y1175~pY,c~s,dimer!3,l1!1)] -> [NRP1(c~s,vegfabd!1).vegf(c~s,nrp1bd!1,r!2,r!3).vegfr1(c~s,dimer!4,l2!2,nrp1bd).vegfr2(Y1175~pY,c~s,dimer!4,l1!3)]
[NRP1(c~s,vegfabd)] + [NRP1(c~s,vegfabd!1).vegf(c~s,nrp1bd,r!2,r!3).vegfr1(c~s,dimer!4,l2!3,nrp1bd!1).vegfr2(Y1175~pY,c~s,dimer!4,l1!2)] -> [NRP1(c~s,vegfabd!1).NRP1(c~s,vegfabd!2).vegf(c~s,nrp1bd!1,r!3,r!4).vegfr1(c~s,dimer!5,l2!3,nrp1bd!2).vegfr2(Y1175~pY,c~s,dimer!5,l1!4)]
[NRP1(c~s,vegfabd!1).vegf(c~s,nrp1bd!1,r!2,r!3).vegfr1(c~s,dimer!4,l2!2,nrp1bd).vegfr2(Y1175~pY,c~s,dimer!4,l1!3)] -> [NRP1(c~s,vegfabd)] + [vegf(c~s,nrp1bd,r!1,r!2).vegfr1(c~s,dimer!3,l2!2,nrp1bd).vegfr2(Y1175~pY,c~s,dimer!3,l1!1)]
[NRP1(c~s,vegfabd!1).NRP1(c~s,vegfabd!2).vegf(c~s,nrp1bd!1,r!3,r!4).vegfr1(c~s,dimer!5,l2!3,nrp1bd!2).vegfr2(Y1175~pY,c~s,dimer!5,l1!4)] -> [NRP1(c~s,vegfabd)] + [NRP1(c~s,vegfabd!1).vegf(c~s,nrp1bd,r!2,r!3).vegfr1(c~s,dimer!4,l2!3,nrp1bd!1).vegfr2(Y1175~pY,c~s,dimer!4,l1!2)]
[NRP1(c~s,vegfabd)] + [vegf(c~s,nrp1bd,r!1,r).vegfr2(Y1175~pY,c~s,dimer!2,l1!1).vegfr2(Y1175~pY,c~s,dimer!2,l1)] -> [NRP1(c~s,vegfabd!1).vegf(c~s,nrp1bd!1,r!2,r).vegfr2(Y1175~pY,c~s,dimer!3,l1!2).vegfr2(Y1175~pY,c~s,dimer!3,l1)]
[NRP1(c~s,vegfabd)] + [vegf(c~s,nrp1bd,r!1,r).vegfr1(c~s,dimer!2,l2,nrp1bd).vegfr2(Y1175~pY,c~s,dimer!2,l1!1)] -> [NRP1(c~s,vegfabd!1).vegf(c~s,nrp1bd!1,r!2,r).vegfr1(c~s,dimer!3,l2,nrp1bd).vegfr2(Y1175~pY,c~s,dimer!3,l1!2)]
[NRP1(c~s,vegfabd)] + [NRP1(c~s,vegfabd!1).vegf(c~s,nrp1bd,r!2,r).vegfr1(c~s,dimer!3,l2,nrp1bd!1).vegfr2(Y1175~pY,c~s,dimer!3,l1!2)] -> [NRP1(c~s,vegfabd!1).NRP1(c~s,vegfabd!2).vegf(c~s,nrp1bd!1,r!3,r).vegfr1(c~s,dimer!4,l2,nrp1bd!2).vegfr2(Y1175~pY,c~s,dimer!4,l1!3)]
[NRP1(c~s,vegfabd)] + [vegf(c~s,nrp1bd,r!1,r).vegf(c~s,nrp1bd,r!2,r).vegfr2(Y1175~Y,c~s,dimer!3,l1!1).vegfr2(Y1175~pY,c~s,dimer!3,l1!2)] -> [NRP1(c~s,vegfabd!1).vegf(c~s,nrp1bd!1,r!2,r).vegf(c~s,nrp1bd,r!3,r).vegfr2(Y1175~Y,c~s,dimer!4,l1!2).vegfr2(Y1175~pY,c~s,dimer!4,l1!3)]
[NRP1(c~s,vegfabd)] + [vegf(c~s,nrp1bd,r!1,r).vegf(c~s,nrp1bd,r!2,r).vegfr2(Y1175~Y,c~s,dimer!3,l1!1).vegfr2(Y1175~pY,c~s,dimer!3,l1!2)] -> [NRP1(c~s,vegfabd!1).vegf(c~s,nrp1bd!1,r!2,r).vegf(c~s,nrp1bd,r!3,r).vegfr2(Y1175~Y,c~s,dimer!4,l1!3).vegfr2(Y1175~pY,c~s,dimer!4,l1!2)]
[NRP1(c~s,vegfabd)] + [NRP1(c~s,vegfabd!1).vegf(c~s,nrp1bd!1,r!2,r).vegf(c~s,nrp1bd,r!3,r).vegfr2(Y1175~Y,c~s,dimer!4,l1!2).vegfr2(Y1175~pY,c~s,dimer!4,l1!3)] -> [NRP1(c~s,vegfabd!1).NRP1(c~s,vegfabd!2).vegf(c~s,nrp1bd!1,r!3,r).vegf(c~s,nrp1bd!2,r!4,r).vegfr2(Y1175~Y,c~s,dimer!5,l1!3).vegfr2(Y1175~pY,c~s,dimer!5,l1!4)]
[NRP1(c~s,vegfabd)] + [NRP1(c~s,vegfabd!1).vegf(c~s,nrp1bd!1,r!2,r).vegf(c~s,nrp1bd,r!3,r).vegfr2(Y1175~Y,c~s,dimer!4,l1!3).vegfr2(Y1175~pY,c~s,dimer!4,l1!2)] -> [NRP1(c~s,vegfabd!1).NRP1(c~s,vegfabd!2).vegf(c~s,nrp1bd!1,r!3,r).vegf(c~s,nrp1bd!2,r!4,r).vegfr2(Y1175~Y,c~s,dimer!5,l1!3).vegfr2(Y1175~pY,c~s,dimer!5,l1!4)]
[NRP1(c~s,vegfabd!1).vegf(c~s,nrp1bd!1,r!2,r).vegfr2(Y1175~pY,c~s,dimer!3,l1!2).vegfr2(Y1175~pY,c~s,dimer!3,l1)] -> [NRP1(c~s,vegfabd)] + [vegf(c~s,nrp1bd,r!1,r).vegfr2(Y1175~pY,c~s,dimer!2,l1!1).vegfr2(Y1175~pY,c~s,dimer!2,l1)]
[NRP1(c~s,vegfabd!1).vegf(c~s,nrp1bd!1,r!2,r).vegfr1(c~s,dimer!3,l2,nrp1bd).vegfr2(Y1175~pY,c~s,dimer!3,l1!2)] -> [NRP1(c~s,vegfabd)] + [vegf(c~s,nrp1bd,r!1,r).vegfr1(c~s,dimer!2,l2,nrp1bd).vegfr2(Y1175~pY,c~s,dimer!2,l1!1)]
[NRP1(c~s,vegfabd!1).NRP1(c~s,vegfabd!2).vegf(c~s,nrp1bd!1,r!3,r).vegfr1(c~s,dimer!4,l2,nrp1bd!2).vegfr2(Y1175~pY,c~s,dimer!4,l1!3)] -> [NRP1(c~s,vegfabd)] + [NRP1(c~s,vegfabd!1).vegf(c~s,nrp1bd,r!2,r).vegfr1(c~s,dimer!3,l2,nrp1bd!1).vegfr2(Y1175~pY,c~s,dimer!3,l1!2)]
[NRP1(c~s,vegfabd!1).vegf(c~s,nrp1bd!1,r!2,r).vegf(c~s,nrp1bd,r!3,r).vegfr2(Y1175~Y,c~s,dimer!4,l1!2).vegfr2(Y1175~pY,c~s,dimer!4,l1!3)] -> [NRP1(c~s,vegfabd)] + [vegf(c~s,nrp1bd,r!1,r).vegf(c~s,nrp1bd,r!2,r).vegfr2(Y1175~Y,c~s,dimer!3,l1!1).vegfr2(Y1175~pY,c~s,dimer!3,l1!2)]
[NRP1(c~s,vegfabd!1).vegf(c~s,nrp1bd!1,r!2,r).vegf(c~s,nrp1bd,r!3,r).vegfr2(Y1175~Y,c~s,dimer!4,l1!3).vegfr2(Y1175~pY,c~s,dimer!4,l1!2)] -> [NRP1(c~s,vegfabd)] + [vegf(c~s,nrp1bd,r!1,r).vegf(c~s,nrp1bd,r!2,r).vegfr2(Y1175~Y,c~s,dimer!3,l1!1).vegfr2(Y1175~pY,c~s,dimer!3,l1!2)]
[NRP1(c~s,vegfabd)] + [vegf(c~s,nrp1bd,r!1,r).vegfr1(c~s,dimer!2,l2!1,nrp1bd).vegfr2(Y1175~pY,c~s,dimer!2,l1)] -> [NRP1(c~s,vegfabd!1).vegf(c~s,nrp1bd!1,r!2,r).vegfr1(c~s,dimer!3,l2!2,nrp1bd).vegfr2(Y1175~pY,c~s,dimer!3,l1)]
[NRP1(c~s,vegfabd)] + [NRP1(c~s,vegfabd!1).vegf(c~s,nrp1bd,r!2,r).vegfr1(c~s,dimer!3,l2!2,nrp1bd!1).vegfr2(Y1175~pY,c~s,dimer!3,l1)] -> [NRP1(c~s,vegfabd!1).NRP1(c~s,vegfabd!2).vegf(c~s,nrp1bd!1,r!3,r).vegfr1(c~s,dimer!4,l2!3,nrp1bd!2).vegfr2(Y1175~pY,c~s,dimer!4,l1)]
[NRP1(c~s,vegfabd!1).vegf(c~s,nrp1bd!1,r!2,r).vegfr1(c~s,dimer!3,l2!2,nrp1bd).vegfr2(Y1175~pY,c~s,dimer!3,l1)] -> [NRP1(c~s,vegfabd)] + [vegf(c~s,nrp1bd,r!1,r).vegfr1(c~s,dimer!2,l2!1,nrp1bd).vegfr2(Y1175~pY,c~s,dimer!2,l1)]
[NRP1(c~s,vegfabd!1).NRP1(c~s,vegfabd!2).vegf(c~s,nrp1bd!1,r!3,r).vegfr1(c~s,dimer!4,l2!3,nrp1bd!2).vegfr2(Y1175~pY,c~s,dimer!4,l1)] -> [NRP1(c~s,vegfabd)] + [NRP1(c~s,vegfabd!1).vegf(c~s,nrp1bd,r!2,r).vegfr1(c~s,dimer!3,l2!2,nrp1bd!1).vegfr2(Y1175~pY,c~s,dimer!3,l1)]
vegf_L + [NRP1(c~s,vegfabd!1).vegf(c~s,nrp1bd!1,r!2,r).vegfr1(c~s,dimer!3,l2,nrp1bd).vegfr2(Y1175~pY,c~s,dimer!3,l1!2)] -> vegf_L + [NRP1(c~s,vegfabd!1).vegf(c~s,nrp1bd!1,r!2,r).vegf(c~s,nrp1bd,r!3,r).vegfr1(c~s,dimer!4,l2!3,nrp1bd).vegfr2(Y1175~pY,c~s,dimer!4,l1!2)]
vegf_L + [NRP1(c~s,vegfabd!1).NRP1(c~s,vegfabd!2).vegf(c~s,nrp1bd!1,r!3,r).vegfr1(c~s,dimer!4,l2,nrp1bd!2).vegfr2(Y1175~pY,c~s,dimer!4,l1!3)] -> vegf_L + [NRP1(c~s,vegfabd!1).NRP1(c~s,vegfabd!2).vegf(c~s,nrp1bd!1,r!3,r).vegf(c~s,nrp1bd,r!4,r).vegfr1(c~s,dimer!5,l2!4,nrp1bd!2).vegfr2(Y1175~pY,c~s,dimer!5,l1!3)]
vegf_L + [vegf(c~s,nrp1bd,r!1,r).vegfr1(c~s,dimer!2,l2,nrp1bd).vegfr2(Y1175~pY,c~s,dimer!2,l1!1)] -> vegf_L + [vegf(c~s,nrp1bd,r!1,r).vegf(c~s,nrp1bd,r!2,r).vegfr1(c~s,dimer!3,l2!1,nrp1bd).vegfr2(Y1175~pY,c~s,dimer!3,l1!2)]
vegf_L + [NRP1(c~s,vegfabd!1).vegf(c~s,nrp1bd,r!2,r).vegfr1(c~s,dimer!3,l2,nrp1bd!1).vegfr2(Y1175~pY,c~s,dimer!3,l1!2)] -> vegf_L + [NRP1(c~s,vegfabd!1).vegf(c~s,nrp1bd,r!2,r).vegf(c~s,nrp1bd,r!3,r).vegfr1(c~s,dimer!4,l2!2,nrp1bd!1).vegfr2(Y1175~pY,c~s,dimer!4,l1!3)]
[vegf(c~s,nrp1bd,r!1,r).vegfr1(c~s,dimer!2,l2!1,nrp1bd).vegfr2(Y1175~pY,c~s,dimer!2,l1)] -> [vegfr1(c~s,dimer!1,l2,nrp1bd).vegfr2(Y1175~pY,c~s,dimer!1,l1)]
[NRP1(c~s,vegfabd!1).vegf(c~s,nrp1bd,r!2,r).vegfr1(c~s,dimer!3,l2!2,nrp1bd!1).vegfr2(Y1175~pY,c~s,dimer!3,l1)] -> [NRP1(c~s,vegfabd!1).vegfr1(c~s,dimer!2,l2,nrp1bd!1).vegfr2(Y1175~pY,c~s,dimer!2,l1)]
[vegf(c~s,nrp1bd,r!1,r!2).vegfr1(c~s,dimer!3,l2!2,nrp1bd).vegfr2(Y1175~pY,c~s,dimer!3,l1!1)] -> [vegf(c~s,nrp1bd,r!1,r!2).vegfr1(c~s,dimer!3,l2!2,nrp1bd).vegfr2(Y1175~Y,c~s,dimer!3,l1!1)]
[NRP1(c~s,vegfabd!1).vegf(c~s,nrp1bd,r!2,r!3).vegfr1(c~s,dimer!4,l2!3,nrp1bd!1).vegfr2(Y1175~pY,c~s,dimer!4,l1!2)] -> [NRP1(c~s,vegfabd!1).vegf(c~s,nrp1bd,r!2,r!3).vegfr1(c~s,dimer!4,l2!3,nrp1bd!1).vegfr2(Y1175~Y,c~s,dimer!4,l1!2)]
[NRP1(c~s,vegfabd!1).vegf(c~s,nrp1bd!1,r!2,r!3).vegfr1(c~s,dimer!4,l2!2,nrp1bd).vegfr2(Y1175~pY,c~s,dimer!4,l1!3)] -> [NRP1(c~s,vegfabd!1).vegf(c~s,nrp1bd!1,r!2,r!3).vegfr1(c~s,dimer!4,l2!3,nrp1bd).vegfr2(Y1175~Y,c~s,dimer!4,l1!2)]
[NRP1(c~s,vegfabd!1).NRP1(c~s,vegfabd!2).vegf(c~s,nrp1bd!1,r!3,r!4).vegfr1(c~s,dimer!5,l2!3,nrp1bd!2).vegfr2(Y1175~pY,c~s,dimer!5,l1!4)] -> [NRP1(c~s,vegfabd!1).NRP1(c~s,vegfabd!2).vegf(c~s,nrp1bd!1,r!3,r!4).vegfr1(c~s,dimer!5,l2!4,nrp1bd!2).vegfr2(Y1175~Y,c~s,dimer!5,l1!3)]
[NRP1(c~s,vegfabd!1).vegf(c~s,nrp1bd!1,r!2,r).vegfr2(Y1175~pY,c~s,dimer!3,l1!2).vegfr2(Y1175~pY,c~s,dimer!3,l1)] -> [NRP1(c~s,vegfabd!1).vegf(c~s,nrp1bd!1,r!2,r).vegfr2(Y1175~Y,c~s,dimer!3,l1!2).vegfr2(Y1175~pY,c~s,dimer!3,l1)]
[NRP1(c~s,vegfabd!1).vegf(c~s,nrp1bd!1,r!2,r).vegfr2(Y1175~pY,c~s,dimer!3,l1!2).vegfr2(Y1175~pY,c~s,dimer!3,l1)] -> [NRP1(c~s,vegfabd!1).vegf(c~s,nrp1bd!1,r!2,r).vegfr2(Y1175~Y,c~s,dimer!3,l1).vegfr2(Y1175~pY,c~s,dimer!3,l1!2)]
[NRP1(c~s,vegfabd!1).vegf(c~s,nrp1bd!1,r!2,r).vegfr1(c~s,dimer!3,l2,nrp1bd).vegfr2(Y1175~pY,c~s,dimer!3,l1!2)] -> [NRP1(c~s,vegfabd!1).vegf(c~s,nrp1bd!1,r!2,r).vegfr1(c~s,dimer!3,l2,nrp1bd).vegfr2(Y1175~Y,c~s,dimer!3,l1!2)]
[NRP1(c~s,vegfabd!1).NRP1(c~s,vegfabd!2).vegf(c~s,nrp1bd!1,r!3,r).vegfr1(c~s,dimer!4,l2,nrp1bd!2).vegfr2(Y1175~pY,c~s,dimer!4,l1!3)] -> [NRP1(c~s,vegfabd!1).NRP1(c~s,vegfabd!2).vegf(c~s,nrp1bd!1,r!3,r).vegfr1(c~s,dimer!4,l2,nrp1bd!2).vegfr2(Y1175~Y,c~s,dimer!4,l1!3)]
[NRP1(c~s,vegfabd!1).vegf(c~s,nrp1bd!1,r!2,r).vegfr1(c~s,dimer!3,l2!2,nrp1bd).vegfr2(Y1175~pY,c~s,dimer!3,l1)] -> [NRP1(c~s,vegfabd!1).vegf(c~s,nrp1bd!1,r!2,r).vegfr1(c~s,dimer!3,l2!2,nrp1bd).vegfr2(Y1175~Y,c~s,dimer!3,l1)]
[NRP1(c~s,vegfabd!1).NRP1(c~s,vegfabd!2).vegf(c~s,nrp1bd!1,r!3,r).vegfr1(c~s,dimer!4,l2!3,nrp1bd!2).vegfr2(Y1175~pY,c~s,dimer!4,l1)] -> [NRP1(c~s,vegfabd!1).NRP1(c~s,vegfabd!2).vegf(c~s,nrp1bd!1,r!3,r).vegfr1(c~s,dimer!4,l2!3,nrp1bd!2).vegfr2(Y1175~Y,c~s,dimer!4,l1)]
[vegf(c~s,nrp1bd,r!1,r).vegfr2(Y1175~pY,c~s,dimer!2,l1!1).vegfr2(Y1175~pY,c~s,dimer!2,l1)] -> [vegf(c~s,nrp1bd,r!1,r).vegfr2(Y1175~Y,c~s,dimer!2,l1!1).vegfr2(Y1175~pY,c~s,dimer!2,l1)]
[vegf(c~s,nrp1bd,r!1,r).vegfr2(Y1175~pY,c~s,dimer!2,l1!1).vegfr2(Y1175~pY,c~s,dimer!2,l1)] -> [vegf(c~s,nrp1bd,r!1,r).vegfr2(Y1175~Y,c~s,dimer!2,l1).vegfr2(Y1175~pY,c~s,dimer!2,l1!1)]
[vegf(c~s,nrp1bd,r!1,r).vegfr1(c~s,dimer!2,l2,nrp1bd).vegfr2(Y1175~pY,c~s,dimer!2,l1!1)] -> [vegf(c~s,nrp1bd,r!1,r).vegfr1(c~s,dimer!2,l2,nrp1bd).vegfr2(Y1175~Y,c~s,dimer!2,l1!1)]
[NRP1(c~s,vegfabd!1).vegf(c~s,nrp1bd,r!2,r).vegfr1(c~s,dimer!3,l2,nrp1bd!1).vegfr2(Y1175~pY,c~s,dimer!3,l1!2)] -> [NRP1(c~s,vegfabd!1).vegf(c~s,nrp1bd,r!2,r).vegfr1(c~s,dimer!3,l2,nrp1bd!1).vegfr2(Y1175~Y,c~s,dimer!3,l1!2)]
[vegf(c~s,nrp1bd,r!1,r).vegf(c~s,nrp1bd,r!2,r).vegfr2(Y1175~Y,c~s,dimer!3,l1!1).vegfr2(Y1175~pY,c~s,dimer!3,l1!2)] -> [vegf(c~s,nrp1bd,r!1,r).vegf(c~s,nrp1bd,r!2,r).vegfr2(Y1175~Y,c~s,dimer!3,l1!1).vegfr2(Y1175~Y,c~s,dimer!3,l1!2)]
[NRP1(c~s,vegfabd!1).vegf(c~s,nrp1bd!1,r!2,r).vegf(c~s,nrp1bd,r!3,r).vegfr2(Y1175~Y,c~s,dimer!4,l1!2).vegfr2(Y1175~pY,c~s,dimer!4,l1!3)] -> [NRP1(c~s,vegfabd!1).vegf(c~s,nrp1bd!1,r!2,r).vegf(c~s,nrp1bd,r!3,r).vegfr2(Y1175~Y,c~s,dimer!4,l1!2).vegfr2(Y1175~Y,c~s,dimer!4,l1!3)]
[NRP1(c~s,vegfabd!1).vegf(c~s,nrp1bd!1,r!2,r).vegf(c~s,nrp1bd,r!3,r).vegfr2(Y1175~Y,c~s,dimer!4,l1!3).vegfr2(Y1175~pY,c~s,dimer!4,l1!2)] -> [NRP1(c~s,vegfabd!1).vegf(c~s,nrp1bd!1,r!2,r).vegf(c~s,nrp1bd,r!3,r).vegfr2(Y1175~Y,c~s,dimer!4,l1!2).vegfr2(Y1175~Y,c~s,dimer!4,l1!3)]
[vegf(c~s,nrp1bd,r!1,r).vegfr1(c~s,dimer!2,l2!1,nrp1bd).vegfr2(Y1175~pY,c~s,dimer!2,l1)] -> [vegf(c~s,nrp1bd,r!1,r).vegfr1(c~s,dimer!2,l2!1,nrp1bd).vegfr2(Y1175~Y,c~s,dimer!2,l1)]
[NRP1(c~s,vegfabd!1).vegf(c~s,nrp1bd,r!2,r).vegfr1(c~s,dimer!3,l2!2,nrp1bd!1).vegfr2(Y1175~pY,c~s,dimer!3,l1)] -> [NRP1(c~s,vegfabd!1).vegf(c~s,nrp1bd,r!2,r).vegfr1(c~s,dimer!3,l2!2,nrp1bd!1).vegfr2(Y1175~Y,c~s,dimer!3,l1)]
[vegf(c~i,nrp1bd,r!1,r!2).vegfr2(Y1175~pY,c~i,dimer!3,l1!1).vegfr2(Y1175~pY,c~i,dimer!3,l1!2)] -> [vegf(c~i,nrp1bd,r!1,r!2).vegfr2(Y1175~Y,c~i,dimer!3,l1!1).vegfr2(Y1175~pY,c~i,dimer!3,l1!2)]
[NRP1(c~i,vegfabd!1).vegf(c~i,nrp1bd!1,r!2,r!3).vegfr2(Y1175~pY,c~i,dimer,l1!2).vegfr2(Y1175~pY,c~i,dimer,l1!3)] -> [NRP1(c~i,vegfabd!1).vegf(c~i,nrp1bd!1,r!2,r!3).vegfr2(Y1175~Y,c~i,dimer,l1!2).vegfr2(Y1175~pY,c~i,dimer,l1!3)]
[NRP1(c~i,vegfabd!1).vegf(c~i,nrp1bd!1,r!2,r!3).vegfr2(Y1175~pY,c~i,dimer!4,l1!2).vegfr2(Y1175~pY,c~i,dimer!4,l1!3)] -> [NRP1(c~i,vegfabd!1).vegf(c~i,nrp1bd!1,r!2,r!3).vegfr2(Y1175~Y,c~i,dimer!4,l1!2).vegfr2(Y1175~pY,c~i,dimer!4,l1!3)]
[vegfr2(Y1175~Y,c~i,dimer!1,l1).vegfr2(Y1175~pY,c~i,dimer!1,l1)] -> [vegfr2(Y1175~Y,c~i,dimer!1,l1).vegfr2(Y1175~Y,c~i,dimer!1,l1)]
[vegfr2(Y1175~pY,c~i,dimer!1,l1).vegfr2(Y1175~pY,c~i,dimer!1,l1)] -> [vegfr2(Y1175~Y,c~i,dimer!1,l1).vegfr2(Y1175~pY,c~i,dimer!1,l1)]
[vegf(c~i,nrp1bd,r!1,r!2).vegfr2(Y1175~pY,c~i,dimer!3,l1!1).vegfr2(Y1175~pY,c~i,dimer!3,l1!2)] -> [vegf(c~s,nrp1bd,r!1,r!2).vegfr2(Y1175~pY,c~s,dimer!3,l1!1).vegfr2(Y1175~pY,c~s,dimer!3,l1!2)]
[NRP1(c~i,vegfabd!1).vegf(c~i,nrp1bd!1,r!2,r!3).vegfr2(Y1175~pY,c~i,dimer,l1!2).vegfr2(Y1175~pY,c~i,dimer,l1!3)] -> [NRP1(c~s,vegfabd!1).vegf(c~s,nrp1bd!1,r!2,r!3).vegfr2(Y1175~pY,c~s,dimer,l1!2).vegfr2(Y1175~pY,c~s,dimer,l1!3)]
[NRP1(c~i,vegfabd!1).vegf(c~i,nrp1bd!1,r!2,r!3).vegfr2(Y1175~pY,c~i,dimer!4,l1!2).vegfr2(Y1175~pY,c~i,dimer!4,l1!3)] -> [NRP1(c~s,vegfabd!1).vegf(c~s,nrp1bd!1,r!2,r!3).vegfr2(Y1175~pY,c~s,dimer!4,l1!2).vegfr2(Y1175~pY,c~s,dimer!4,l1!3)]
[vegfr2(Y1175~Y,c~i,dimer!1,l1).vegfr2(Y1175~pY,c~i,dimer!1,l1)] -> [vegfr2(Y1175~Y,c~s,dimer!1,l1).vegfr2(Y1175~pY,c~s,dimer!1,l1)]
[vegfr2(Y1175~pY,c~i,dimer!1,l1).vegfr2(Y1175~pY,c~i,dimer!1,l1)] -> [vegfr2(Y1175~pY,c~s,dimer!1,l1).vegfr2(Y1175~pY,c~s,dimer!1,l1)]
[vegf(c~i,nrp1bd,r!1,r!2).vegfr2(Y1175~pY,c~i,dimer!3,l1!1).vegfr2(Y1175~pY,c~i,dimer!3,l1!2)] -> [Trash()]
[vegfr2(Y1175~Y,c~i,dimer!1,l1).vegfr2(Y1175~pY,c~i,dimer!1,l1)] -> [Trash()]
[vegfr2(Y1175~pY,c~i,dimer!1,l1).vegfr2(Y1175~pY,c~i,dimer!1,l1)] -> [Trash()]
[NRP1(c~i,vegfabd!1).vegf(c~i,nrp1bd!1,r!2,r!3).vegfr2(Y1175~pY,c~i,dimer,l1!2).vegfr2(Y1175~pY,c~i,dimer,l1!3)] -> [Trash()]
[NRP1(c~i,vegfabd!1).vegf(c~i,nrp1bd!1,r!2,r!3).vegfr2(Y1175~pY,c~i,dimer!4,l1!2).vegfr2(Y1175~pY,c~i,dimer!4,l1!3)] -> [Trash()]
[PLCgamma(Yplc~Y)] + [vegf(c~s,nrp1bd,r!1,r!2).vegfr1(c~s,dimer!3,l2!2,nrp1bd).vegfr2(Y1175~pY,c~s,dimer!3,l1!1)] -> [PLCgamma(Yplc~pY)] + [vegf(c~s,nrp1bd,r!1,r!2).vegfr1(c~s,dimer!3,l2!2,nrp1bd).vegfr2(Y1175~pY,c~s,dimer!3,l1!1)]
[PLCgamma(Yplc~Y)] + [NRP1(c~s,vegfabd!1).vegf(c~s,nrp1bd,r!2,r!3).vegfr1(c~s,dimer!4,l2!3,nrp1bd!1).vegfr2(Y1175~pY,c~s,dimer!4,l1!2)] -> [PLCgamma(Yplc~pY)] + [NRP1(c~s,vegfabd!1).vegf(c~s,nrp1bd,r!2,r!3).vegfr1(c~s,dimer!4,l2!3,nrp1bd!1).vegfr2(Y1175~pY,c~s,dimer!4,l1!2)]
[PLCgamma(Yplc~Y)] + [NRP1(c~s,vegfabd!1).vegf(c~s,nrp1bd!1,r!2,r!3).vegfr1(c~s,dimer!4,l2!2,nrp1bd).vegfr2(Y1175~pY,c~s,dimer!4,l1!3)] -> [PLCgamma(Yplc~pY)] + [NRP1(c~s,vegfabd!1).vegf(c~s,nrp1bd!1,r!2,r!3).vegfr1(c~s,dimer!4,l2!2,nrp1bd).vegfr2(Y1175~pY,c~s,dimer!4,l1!3)]
[PLCgamma(Yplc~Y)] + [NRP1(c~s,vegfabd!1).NRP1(c~s,vegfabd!2).vegf(c~s,nrp1bd!1,r!3,r!4).vegfr1(c~s,dimer!5,l2!3,nrp1bd!2).vegfr2(Y1175~pY,c~s,dimer!5,l1!4)] -> [PLCgamma(Yplc~pY)] + [NRP1(c~s,vegfabd!1).NRP1(c~s,vegfabd!2).vegf(c~s,nrp1bd!1,r!3,r!4).vegfr1(c~s,dimer!5,l2!3,nrp1bd!2).vegfr2(Y1175~pY,c~s,dimer!5,l1!4)]
[PLCgamma(Yplc~Y)] + [NRP1(c~s,vegfabd!1).vegf(c~s,nrp1bd!1,r!2,r).vegfr2(Y1175~pY,c~s,dimer!3,l1!2).vegfr2(Y1175~pY,c~s,dimer!3,l1)] -> [PLCgamma(Yplc~pY)] + [NRP1(c~s,vegfabd!1).vegf(c~s,nrp1bd!1,r!2,r).vegfr2(Y1175~pY,c~s,dimer!3,l1!2).vegfr2(Y1175~pY,c~s,dimer!3,l1)]
[PLCgamma(Yplc~Y)] + [NRP1(c~s,vegfabd!1).vegf(c~s,nrp1bd!1,r!2,r).vegfr1(c~s,dimer!3,l2,nrp1bd).vegfr2(Y1175~pY,c~s,dimer!3,l1!2)] -> [PLCgamma(Yplc~pY)] + [NRP1(c~s,vegfabd!1).vegf(c~s,nrp1bd!1,r!2,r).vegfr1(c~s,dimer!3,l2,nrp1bd).vegfr2(Y1175~pY,c~s,dimer!3,l1!2)]
[PLCgamma(Yplc~Y)] + [NRP1(c~s,vegfabd!1).NRP1(c~s,vegfabd!2).vegf(c~s,nrp1bd!1,r!3,r).vegfr1(c~s,dimer!4,l2,nrp1bd!2).vegfr2(Y1175~pY,c~s,dimer!4,l1!3)] -> [PLCgamma(Yplc~pY)] + [NRP1(c~s,vegfabd!1).NRP1(c~s,vegfabd!2).vegf(c~s,nrp1bd!1,r!3,r).vegfr1(c~s,dimer!4,l2,nrp1bd!2).vegfr2(Y1175~pY,c~s,dimer!4,l1!3)]
[PLCgamma(Yplc~Y)] + [NRP1(c~s,vegfabd!1).vegf(c~s,nrp1bd!1,r!2,r).vegfr1(c~s,dimer!3,l2!2,nrp1bd).vegfr2(Y1175~pY,c~s,dimer!3,l1)] -> [PLCgamma(Yplc~pY)] + [NRP1(c~s,vegfabd!1).vegf(c~s,nrp1bd!1,r!2,r).vegfr1(c~s,dimer!3,l2!2,nrp1bd).vegfr2(Y1175~pY,c~s,dimer!3,l1)]
[PLCgamma(Yplc~Y)] + [NRP1(c~s,vegfabd!1).NRP1(c~s,vegfabd!2).vegf(c~s,nrp1bd!1,r!3,r).vegfr1(c~s,dimer!4,l2!3,nrp1bd!2).vegfr2(Y1175~pY,c~s,dimer!4,l1)] -> [PLCgamma(Yplc~pY)] + [NRP1(c~s,vegfabd!1).NRP1(c~s,vegfabd!2).vegf(c~s,nrp1bd!1,r!3,r).vegfr1(c~s,dimer!4,l2!3,nrp1bd!2).vegfr2(Y1175~pY,c~s,dimer!4,l1)]
[PLCgamma(Yplc~Y)] + [vegf(c~s,nrp1bd,r!1,r).vegfr2(Y1175~pY,c~s,dimer!2,l1!1).vegfr2(Y1175~pY,c~s,dimer!2,l1)] -> [PLCgamma(Yplc~pY)] + [vegf(c~s,nrp1bd,r!1,r).vegfr2(Y1175~pY,c~s,dimer!2,l1!1).vegfr2(Y1175~pY,c~s,dimer!2,l1)]
[PLCgamma(Yplc~Y)] + [vegf(c~s,nrp1bd,r!1,r).vegfr1(c~s,dimer!2,l2,nrp1bd).vegfr2(Y1175~pY,c~s,dimer!2,l1!1)] -> [PLCgamma(Yplc~pY)] + [vegf(c~s,nrp1bd,r!1,r).vegfr1(c~s,dimer!2,l2,nrp1bd).vegfr2(Y1175~pY,c~s,dimer!2,l1!1)]
[PLCgamma(Yplc~Y)] + [NRP1(c~s,vegfabd!1).vegf(c~s,nrp1bd,r!2,r).vegfr1(c~s,dimer!3,l2,nrp1bd!1).vegfr2(Y1175~pY,c~s,dimer!3,l1!2)] -> [PLCgamma(Yplc~pY)] + [NRP1(c~s,vegfabd!1).vegf(c~s,nrp1bd,r!2,r).vegfr1(c~s,dimer!3,l2,nrp1bd!1).vegfr2(Y1175~pY,c~s,dimer!3,l1!2)]
[PLCgamma(Yplc~Y)] + [vegf(c~s,nrp1bd,r!1,r).vegf(c~s,nrp1bd,r!2,r).vegfr2(Y1175~Y,c~s,dimer!3,l1!1).vegfr2(Y1175~pY,c~s,dimer!3,l1!2)] -> [PLCgamma(Yplc~pY)] + [vegf(c~s,nrp1bd,r!1,r).vegf(c~s,nrp1bd,r!2,r).vegfr2(Y1175~Y,c~s,dimer!3,l1!1).vegfr2(Y1175~pY,c~s,dimer!3,l1!2)]
[PLCgamma(Yplc~Y)] + [NRP1(c~s,vegfabd!1).vegf(c~s,nrp1bd!1,r!2,r).vegf(c~s,nrp1bd,r!3,r).vegfr2(Y1175~Y,c~s,dimer!4,l1!2).vegfr2(Y1175~pY,c~s,dimer!4,l1!3)] -> [PLCgamma(Yplc~pY)] + [NRP1(c~s,vegfabd!1).vegf(c~s,nrp1bd!1,r!2,r).vegf(c~s,nrp1bd,r!3,r).vegfr2(Y1175~Y,c~s,dimer!4,l1!2).vegfr2(Y1175~pY,c~s,dimer!4,l1!3)]
[PLCgamma(Yplc~Y)] + [NRP1(c~s,vegfabd!1).vegf(c~s,nrp1bd!1,r!2,r).vegf(c~s,nrp1bd,r!3,r).vegfr2(Y1175~Y,c~s,dimer!4,l1!3).vegfr2(Y1175~pY,c~s,dimer!4,l1!2)] -> [PLCgamma(Yplc~pY)] + [NRP1(c~s,vegfabd!1).vegf(c~s,nrp1bd!1,r!2,r).vegf(c~s,nrp1bd,r!3,r).vegfr2(Y1175~Y,c~s,dimer!4,l1!3).vegfr2(Y1175~pY,c~s,dimer!4,l1!2)]
[PLCgamma(Yplc~Y)] + [vegf(c~s,nrp1bd,r!1,r).vegfr1(c~s,dimer!2,l2!1,nrp1bd).vegfr2(Y1175~pY,c~s,dimer!2,l1)] -> [PLCgamma(Yplc~pY)] + [vegf(c~s,nrp1bd,r!1,r).vegfr1(c~s,dimer!2,l2!1,nrp1bd).vegfr2(Y1175~pY,c~s,dimer!2,l1)]
[PLCgamma(Yplc~Y)] + [NRP1(c~s,vegfabd!1).vegf(c~s,nrp1bd,r!2,r).vegfr1(c~s,dimer!3,l2!2,nrp1bd!1).vegfr2(Y1175~pY,c~s,dimer!3,l1)] -> [PLCgamma(Yplc~pY)] + [NRP1(c~s,vegfabd!1).vegf(c~s,nrp1bd,r!2,r).vegfr1(c~s,dimer!3,l2!2,nrp1bd!1).vegfr2(Y1175~pY,c~s,dimer!3,l1)]
[PLCgamma(Yplc~Y)] + [vegf(c~i,nrp1bd,r!1,r!2).vegfr2(Y1175~pY,c~i,dimer!3,l1!1).vegfr2(Y1175~pY,c~i,dimer!3,l1!2)] -> [PLCgamma(Yplc~pY)] + [vegf(c~i,nrp1bd,r!1,r!2).vegfr2(Y1175~pY,c~i,dimer!3,l1!1).vegfr2(Y1175~pY,c~i,dimer!3,l1!2)]
[PLCgamma(Yplc~Y)] + [NRP1(c~i,vegfabd!1).vegf(c~i,nrp1bd!1,r!2,r!3).vegfr2(Y1175~pY,c~i,dimer,l1!2).vegfr2(Y1175~pY,c~i,dimer,l1!3)] -> [PLCgamma(Yplc~pY)] + [NRP1(c~i,vegfabd!1).vegf(c~i,nrp1bd!1,r!2,r!3).vegfr2(Y1175~pY,c~i,dimer,l1!2).vegfr2(Y1175~pY,c~i,dimer,l1!3)]
[PLCgamma(Yplc~Y)] + [NRP1(c~i,vegfabd!1).vegf(c~i,nrp1bd!1,r!2,r!3).vegfr2(Y1175~pY,c~i,dimer!4,l1!2).vegfr2(Y1175~pY,c~i,dimer!4,l1!3)] -> [PLCgamma(Yplc~pY)] + [NRP1(c~i,vegfabd!1).vegf(c~i,nrp1bd!1,r!2,r!3).vegfr2(Y1175~pY,c~i,dimer!4,l1!2).vegfr2(Y1175~pY,c~i,dimer!4,l1!3)]
[PLCgamma(Yplc~Y)] + [vegfr2(Y1175~Y,c~i,dimer!1,l1).vegfr2(Y1175~pY,c~i,dimer!1,l1)] -> [PLCgamma(Yplc~pY)] + [vegfr2(Y1175~Y,c~i,dimer!1,l1).vegfr2(Y1175~pY,c~i,dimer!1,l1)]
[PLCgamma(Yplc~Y)] + [vegfr2(Y1175~pY,c~i,dimer!1,l1).vegfr2(Y1175~pY,c~i,dimer!1,l1)] -> [PLCgamma(Yplc~pY)] + [vegfr2(Y1175~pY,c~i,dimer!1,l1).vegfr2(Y1175~pY,c~i,dimer!1,l1)]
[Calcium_cyto(bd)] + [DAG(pkcbd!1).PKC(CalciumBD,DAGBD!1)] -> [Calcium_cyto(bd!1).DAG(pkcbd!2).PKC(CalciumBD!1,DAGBD!2)]
[Calcium_cyto(bd!1).DAG(pkcbd!2).PKC(CalciumBD!1,DAGBD!2)] -> [Calcium_cyto(bd)] + [DAG(pkcbd!1).PKC(CalciumBD,DAGBD!1)]
[DAG(pkcbd!1).PKC(CalciumBD,DAGBD!1)] -> [PKC(CalciumBD,DAGBD)] + [DAG(pkcbd)]
[Calcium_cyto(bd!1).DAG(pkcbd!2).PKC(CalciumBD!1,DAGBD!2)] -> [Calcium_cyto(bd!1).PKC(CalciumBD!1,DAGBD)] + [DAG(pkcbd)]
[CIB1(EF1!1,EF2!2,location~cytosol,sk1bd).Calcium_cyto(bd!2).Calcium_cyto(bd!1)] + [SphK(CIB1bd,Serk~pS)] -> [CIB1(EF1!1,EF2!2,location~cytosol,sk1bd!3).Calcium_cyto(bd!2).Calcium_cyto(bd!1).SphK(CIB1bd!3,Serk~pS)]
[Raf(Spkc~S,Y1Y2~Y,mekbd,rasbd)] + [Calcium_cyto(bd!1).DAG(pkcbd!2).PKC(CalciumBD!1,DAGBD!2)] -> [Calcium_cyto(bd!1).DAG(pkcbd!2).PKC(CalciumBD!1,DAGBD!2)] + [Raf(Spkc~pS,Y1Y2~Y,mekbd,rasbd)]
[Raf(Spkc~S,Y1Y2~Y,mekbd,rasbd!1).RasGTP(rafbd!1)] + [Calcium_cyto(bd!1).DAG(pkcbd!2).PKC(CalciumBD!1,DAGBD!2)] -> [Calcium_cyto(bd!1).DAG(pkcbd!2).PKC(CalciumBD!1,DAGBD!2)] + [Raf(Spkc~pS,Y1Y2~Y,mekbd,rasbd!1).RasGTP(rafbd!1)]
[Raf(Spkc~S,Y1Y2~pY,mekbd,rasbd!1).RasGTP(rafbd!1)] + [Calcium_cyto(bd!1).DAG(pkcbd!2).PKC(CalciumBD!1,DAGBD!2)] -> [Calcium_cyto(bd!1).DAG(pkcbd!2).PKC(CalciumBD!1,DAGBD!2)] + [Raf(Spkc~pS,Y1Y2~pY,mekbd,rasbd!1).RasGTP(rafbd!1)]
[Raf(Spkc~S,Y1Y2~pY,mekbd,rasbd)] + [Calcium_cyto(bd!1).DAG(pkcbd!2).PKC(CalciumBD!1,DAGBD!2)] -> [Calcium_cyto(bd!1).DAG(pkcbd!2).PKC(CalciumBD!1,DAGBD!2)] + [Raf(Spkc~pS,Y1Y2~pY,mekbd,rasbd)]
[SphK(CIB1bd,Serk~pS)] -> [SphK(CIB1bd,Serk~S)]
[NRP1(c~s,vegfabd)] + [NRP1(c~s,vegfabd!1).vegf(c~s,nrp1bd!1,r!2,r).vegf(c~s,nrp1bd,r!3,r).vegfr1(c~s,dimer!4,l2!2,nrp1bd).vegfr2(Y1175~pY,c~s,dimer!4,l1!3)] -> [NRP1(c~s,vegfabd!1).NRP1(c~s,vegfabd!2).vegf(c~s,nrp1bd!1,r!3,r).vegf(c~s,nrp1bd,r!4,r).vegfr1(c~s,dimer!5,l2!3,nrp1bd!2).vegfr2(Y1175~pY,c~s,dimer!5,l1!4)]
[NRP1(c~s,vegfabd)] + [vegf(c~s,nrp1bd,r!1,r).vegf(c~s,nrp1bd,r!2,r).vegfr1(c~s,dimer!3,l2!1,nrp1bd).vegfr2(Y1175~pY,c~s,dimer!3,l1!2)] -> [NRP1(c~s,vegfabd!1).vegf(c~s,nrp1bd,r!2,r).vegf(c~s,nrp1bd,r!3,r).vegfr1(c~s,dimer!4,l2!2,nrp1bd!1).vegfr2(Y1175~pY,c~s,dimer!4,l1!3)]
[NRP1(c~s,vegfabd)] + [NRP1(c~s,vegfabd!1).vegf(c~s,nrp1bd!1,r!2,r).vegf(c~s,nrp1bd,r!3,r).vegfr1(c~s,dimer!4,l2!3,nrp1bd).vegfr2(Y1175~pY,c~s,dimer!4,l1!2)] -> [NRP1(c~s,vegfabd!1).NRP1(c~s,vegfabd!2).vegf(c~s,nrp1bd!1,r!3,r).vegf(c~s,nrp1bd,r!4,r).vegfr1(c~s,dimer!5,l2!4,nrp1bd!2).vegfr2(Y1175~pY,c~s,dimer!5,l1!3)]
[NRP1(c~s,vegfabd!1).NRP1(c~s,vegfabd!2).vegf(c~s,nrp1bd!1,r!3,r).vegf(c~s,nrp1bd,r!4,r).vegfr1(c~s,dimer!5,l2!3,nrp1bd!2).vegfr2(Y1175~pY,c~s,dimer!5,l1!4)] -> [NRP1(c~s,vegfabd)] + [NRP1(c~s,vegfabd!1).vegf(c~s,nrp1bd!1,r!2,r).vegf(c~s,nrp1bd,r!3,r).vegfr1(c~s,dimer!4,l2!2,nrp1bd).vegfr2(Y1175~pY,c~s,dimer!4,l1!3)]
[NRP1(c~s,vegfabd!1).vegf(c~s,nrp1bd,r!2,r).vegf(c~s,nrp1bd,r!3,r).vegfr1(c~s,dimer!4,l2!2,nrp1bd!1).vegfr2(Y1175~pY,c~s,dimer!4,l1!3)] -> [NRP1(c~s,vegfabd)] + [vegf(c~s,nrp1bd,r!1,r).vegf(c~s,nrp1bd,r!2,r).vegfr1(c~s,dimer!3,l2!1,nrp1bd).vegfr2(Y1175~pY,c~s,dimer!3,l1!2)]
[NRP1(c~s,vegfabd!1).NRP1(c~s,vegfabd!2).vegf(c~s,nrp1bd!1,r!3,r).vegf(c~s,nrp1bd,r!4,r).vegfr1(c~s,dimer!5,l2!4,nrp1bd!2).vegfr2(Y1175~pY,c~s,dimer!5,l1!3)] -> [NRP1(c~s,vegfabd)] + [NRP1(c~s,vegfabd!1).vegf(c~s,nrp1bd!1,r!2,r).vegf(c~s,nrp1bd,r!3,r).vegfr1(c~s,dimer!4,l2!3,nrp1bd).vegfr2(Y1175~pY,c~s,dimer!4,l1!2)]
[NRP1(c~s,vegfabd!1).vegf(c~s,nrp1bd!1,r!2,r).vegf(c~s,nrp1bd,r!3,r).vegfr2(Y1175~pY,c~s,dimer!4,l1!2).vegfr2(Y1175~pY,c~s,dimer!4,l1!3)] -> [NRP1(c~s,vegfabd!1).vegf(c~s,nrp1bd!1,r!2,r).vegfr2(Y1175~pY,c~s,dimer!3,l1!2).vegfr2(Y1175~pY,c~s,dimer!3,l1)]
[NRP1(c~s,vegfabd!1).vegf(c~s,nrp1bd!1,r!2,r).vegf(c~s,nrp1bd,r!3,r).vegfr1(c~s,dimer!4,l2!2,nrp1bd).vegfr2(Y1175~pY,c~s,dimer!4,l1!3)] -> [NRP1(c~s,vegfabd!1).vegf(c~s,nrp1bd!1,r!2,r).vegfr1(c~s,dimer!3,l2!2,nrp1bd).vegfr2(Y1175~pY,c~s,dimer!3,l1)]
[NRP1(c~s,vegfabd!1).NRP1(c~s,vegfabd!2).vegf(c~s,nrp1bd!1,r!3,r).vegf(c~s,nrp1bd,r!4,r).vegfr1(c~s,dimer!5,l2!3,nrp1bd!2).vegfr2(Y1175~pY,c~s,dimer!5,l1!4)] -> [NRP1(c~s,vegfabd!1).NRP1(c~s,vegfabd!2).vegf(c~s,nrp1bd!1,r!3,r).vegfr1(c~s,dimer!4,l2!3,nrp1bd!2).vegfr2(Y1175~pY,c~s,dimer!4,l1)]
[vegf(c~s,nrp1bd,r!1,r).vegf(c~s,nrp1bd,r!2,r).vegfr2(Y1175~pY,c~s,dimer!3,l1!1).vegfr2(Y1175~pY,c~s,dimer!3,l1!2)] -> [vegf(c~s,nrp1bd,r!1,r).vegfr2(Y1175~pY,c~s,dimer!2,l1!1).vegfr2(Y1175~pY,c~s,dimer!2,l1)]
[vegf(c~s,nrp1bd,r!1,r).vegf(c~s,nrp1bd,r!2,r).vegfr1(c~s,dimer!3,l2!1,nrp1bd).vegfr2(Y1175~pY,c~s,dimer!3,l1!2)] -> [vegf(c~s,nrp1bd,r!1,r).vegfr1(c~s,dimer!2,l2!1,nrp1bd).vegfr2(Y1175~pY,c~s,dimer!2,l1)]
[NRP1(c~s,vegfabd!1).vegf(c~s,nrp1bd,r!2,r).vegf(c~s,nrp1bd,r!3,r).vegfr1(c~s,dimer!4,l2!2,nrp1bd!1).vegfr2(Y1175~pY,c~s,dimer!4,l1!3)] -> [NRP1(c~s,vegfabd!1).vegf(c~s,nrp1bd,r!2,r).vegfr1(c~s,dimer!3,l2!2,nrp1bd!1).vegfr2(Y1175~pY,c~s,dimer!3,l1)]
[NRP1(c~s,vegfabd)] + [NRP1(c~s,vegfabd!1).vegf(c~s,nrp1bd!1,r!2,r).vegf(c~s,nrp1bd,r!3,r).vegfr2(Y1175~pY,c~s,dimer!4,l1!2).vegfr2(Y1175~pY,c~s,dimer!4,l1!3)] -> [NRP1(c~s,vegfabd!1).NRP1(c~s,vegfabd!2).vegf(c~s,nrp1bd!1,r!3,r).vegf(c~s,nrp1bd!2,r!4,r).vegfr2(Y1175~pY,c~s,dimer!5,l1!3).vegfr2(Y1175~pY,c~s,dimer!5,l1!4)]
[NRP1(c~s,vegfabd)] + [NRP1(c~s,vegfabd!1).vegf(c~s,nrp1bd!1,r!2,r).vegf(c~s,nrp1bd,r!3,r).vegfr1(c~s,dimer!4,l2!2,nrp1bd).vegfr2(Y1175~pY,c~s,dimer!4,l1!3)] -> [NRP1(c~s,vegfabd!1).NRP1(c~s,vegfabd!2).vegf(c~s,nrp1bd!1,r!3,r).vegf(c~s,nrp1bd!2,r!4,r).vegfr1(c~s,dimer!5,l2!3,nrp1bd).vegfr2(Y1175~pY,c~s,dimer!5,l1!4)]
[NRP1(c~s,vegfabd)] + [NRP1(c~s,vegfabd!1).NRP1(c~s,vegfabd!2).vegf(c~s,nrp1bd!1,r!3,r).vegf(c~s,nrp1bd,r!4,r).vegfr1(c~s,dimer!5,l2!3,nrp1bd!2).vegfr2(Y1175~pY,c~s,dimer!5,l1!4)] -> [NRP1(c~s,vegfabd!1).NRP1(c~s,vegfabd!2).NRP1(c~s,vegfabd!3).vegf(c~s,nrp1bd!1,r!4,r).vegf(c~s,nrp1bd!3,r!5,r).vegfr1(c~s,dimer!6,l2!4,nrp1bd!2).vegfr2(Y1175~pY,c~s,dimer!6,l1!5)]
[NRP1(c~s,vegfabd)] + [vegf(c~s,nrp1bd,r!1,r).vegf(c~s,nrp1bd,r!2,r).vegfr2(Y1175~pY,c~s,dimer!3,l1!1).vegfr2(Y1175~pY,c~s,dimer!3,l1!2)] -> [NRP1(c~s,vegfabd!1).vegf(c~s,nrp1bd!1,r!2,r).vegf(c~s,nrp1bd,r!3,r).vegfr2(Y1175~pY,c~s,dimer!4,l1!2).vegfr2(Y1175~pY,c~s,dimer!4,l1!3)]
[NRP1(c~s,vegfabd)] + [vegf(c~s,nrp1bd,r!1,r).vegf(c~s,nrp1bd,r!2,r).vegfr1(c~s,dimer!3,l2!1,nrp1bd).vegfr2(Y1175~pY,c~s,dimer!3,l1!2)] -> [NRP1(c~s,vegfabd!1).vegf(c~s,nrp1bd!1,r!2,r).vegf(c~s,nrp1bd,r!3,r).vegfr1(c~s,dimer!4,l2!3,nrp1bd).vegfr2(Y1175~pY,c~s,dimer!4,l1!2)]
[NRP1(c~s,vegfabd)] + [NRP1(c~s,vegfabd!1).vegf(c~s,nrp1bd,r!2,r).vegf(c~s,nrp1bd,r!3,r).vegfr1(c~s,dimer!4,l2!2,nrp1bd!1).vegfr2(Y1175~pY,c~s,dimer!4,l1!3)] -> [NRP1(c~s,vegfabd!1).NRP1(c~s,vegfabd!2).vegf(c~s,nrp1bd!1,r!3,r).vegf(c~s,nrp1bd,r!4,r).vegfr1(c~s,dimer!5,l2!4,nrp1bd!2).vegfr2(Y1175~pY,c~s,dimer!5,l1!3)]
[NRP1(c~s,vegfabd!1).vegf(c~s,nrp1bd!1,r!2,r).vegf(c~s,nrp1bd,r!3,r).vegfr2(Y1175~pY,c~s,dimer!4,l1!2).vegfr2(Y1175~pY,c~s,dimer!4,l1!3)] -> [NRP1(c~s,vegfabd)] + [vegf(c~s,nrp1bd,r!1,r).vegf(c~s,nrp1bd,r!2,r).vegfr2(Y1175~pY,c~s,dimer!3,l1!1).vegfr2(Y1175~pY,c~s,dimer!3,l1!2)]
[NRP1(c~s,vegfabd!1).NRP1(c~s,vegfabd!2).vegf(c~s,nrp1bd!1,r!3,r).vegf(c~s,nrp1bd!2,r!4,r).vegfr2(Y1175~Y,c~s,dimer!5,l1!3).vegfr2(Y1175~pY,c~s,dimer!5,l1!4)] -> [NRP1(c~s,vegfabd)] + [NRP1(c~s,vegfabd!1).vegf(c~s,nrp1bd!1,r!2,r).vegf(c~s,nrp1bd,r!3,r).vegfr2(Y1175~Y,c~s,dimer!4,l1!3).vegfr2(Y1175~pY,c~s,dimer!4,l1!2)]
[NRP1(c~s,vegfabd!1).NRP1(c~s,vegfabd!2).vegf(c~s,nrp1bd!1,r!3,r).vegf(c~s,nrp1bd!2,r!4,r).vegfr2(Y1175~Y,c~s,dimer!5,l1!3).vegfr2(Y1175~pY,c~s,dimer!5,l1!4)] -> [NRP1(c~s,vegfabd)] + [NRP1(c~s,vegfabd!1).vegf(c~s,nrp1bd!1,r!2,r).vegf(c~s,nrp1bd,r!3,r).vegfr2(Y1175~Y,c~s,dimer!4,l1!2).vegfr2(Y1175~pY,c~s,dimer!4,l1!3)]
[NRP1(c~s,vegfabd!1).vegf(c~s,nrp1bd!1,r!2,r).vegf(c~s,nrp1bd,r!3,r).vegfr1(c~s,dimer!4,l2!3,nrp1bd).vegfr2(Y1175~pY,c~s,dimer!4,l1!2)] -> [NRP1(c~s,vegfabd)] + [vegf(c~s,nrp1bd,r!1,r).vegf(c~s,nrp1bd,r!2,r).vegfr1(c~s,dimer!3,l2!1,nrp1bd).vegfr2(Y1175~pY,c~s,dimer!3,l1!2)]
[NRP1(c~s,vegfabd!1).NRP1(c~s,vegfabd!2).vegf(c~s,nrp1bd!1,r!3,r).vegf(c~s,nrp1bd,r!4,r).vegfr1(c~s,dimer!5,l2!4,nrp1bd!2).vegfr2(Y1175~pY,c~s,dimer!5,l1!3)] -> [NRP1(c~s,vegfabd)] + [NRP1(c~s,vegfabd!1).vegf(c~s,nrp1bd,r!2,r).vegf(c~s,nrp1bd,r!3,r).vegfr1(c~s,dimer!4,l2!2,nrp1bd!1).vegfr2(Y1175~pY,c~s,dimer!4,l1!3)]
[NRP1(c~s,vegfabd)] + [vegf(c~s,nrp1bd,r!1,r).vegf(c~s,nrp1bd,r!2,r).vegfr1(c~s,dimer!3,l2!1,nrp1bd).vegfr2(Y1175~pY,c~s,dimer!3,l1!2)] -> [NRP1(c~s,vegfabd!1).vegf(c~s,nrp1bd!1,r!2,r).vegf(c~s,nrp1bd,r!3,r).vegfr1(c~s,dimer!4,l2!2,nrp1bd).vegfr2(Y1175~pY,c~s,dimer!4,l1!3)]
[NRP1(c~s,vegfabd)] + [NRP1(c~s,vegfabd!1).vegf(c~s,nrp1bd,r!2,r).vegf(c~s,nrp1bd,r!3,r).vegfr1(c~s,dimer!4,l2!2,nrp1bd!1).vegfr2(Y1175~pY,c~s,dimer!4,l1!3)] -> [NRP1(c~s,vegfabd!1).NRP1(c~s,vegfabd!2).vegf(c~s,nrp1bd!1,r!3,r).vegf(c~s,nrp1bd,r!4,r).vegfr1(c~s,dimer!5,l2!3,nrp1bd!2).vegfr2(Y1175~pY,c~s,dimer!5,l1!4)]
[NRP1(c~s,vegfabd)] + [NRP1(c~s,vegfabd!1).vegf(c~s,nrp1bd!1,r!2,r).vegf(c~s,nrp1bd,r!3,r).vegfr1(c~s,dimer!4,l2!3,nrp1bd).vegfr2(Y1175~pY,c~s,dimer!4,l1!2)] -> [NRP1(c~s,vegfabd!1).NRP1(c~s,vegfabd!2).vegf(c~s,nrp1bd!1,r!3,r).vegf(c~s,nrp1bd!2,r!4,r).vegfr1(c~s,dimer!5,l2!3,nrp1bd).vegfr2(Y1175~pY,c~s,dimer!5,l1!4)]
[NRP1(c~s,vegfabd)] + [NRP1(c~s,vegfabd!1).NRP1(c~s,vegfabd!2).vegf(c~s,nrp1bd!1,r!3,r).vegf(c~s,nrp1bd,r!4,r).vegfr1(c~s,dimer!5,l2!4,nrp1bd!2).vegfr2(Y1175~pY,c~s,dimer!5,l1!3)] -> [NRP1(c~s,vegfabd!1).NRP1(c~s,vegfabd!2).NRP1(c~s,vegfabd!3).vegf(c~s,nrp1bd!1,r!4,r).vegf(c~s,nrp1bd!3,r!5,r).vegfr1(c~s,dimer!6,l2!4,nrp1bd!2).vegfr2(Y1175~pY,c~s,dimer!6,l1!5)]
[NRP1(c~s,vegfabd!1).vegf(c~s,nrp1bd!1,r!2,r).vegf(c~s,nrp1bd,r!3,r).vegfr1(c~s,dimer!4,l2!2,nrp1bd).vegfr2(Y1175~pY,c~s,dimer!4,l1!3)] -> [NRP1(c~s,vegfabd)] + [vegf(c~s,nrp1bd,r!1,r).vegf(c~s,nrp1bd,r!2,r).vegfr1(c~s,dimer!3,l2!1,nrp1bd).vegfr2(Y1175~pY,c~s,dimer!3,l1!2)]
[NRP1(c~s,vegfabd!1).NRP1(c~s,vegfabd!2).vegf(c~s,nrp1bd!1,r!3,r).vegf(c~s,nrp1bd,r!4,r).vegfr1(c~s,dimer!5,l2!3,nrp1bd!2).vegfr2(Y1175~pY,c~s,dimer!5,l1!4)] -> [NRP1(c~s,vegfabd)] + [NRP1(c~s,vegfabd!1).vegf(c~s,nrp1bd,r!2,r).vegf(c~s,nrp1bd,r!3,r).vegfr1(c~s,dimer!4,l2!2,nrp1bd!1).vegfr2(Y1175~pY,c~s,dimer!4,l1!3)]
[vegf(c~s,nrp1bd,r!1,r).vegf(c~s,nrp1bd,r!2,r).vegfr1(c~s,dimer!3,l2!1,nrp1bd).vegfr2(Y1175~pY,c~s,dimer!3,l1!2)] -> [vegf(c~s,nrp1bd,r!1,r).vegfr1(c~s,dimer!2,l2,nrp1bd).vegfr2(Y1175~pY,c~s,dimer!2,l1!1)]
[NRP1(c~s,vegfabd!1).vegf(c~s,nrp1bd,r!2,r).vegf(c~s,nrp1bd,r!3,r).vegfr1(c~s,dimer!4,l2!2,nrp1bd!1).vegfr2(Y1175~pY,c~s,dimer!4,l1!3)] -> [NRP1(c~s,vegfabd!1).vegf(c~s,nrp1bd,r!2,r).vegfr1(c~s,dimer!3,l2,nrp1bd!1).vegfr2(Y1175~pY,c~s,dimer!3,l1!2)]
[NRP1(c~s,vegfabd!1).vegf(c~s,nrp1bd!1,r!2,r).vegf(c~s,nrp1bd,r!3,r).vegfr1(c~s,dimer!4,l2!3,nrp1bd).vegfr2(Y1175~pY,c~s,dimer!4,l1!2)] -> [NRP1(c~s,vegfabd!1).vegf(c~s,nrp1bd!1,r!2,r).vegfr1(c~s,dimer!3,l2,nrp1bd).vegfr2(Y1175~pY,c~s,dimer!3,l1!2)]
[NRP1(c~s,vegfabd!1).NRP1(c~s,vegfabd!2).vegf(c~s,nrp1bd!1,r!3,r).vegf(c~s,nrp1bd,r!4,r).vegfr1(c~s,dimer!5,l2!4,nrp1bd!2).vegfr2(Y1175~pY,c~s,dimer!5,l1!3)] -> [NRP1(c~s,vegfabd!1).NRP1(c~s,vegfabd!2).vegf(c~s,nrp1bd!1,r!3,r).vegfr1(c~s,dimer!4,l2,nrp1bd!2).vegfr2(Y1175~pY,c~s,dimer!4,l1!3)]
[NRP1(c~s,vegfabd!1).vegf(c~s,nrp1bd!1,r!2,r).vegf(c~s,nrp1bd,r!3,r).vegfr2(Y1175~pY,c~s,dimer!4,l1!2).vegfr2(Y1175~pY,c~s,dimer!4,l1!3)] -> [NRP1(c~s,vegfabd!1).vegf(c~s,nrp1bd!1,r!2,r).vegf(c~s,nrp1bd,r!3,r).vegfr2(Y1175~Y,c~s,dimer!4,l1!2).vegfr2(Y1175~pY,c~s,dimer!4,l1!3)]
[NRP1(c~s,vegfabd!1).vegf(c~s,nrp1bd!1,r!2,r).vegf(c~s,nrp1bd,r!3,r).vegfr2(Y1175~pY,c~s,dimer!4,l1!2).vegfr2(Y1175~pY,c~s,dimer!4,l1!3)] -> [NRP1(c~s,vegfabd!1).vegf(c~s,nrp1bd!1,r!2,r).vegf(c~s,nrp1bd,r!3,r).vegfr2(Y1175~Y,c~s,dimer!4,l1!3).vegfr2(Y1175~pY,c~s,dimer!4,l1!2)]
[NRP1(c~s,vegfabd!1).vegf(c~s,nrp1bd!1,r!2,r).vegf(c~s,nrp1bd,r!3,r).vegfr1(c~s,dimer!4,l2!2,nrp1bd).vegfr2(Y1175~pY,c~s,dimer!4,l1!3)] -> [NRP1(c~s,vegfabd!1).vegf(c~s,nrp1bd!1,r!2,r).vegf(c~s,nrp1bd,r!3,r).vegfr1(c~s,dimer!4,l2!2,nrp1bd).vegfr2(Y1175~Y,c~s,dimer!4,l1!3)]
[NRP1(c~s,vegfabd!1).NRP1(c~s,vegfabd!2).vegf(c~s,nrp1bd!1,r!3,r).vegf(c~s,nrp1bd,r!4,r).vegfr1(c~s,dimer!5,l2!3,nrp1bd!2).vegfr2(Y1175~pY,c~s,dimer!5,l1!4)] -> [NRP1(c~s,vegfabd!1).NRP1(c~s,vegfabd!2).vegf(c~s,nrp1bd!1,r!3,r).vegf(c~s,nrp1bd,r!4,r).vegfr1(c~s,dimer!5,l2!3,nrp1bd!2).vegfr2(Y1175~Y,c~s,dimer!5,l1!4)]
[vegf(c~s,nrp1bd,r!1,r).vegf(c~s,nrp1bd,r!2,r).vegfr2(Y1175~pY,c~s,dimer!3,l1!1).vegfr2(Y1175~pY,c~s,dimer!3,l1!2)] -> [vegf(c~s,nrp1bd,r!1,r).vegf(c~s,nrp1bd,r!2,r).vegfr2(Y1175~Y,c~s,dimer!3,l1!1).vegfr2(Y1175~pY,c~s,dimer!3,l1!2)]
[vegf(c~s,nrp1bd,r!1,r).vegf(c~s,nrp1bd,r!2,r).vegfr1(c~s,dimer!3,l2!1,nrp1bd).vegfr2(Y1175~pY,c~s,dimer!3,l1!2)] -> [vegf(c~s,nrp1bd,r!1,r).vegf(c~s,nrp1bd,r!2,r).vegfr1(c~s,dimer!3,l2!1,nrp1bd).vegfr2(Y1175~Y,c~s,dimer!3,l1!2)]
[NRP1(c~s,vegfabd!1).vegf(c~s,nrp1bd,r!2,r).vegf(c~s,nrp1bd,r!3,r).vegfr1(c~s,dimer!4,l2!2,nrp1bd!1).vegfr2(Y1175~pY,c~s,dimer!4,l1!3)] -> [NRP1(c~s,vegfabd!1).vegf(c~s,nrp1bd,r!2,r).vegf(c~s,nrp1bd,r!3,r).vegfr1(c~s,dimer!4,l2!2,nrp1bd!1).vegfr2(Y1175~Y,c~s,dimer!4,l1!3)]
[NRP1(c~s,vegfabd!1).NRP1(c~s,vegfabd!2).vegf(c~s,nrp1bd!1,r!3,r).vegf(c~s,nrp1bd!2,r!4,r).vegfr2(Y1175~Y,c~s,dimer!5,l1!3).vegfr2(Y1175~pY,c~s,dimer!5,l1!4)] -> [NRP1(c~s,vegfabd!1).NRP1(c~s,vegfabd!2).vegf(c~s,nrp1bd!1,r!3,r).vegf(c~s,nrp1bd!2,r!4,r).vegfr2(Y1175~Y,c~s,dimer!5,l1!3).vegfr2(Y1175~Y,c~s,dimer!5,l1!4)]
[NRP1(c~s,vegfabd!1).vegf(c~s,nrp1bd!1,r!2,r).vegf(c~s,nrp1bd,r!3,r).vegfr1(c~s,dimer!4,l2!3,nrp1bd).vegfr2(Y1175~pY,c~s,dimer!4,l1!2)] -> [NRP1(c~s,vegfabd!1).vegf(c~s,nrp1bd!1,r!2,r).vegf(c~s,nrp1bd,r!3,r).vegfr1(c~s,dimer!4,l2!3,nrp1bd).vegfr2(Y1175~Y,c~s,dimer!4,l1!2)]
[NRP1(c~s,vegfabd!1).NRP1(c~s,vegfabd!2).vegf(c~s,nrp1bd!1,r!3,r).vegf(c~s,nrp1bd,r!4,r).vegfr1(c~s,dimer!5,l2!4,nrp1bd!2).vegfr2(Y1175~pY,c~s,dimer!5,l1!3)] -> [NRP1(c~s,vegfabd!1).NRP1(c~s,vegfabd!2).vegf(c~s,nrp1bd!1,r!3,r).vegf(c~s,nrp1bd,r!4,r).vegfr1(c~s,dimer!5,l2!4,nrp1bd!2).vegfr2(Y1175~Y,c~s,dimer!5,l1!3)]
[PLCgamma(Yplc~Y)] + [NRP1(c~s,vegfabd!1).vegf(c~s,nrp1bd!1,r!2,r).vegf(c~s,nrp1bd,r!3,r).vegfr2(Y1175~pY,c~s,dimer!4,l1!2).vegfr2(Y1175~pY,c~s,dimer!4,l1!3)] -> [PLCgamma(Yplc~pY)] + [NRP1(c~s,vegfabd!1).vegf(c~s,nrp1bd!1,r!2,r).vegf(c~s,nrp1bd,r!3,r).vegfr2(Y1175~pY,c~s,dimer!4,l1!2).vegfr2(Y1175~pY,c~s,dimer!4,l1!3)]
[PLCgamma(Yplc~Y)] + [NRP1(c~s,vegfabd!1).vegf(c~s,nrp1bd!1,r!2,r).vegf(c~s,nrp1bd,r!3,r).vegfr1(c~s,dimer!4,l2!2,nrp1bd).vegfr2(Y1175~pY,c~s,dimer!4,l1!3)] -> [PLCgamma(Yplc~pY)] + [NRP1(c~s,vegfabd!1).vegf(c~s,nrp1bd!1,r!2,r).vegf(c~s,nrp1bd,r!3,r).vegfr1(c~s,dimer!4,l2!2,nrp1bd).vegfr2(Y1175~pY,c~s,dimer!4,l1!3)]
[PLCgamma(Yplc~Y)] + [NRP1(c~s,vegfabd!1).NRP1(c~s,vegfabd!2).vegf(c~s,nrp1bd!1,r!3,r).vegf(c~s,nrp1bd,r!4,r).vegfr1(c~s,dimer!5,l2!3,nrp1bd!2).vegfr2(Y1175~pY,c~s,dimer!5,l1!4)] -> [PLCgamma(Yplc~pY)] + [NRP1(c~s,vegfabd!1).NRP1(c~s,vegfabd!2).vegf(c~s,nrp1bd!1,r!3,r).vegf(c~s,nrp1bd,r!4,r).vegfr1(c~s,dimer!5,l2!3,nrp1bd!2).vegfr2(Y1175~pY,c~s,dimer!5,l1!4)]
[PLCgamma(Yplc~Y)] + [vegf(c~s,nrp1bd,r!1,r).vegf(c~s,nrp1bd,r!2,r).vegfr2(Y1175~pY,c~s,dimer!3,l1!1).vegfr2(Y1175~pY,c~s,dimer!3,l1!2)] -> [PLCgamma(Yplc~pY)] + [vegf(c~s,nrp1bd,r!1,r).vegf(c~s,nrp1bd,r!2,r).vegfr2(Y1175~pY,c~s,dimer!3,l1!1).vegfr2(Y1175~pY,c~s,dimer!3,l1!2)]
[PLCgamma(Yplc~Y)] + [vegf(c~s,nrp1bd,r!1,r).vegf(c~s,nrp1bd,r!2,r).vegfr1(c~s,dimer!3,l2!1,nrp1bd).vegfr2(Y1175~pY,c~s,dimer!3,l1!2)] -> [PLCgamma(Yplc~pY)] + [vegf(c~s,nrp1bd,r!1,r).vegf(c~s,nrp1bd,r!2,r).vegfr1(c~s,dimer!3,l2!1,nrp1bd).vegfr2(Y1175~pY,c~s,dimer!3,l1!2)]
[PLCgamma(Yplc~Y)] + [NRP1(c~s,vegfabd!1).vegf(c~s,nrp1bd,r!2,r).vegf(c~s,nrp1bd,r!3,r).vegfr1(c~s,dimer!4,l2!2,nrp1bd!1).vegfr2(Y1175~pY,c~s,dimer!4,l1!3)] -> [PLCgamma(Yplc~pY)] + [NRP1(c~s,vegfabd!1).vegf(c~s,nrp1bd,r!2,r).vegf(c~s,nrp1bd,r!3,r).vegfr1(c~s,dimer!4,l2!2,nrp1bd!1).vegfr2(Y1175~pY,c~s,dimer!4,l1!3)]
[PLCgamma(Yplc~Y)] + [NRP1(c~s,vegfabd!1).NRP1(c~s,vegfabd!2).vegf(c~s,nrp1bd!1,r!3,r).vegf(c~s,nrp1bd!2,r!4,r).vegfr2(Y1175~Y,c~s,dimer!5,l1!3).vegfr2(Y1175~pY,c~s,dimer!5,l1!4)] -> [PLCgamma(Yplc~pY)] + [NRP1(c~s,vegfabd!1).NRP1(c~s,vegfabd!2).vegf(c~s,nrp1bd!1,r!3,r).vegf(c~s,nrp1bd!2,r!4,r).vegfr2(Y1175~Y,c~s,dimer!5,l1!3).vegfr2(Y1175~pY,c~s,dimer!5,l1!4)]
[PLCgamma(Yplc~Y)] + [NRP1(c~s,vegfabd!1).vegf(c~s,nrp1bd!1,r!2,r).vegf(c~s,nrp1bd,r!3,r).vegfr1(c~s,dimer!4,l2!3,nrp1bd).vegfr2(Y1175~pY,c~s,dimer!4,l1!2)] -> [PLCgamma(Yplc~pY)] + [NRP1(c~s,vegfabd!1).vegf(c~s,nrp1bd!1,r!2,r).vegf(c~s,nrp1bd,r!3,r).vegfr1(c~s,dimer!4,l2!3,nrp1bd).vegfr2(Y1175~pY,c~s,dimer!4,l1!2)]
[PLCgamma(Yplc~Y)] + [NRP1(c~s,vegfabd!1).NRP1(c~s,vegfabd!2).vegf(c~s,nrp1bd!1,r!3,r).vegf(c~s,nrp1bd,r!4,r).vegfr1(c~s,dimer!5,l2!4,nrp1bd!2).vegfr2(Y1175~pY,c~s,dimer!5,l1!3)] -> [PLCgamma(Yplc~pY)] + [NRP1(c~s,vegfabd!1).NRP1(c~s,vegfabd!2).vegf(c~s,nrp1bd!1,r!3,r).vegf(c~s,nrp1bd,r!4,r).vegfr1(c~s,dimer!5,l2!4,nrp1bd!2).vegfr2(Y1175~pY,c~s,dimer!5,l1!3)]
[CIB1(EF1!1,EF2!2,location~cytosol,sk1bd!3).Calcium_cyto(bd!2).Calcium_cyto(bd!1).SphK(CIB1bd!3,Serk~pS)] -> [Calcium_cyto(bd)] + [CIB1(EF1,EF2!1,location~cytosol,sk1bd!2).Calcium_cyto(bd!1).SphK(CIB1bd!2,Serk~pS)]
[CIB1(EF1!1,EF2!2,location~cytosol,sk1bd!3).Calcium_cyto(bd!2).Calcium_cyto(bd!1).SphK(CIB1bd!3,Serk~pS)] -> [Calcium_cyto(bd)] + [CIB1(EF1!1,EF2,location~cytosol,sk1bd!2).Calcium_cyto(bd!1).SphK(CIB1bd!2,Serk~pS)]
[CIB1(EF1!1,EF2!2,location~cytosol,sk1bd!3).Calcium_cyto(bd!2).Calcium_cyto(bd!1).SphK(CIB1bd!3,Serk~pS)] -> [CIB1(EF1!1,EF2!2,location~cytosol,sk1bd).Calcium_cyto(bd!2).Calcium_cyto(bd!1)] + [SphK(CIB1bd,Serk~pS)]
[CIB1(EF1!1,EF2!2,location~cytosol,sk1bd!3).Calcium_cyto(bd!2).Calcium_cyto(bd!1).SphK(CIB1bd!3,Serk~pS)] -> [CIB1(EF1!1,EF2!2,location~membrane,sk1bd!3).Calcium_cyto(bd!2).Calcium_cyto(bd!1).SphK(CIB1bd!3,Serk~pS)]
[CIB1(EF1!1,EF2!2,location~cytosol,sk1bd!3).Calcium_cyto(bd!2).Calcium_cyto(bd!1).SphK(CIB1bd!3,Serk~pS)] -> [CIB1(EF1!1,EF2!2,location~cytosol,sk1bd!3).Calcium_cyto(bd!2).Calcium_cyto(bd!1).SphK(CIB1bd!3,Serk~S)]
[Raf(Spkc~pS,Y1Y2~Y,mekbd,rasbd)] -> [Raf(Spkc~S,Y1Y2~Y,mekbd,rasbd)]
[Raf(Spkc~pS,Y1Y2~Y,mekbd,rasbd!1).RasGTP(rafbd!1)] -> [Raf(Spkc~S,Y1Y2~Y,mekbd,rasbd!1).RasGTP(rafbd!1)]
[Raf(Spkc~pS,Y1Y2~pY,mekbd,rasbd!1).RasGTP(rafbd!1)] -> [Raf(Spkc~S,Y1Y2~pY,mekbd,rasbd!1).RasGTP(rafbd!1)]
[Raf(Spkc~pS,Y1Y2~pY,mekbd,rasbd)] -> [Raf(Spkc~S,Y1Y2~pY,mekbd,rasbd)]
[RasGTP(rafbd)] + [Raf(Spkc~pS,Y1Y2~Y,mekbd,rasbd)] -> [Raf(Spkc~pS,Y1Y2~Y,mekbd,rasbd!1).RasGTP(rafbd!1)]
[RasGTP(rafbd)] + [Raf(Spkc~pS,Y1Y2~pY,mekbd,rasbd)] -> [Raf(Spkc~pS,Y1Y2~pY,mekbd,rasbd!1).RasGTP(rafbd!1)]
[Raf(Spkc~pS,Y1Y2~Y,mekbd,rasbd!1).RasGTP(rafbd!1)] -> [RasGTP(rafbd)] + [Raf(Spkc~pS,Y1Y2~Y,mekbd,rasbd)]
[Raf(Spkc~pS,Y1Y2~pY,mekbd,rasbd!1).RasGTP(rafbd!1)] -> [RasGTP(rafbd)] + [Raf(Spkc~pS,Y1Y2~pY,mekbd,rasbd)]
[Raf(Spkc~pS,Y1Y2~Y,mekbd,rasbd!1).RasGTP(rafbd!1)] -> [Raf(Spkc~pS,Y1Y2~pY,mekbd,rasbd!1).RasGTP(rafbd!1)]
[Raf(Spkc~pS,Y1Y2~pY,mekbd,rasbd!1).RasGTP(rafbd!1)] -> [Raf(Spkc~pS,Y1Y2~Y,mekbd,rasbd!1).RasGTP(rafbd!1)]
[Raf(Spkc~pS,Y1Y2~pY,mekbd,rasbd)] -> [Raf(Spkc~pS,Y1Y2~Y,mekbd,rasbd)]
[MEK12(S1~S,S2~S,bd)] + [Raf(Spkc~pS,Y1Y2~pY,mekbd,rasbd!1).RasGTP(rafbd!1)] -> [MEK12(S1~pS,S2~S,bd)] + [Raf(Spkc~pS,Y1Y2~pY,mekbd,rasbd!1).RasGTP(rafbd!1)]
[MEK12(S1~S,S2~S,bd)] + [Raf(Spkc~pS,Y1Y2~pY,mekbd,rasbd)] -> [MEK12(S1~pS,S2~S,bd)] + [Raf(Spkc~pS,Y1Y2~pY,mekbd,rasbd)]
[MEK12(S1~S,S2~pS,bd)] + [Raf(Spkc~pS,Y1Y2~pY,mekbd,rasbd!1).RasGTP(rafbd!1)] -> [MEK12(S1~pS,S2~pS,bd)] + [Raf(Spkc~pS,Y1Y2~pY,mekbd,rasbd!1).RasGTP(rafbd!1)]
[MEK12(S1~S,S2~pS,bd)] + [Raf(Spkc~pS,Y1Y2~pY,mekbd,rasbd)] -> [MEK12(S1~pS,S2~pS,bd)] + [Raf(Spkc~pS,Y1Y2~pY,mekbd,rasbd)]
[MEK12(S1~S,S2~S,bd)] + [Raf(Spkc~pS,Y1Y2~pY,mekbd,rasbd!1).RasGTP(rafbd!1)] -> [MEK12(S1~S,S2~pS,bd)] + [Raf(Spkc~pS,Y1Y2~pY,mekbd,rasbd!1).RasGTP(rafbd!1)]
[MEK12(S1~S,S2~S,bd)] + [Raf(Spkc~pS,Y1Y2~pY,mekbd,rasbd)] -> [MEK12(S1~S,S2~pS,bd)] + [Raf(Spkc~pS,Y1Y2~pY,mekbd,rasbd)]
[MEK12(S1~pS,S2~S,bd)] + [Raf(Spkc~pS,Y1Y2~pY,mekbd,rasbd!1).RasGTP(rafbd!1)] -> [MEK12(S1~pS,S2~pS,bd)] + [Raf(Spkc~pS,Y1Y2~pY,mekbd,rasbd!1).RasGTP(rafbd!1)]
[MEK12(S1~pS,S2~S,bd)] + [Raf(Spkc~pS,Y1Y2~pY,mekbd,rasbd)] -> [MEK12(S1~pS,S2~pS,bd)] + [Raf(Spkc~pS,Y1Y2~pY,mekbd,rasbd)]
[MEK12(S1~S,S2~S,bd)] + [Raf(Spkc~pS,Y1Y2~Y,mekbd,rasbd)] -> [MEK12(S1~pS,S2~S,bd)] + [Raf(Spkc~pS,Y1Y2~Y,mekbd,rasbd)]
[MEK12(S1~S,S2~S,bd)] + [Raf(Spkc~pS,Y1Y2~Y,mekbd,rasbd!1).RasGTP(rafbd!1)] -> [MEK12(S1~pS,S2~S,bd)] + [Raf(Spkc~pS,Y1Y2~Y,mekbd,rasbd!1).RasGTP(rafbd!1)]
[MEK12(S1~S,S2~pS,bd)] + [Raf(Spkc~pS,Y1Y2~Y,mekbd,rasbd)] -> [MEK12(S1~pS,S2~pS,bd)] + [Raf(Spkc~pS,Y1Y2~Y,mekbd,rasbd)]
[MEK12(S1~S,S2~pS,bd)] + [Raf(Spkc~pS,Y1Y2~Y,mekbd,rasbd!1).RasGTP(rafbd!1)] -> [MEK12(S1~pS,S2~pS,bd)] + [Raf(Spkc~pS,Y1Y2~Y,mekbd,rasbd!1).RasGTP(rafbd!1)]
[MEK12(S1~S,S2~S,bd)] + [Raf(Spkc~pS,Y1Y2~Y,mekbd,rasbd)] -> [MEK12(S1~S,S2~pS,bd)] + [Raf(Spkc~pS,Y1Y2~Y,mekbd,rasbd)]
[MEK12(S1~S,S2~S,bd)] + [Raf(Spkc~pS,Y1Y2~Y,mekbd,rasbd!1).RasGTP(rafbd!1)] -> [MEK12(S1~S,S2~pS,bd)] + [Raf(Spkc~pS,Y1Y2~Y,mekbd,rasbd!1).RasGTP(rafbd!1)]
[MEK12(S1~pS,S2~S,bd)] + [Raf(Spkc~pS,Y1Y2~Y,mekbd,rasbd)] -> [MEK12(S1~pS,S2~pS,bd)] + [Raf(Spkc~pS,Y1Y2~Y,mekbd,rasbd)]
[MEK12(S1~pS,S2~S,bd)] + [Raf(Spkc~pS,Y1Y2~Y,mekbd,rasbd!1).RasGTP(rafbd!1)] -> [MEK12(S1~pS,S2~pS,bd)] + [Raf(Spkc~pS,Y1Y2~Y,mekbd,rasbd!1).RasGTP(rafbd!1)]
[NRP1(c~s,vegfabd)] + [NRP1(c~s,vegfabd!1).NRP1(c~s,vegfabd!2).vegf(c~s,nrp1bd!1,r!3,r).vegf(c~s,nrp1bd!2,r!4,r).vegfr1(c~s,dimer!5,l2!3,nrp1bd).vegfr2(Y1175~pY,c~s,dimer!5,l1!4)] -> [NRP1(c~s,vegfabd!1).NRP1(c~s,vegfabd!2).NRP1(c~s,vegfabd!3).vegf(c~s,nrp1bd!1,r!4,r).vegf(c~s,nrp1bd!3,r!5,r).vegfr1(c~s,dimer!6,l2!4,nrp1bd!2).vegfr2(Y1175~pY,c~s,dimer!6,l1!5)]
[NRP1(c~s,vegfabd!1).NRP1(c~s,vegfabd!2).NRP1(c~s,vegfabd!3).vegf(c~s,nrp1bd!1,r!4,r).vegf(c~s,nrp1bd!3,r!5,r).vegfr1(c~s,dimer!6,l2!4,nrp1bd!2).vegfr2(Y1175~pY,c~s,dimer!6,l1!5)] -> [NRP1(c~s,vegfabd)] + [NRP1(c~s,vegfabd!1).NRP1(c~s,vegfabd!2).vegf(c~s,nrp1bd!1,r!3,r).vegf(c~s,nrp1bd!2,r!4,r).vegfr1(c~s,dimer!5,l2!3,nrp1bd).vegfr2(Y1175~pY,c~s,dimer!5,l1!4)]
[NRP1(c~s,vegfabd!1).NRP1(c~s,vegfabd!2).vegf(c~s,nrp1bd!1,r!3,r).vegf(c~s,nrp1bd!2,r!4,r).vegfr2(Y1175~pY,c~s,dimer!5,l1!3).vegfr2(Y1175~pY,c~s,dimer!5,l1!4)] -> [NRP1(c~s,vegfabd)] + [NRP1(c~s,vegfabd!1).vegf(c~s,nrp1bd!1,r!2,r).vegf(c~s,nrp1bd,r!3,r).vegfr2(Y1175~pY,c~s,dimer!4,l1!2).vegfr2(Y1175~pY,c~s,dimer!4,l1!3)]
[NRP1(c~s,vegfabd!1).NRP1(c~s,vegfabd!2).vegf(c~s,nrp1bd!1,r!3,r).vegf(c~s,nrp1bd!2,r!4,r).vegfr1(c~s,dimer!5,l2!3,nrp1bd).vegfr2(Y1175~pY,c~s,dimer!5,l1!4)] -> [NRP1(c~s,vegfabd)] + [NRP1(c~s,vegfabd!1).vegf(c~s,nrp1bd!1,r!2,r).vegf(c~s,nrp1bd,r!3,r).vegfr1(c~s,dimer!4,l2!2,nrp1bd).vegfr2(Y1175~pY,c~s,dimer!4,l1!3)]
[NRP1(c~s,vegfabd!1).NRP1(c~s,vegfabd!2).NRP1(c~s,vegfabd!3).vegf(c~s,nrp1bd!1,r!4,r).vegf(c~s,nrp1bd!3,r!5,r).vegfr1(c~s,dimer!6,l2!4,nrp1bd!2).vegfr2(Y1175~pY,c~s,dimer!6,l1!5)] -> [NRP1(c~s,vegfabd)] + [NRP1(c~s,vegfabd!1).NRP1(c~s,vegfabd!2).vegf(c~s,nrp1bd!1,r!3,r).vegf(c~s,nrp1bd,r!4,r).vegfr1(c~s,dimer!5,l2!3,nrp1bd!2).vegfr2(Y1175~pY,c~s,dimer!5,l1!4)]
[NRP1(c~s,vegfabd!1).NRP1(c~s,vegfabd!2).vegf(c~s,nrp1bd!1,r!3,r).vegf(c~s,nrp1bd!2,r!4,r).vegfr1(c~s,dimer!5,l2!3,nrp1bd).vegfr2(Y1175~pY,c~s,dimer!5,l1!4)] -> [NRP1(c~s,vegfabd)] + [NRP1(c~s,vegfabd!1).vegf(c~s,nrp1bd!1,r!2,r).vegf(c~s,nrp1bd,r!3,r).vegfr1(c~s,dimer!4,l2!3,nrp1bd).vegfr2(Y1175~pY,c~s,dimer!4,l1!2)]
[NRP1(c~s,vegfabd!1).NRP1(c~s,vegfabd!2).NRP1(c~s,vegfabd!3).vegf(c~s,nrp1bd!1,r!4,r).vegf(c~s,nrp1bd!3,r!5,r).vegfr1(c~s,dimer!6,l2!4,nrp1bd!2).vegfr2(Y1175~pY,c~s,dimer!6,l1!5)] -> [NRP1(c~s,vegfabd)] + [NRP1(c~s,vegfabd!1).NRP1(c~s,vegfabd!2).vegf(c~s,nrp1bd!1,r!3,r).vegf(c~s,nrp1bd,r!4,r).vegfr1(c~s,dimer!5,l2!4,nrp1bd!2).vegfr2(Y1175~pY,c~s,dimer!5,l1!3)]
[NRP1(c~s,vegfabd!1).NRP1(c~s,vegfabd!2).vegf(c~s,nrp1bd!1,r!3,r).vegf(c~s,nrp1bd!2,r!4,r).vegfr2(Y1175~pY,c~s,dimer!5,l1!3).vegfr2(Y1175~pY,c~s,dimer!5,l1!4)] -> [NRP1(c~s,vegfabd!1).NRP1(c~s,vegfabd!2).vegf(c~s,nrp1bd!1,r!3,r).vegf(c~s,nrp1bd!2,r!4,r).vegfr2(Y1175~Y,c~s,dimer!5,l1!3).vegfr2(Y1175~pY,c~s,dimer!5,l1!4)]
[NRP1(c~s,vegfabd!1).NRP1(c~s,vegfabd!2).vegf(c~s,nrp1bd!1,r!3,r).vegf(c~s,nrp1bd!2,r!4,r).vegfr1(c~s,dimer!5,l2!3,nrp1bd).vegfr2(Y1175~pY,c~s,dimer!5,l1!4)] -> [NRP1(c~s,vegfabd!1).NRP1(c~s,vegfabd!2).vegf(c~s,nrp1bd!1,r!3,r).vegf(c~s,nrp1bd!2,r!4,r).vegfr1(c~s,dimer!5,l2!3,nrp1bd).vegfr2(Y1175~Y,c~s,dimer!5,l1!4)]
[NRP1(c~s,vegfabd!1).NRP1(c~s,vegfabd!2).NRP1(c~s,vegfabd!3).vegf(c~s,nrp1bd!1,r!4,r).vegf(c~s,nrp1bd!3,r!5,r).vegfr1(c~s,dimer!6,l2!4,nrp1bd!2).vegfr2(Y1175~pY,c~s,dimer!6,l1!5)] -> [NRP1(c~s,vegfabd!1).NRP1(c~s,vegfabd!2).NRP1(c~s,vegfabd!3).vegf(c~s,nrp1bd!1,r!4,r).vegf(c~s,nrp1bd!2,r!5,r).vegfr1(c~s,dimer!6,l2!4,nrp1bd!3).vegfr2(Y1175~Y,c~s,dimer!6,l1!5)]
[PLCgamma(Yplc~Y)] + [NRP1(c~s,vegfabd!1).NRP1(c~s,vegfabd!2).vegf(c~s,nrp1bd!1,r!3,r).vegf(c~s,nrp1bd!2,r!4,r).vegfr2(Y1175~pY,c~s,dimer!5,l1!3).vegfr2(Y1175~pY,c~s,dimer!5,l1!4)] -> [PLCgamma(Yplc~pY)] + [NRP1(c~s,vegfabd!1).NRP1(c~s,vegfabd!2).vegf(c~s,nrp1bd!1,r!3,r).vegf(c~s,nrp1bd!2,r!4,r).vegfr2(Y1175~pY,c~s,dimer!5,l1!3).vegfr2(Y1175~pY,c~s,dimer!5,l1!4)]
[PLCgamma(Yplc~Y)] + [NRP1(c~s,vegfabd!1).NRP1(c~s,vegfabd!2).vegf(c~s,nrp1bd!1,r!3,r).vegf(c~s,nrp1bd!2,r!4,r).vegfr1(c~s,dimer!5,l2!3,nrp1bd).vegfr2(Y1175~pY,c~s,dimer!5,l1!4)] -> [PLCgamma(Yplc~pY)] + [NRP1(c~s,vegfabd!1).NRP1(c~s,vegfabd!2).vegf(c~s,nrp1bd!1,r!3,r).vegf(c~s,nrp1bd!2,r!4,r).vegfr1(c~s,dimer!5,l2!3,nrp1bd).vegfr2(Y1175~pY,c~s,dimer!5,l1!4)]
[PLCgamma(Yplc~Y)] + [NRP1(c~s,vegfabd!1).NRP1(c~s,vegfabd!2).NRP1(c~s,vegfabd!3).vegf(c~s,nrp1bd!1,r!4,r).vegf(c~s,nrp1bd!3,r!5,r).vegfr1(c~s,dimer!6,l2!4,nrp1bd!2).vegfr2(Y1175~pY,c~s,dimer!6,l1!5)] -> [PLCgamma(Yplc~pY)] + [NRP1(c~s,vegfabd!1).NRP1(c~s,vegfabd!2).NRP1(c~s,vegfabd!3).vegf(c~s,nrp1bd!1,r!4,r).vegf(c~s,nrp1bd!3,r!5,r).vegfr1(c~s,dimer!6,l2!4,nrp1bd!2).vegfr2(Y1175~pY,c~s,dimer!6,…
[Calcium_cyto(bd)] + [CIB1(EF1,EF2!1,location~cytosol,sk1bd!2).Calcium_cyto(bd!1).SphK(CIB1bd!2,Serk~pS)] -> [CIB1(EF1!1,EF2!2,location~cytosol,sk1bd!3).Calcium_cyto(bd!2).Calcium_cyto(bd!1).SphK(CIB1bd!3,Serk~pS)]
[CIB1(EF1!1,EF2,location~cytosol,sk1bd!2).Calcium_cyto(bd!1).SphK(CIB1bd!2,Serk~pS)] -> [Calcium_cyto(bd)] + [CIB1(EF1,EF2,location~cytosol,sk1bd!1).SphK(CIB1bd!1,Serk~pS)]
[CIB1(EF1!1,EF2!2,location~membrane,sk1bd!3).Calcium_cyto(bd!2).Calcium_cyto(bd!1).SphK(CIB1bd!3,Serk~pS)] -> [Calcium_cyto(bd)] + [CIB1(EF1,EF2!1,location~membrane,sk1bd!2).Calcium_cyto(bd!1).SphK(CIB1bd!2,Serk~pS)]
[CIB1(EF1!1,EF2!2,location~cytosol,sk1bd!3).Calcium_cyto(bd!2).Calcium_cyto(bd!1).SphK(CIB1bd!3,Serk~S)] -> [Calcium_cyto(bd)] + [CIB1(EF1,EF2!1,location~cytosol,sk1bd!2).Calcium_cyto(bd!1).SphK(CIB1bd!2,Serk~S)]
[Calcium_cyto(bd)] + [CIB1(EF1!1,EF2,location~cytosol,sk1bd!2).Calcium_cyto(bd!1).SphK(CIB1bd!2,Serk~pS)] -> [CIB1(EF1!1,EF2!2,location~cytosol,sk1bd!3).Calcium_cyto(bd!2).Calcium_cyto(bd!1).SphK(CIB1bd!3,Serk~pS)]
[CIB1(EF1,EF2!1,location~cytosol,sk1bd!2).Calcium_cyto(bd!1).SphK(CIB1bd!2,Serk~pS)] -> [Calcium_cyto(bd)] + [CIB1(EF1,EF2,location~cytosol,sk1bd!1).SphK(CIB1bd!1,Serk~pS)]
[CIB1(EF1!1,EF2!2,location~membrane,sk1bd!3).Calcium_cyto(bd!2).Calcium_cyto(bd!1).SphK(CIB1bd!3,Serk~pS)] -> [Calcium_cyto(bd)] + [CIB1(EF1!1,EF2,location~membrane,sk1bd!2).Calcium_cyto(bd!1).SphK(CIB1bd!2,Serk~pS)]
[CIB1(EF1!1,EF2!2,location~cytosol,sk1bd!3).Calcium_cyto(bd!2).Calcium_cyto(bd!1).SphK(CIB1bd!3,Serk~S)] -> [Calcium_cyto(bd)] + [CIB1(EF1!1,EF2,location~cytosol,sk1bd!2).Calcium_cyto(bd!1).SphK(CIB1bd!2,Serk~S)]
[ERK2(MEK12bd,S2~pS)] + [CIB1(EF1!1,EF2!2,location~cytosol,sk1bd!3).Calcium_cyto(bd!2).Calcium_cyto(bd!1).SphK(CIB1bd!3,Serk~S)] -> [ERK2(MEK12bd,S2~pS)] + [CIB1(EF1!1,EF2!2,location~cytosol,sk1bd!3).Calcium_cyto(bd!2).Calcium_cyto(bd!1).SphK(CIB1bd!3,Serk~pS)]
[CIB1(EF1!1,EF2!2,location~cytosol,sk1bd!3).Calcium_cyto(bd!2).Calcium_cyto(bd!1).SphK(CIB1bd!3,Serk~S)] -> [CIB1(EF1!1,EF2!2,location~membrane,sk1bd!3).Calcium_cyto(bd!2).Calcium_cyto(bd!1).SphK(CIB1bd!3,Serk~S)]
[CIB1(EF1!1,EF2!2,location~membrane,sk1bd!3).Calcium_cyto(bd!2).Calcium_cyto(bd!1).SphK(CIB1bd!3,Serk~pS)] -> [CIB1(EF1!1,EF2!2,location~cytosol,sk1bd!3).Calcium_cyto(bd!2).Calcium_cyto(bd!1).SphK(CIB1bd!3,Serk~pS)]
[CIB1(EF1,EF2!1,location~cytosol,sk1bd!2).Calcium_cyto(bd!1).SphK(CIB1bd!2,Serk~pS)] -> [CIB1(EF1,EF2!1,location~cytosol,sk1bd!2).Calcium_cyto(bd!1).SphK(CIB1bd!2,Serk~S)]
[CIB1(EF1!1,EF2,location~cytosol,sk1bd!2).Calcium_cyto(bd!1).SphK(CIB1bd!2,Serk~pS)] -> [CIB1(EF1!1,EF2,location~cytosol,sk1bd!2).Calcium_cyto(bd!1).SphK(CIB1bd!2,Serk~S)]
[CIB1(EF1!1,EF2!2,location~membrane,sk1bd!3).Calcium_cyto(bd!2).Calcium_cyto(bd!1).SphK(CIB1bd!3,Serk~pS)] -> [CIB1(EF1!1,EF2!2,location~membrane,sk1bd!3).Calcium_cyto(bd!2).Calcium_cyto(bd!1).SphK(CIB1bd!3,Serk~S)]
[Sph(skbd)] + [CIB1(EF1!1,EF2!2,location~membrane,sk1bd!3).Calcium_cyto(bd!2).Calcium_cyto(bd!1).SphK(CIB1bd!3,Serk~pS)] -> [S1P(bd)] + [CIB1(EF1!1,EF2!2,location~membrane,sk1bd!3).Calcium_cyto(bd!2).Calcium_cyto(bd!1).SphK(CIB1bd!3,Serk~pS)]
[Calcium_cyto(bd)] + [CIB1(EF1,EF2,location~cytosol,sk1bd!1).SphK(CIB1bd!1,Serk~pS)] -> [CIB1(EF1!1,EF2,location~cytosol,sk1bd!2).Calcium_cyto(bd!1).SphK(CIB1bd!2,Serk~pS)]
[Calcium_cyto(bd)] + [CIB1(EF1,EF2!1,location~membrane,sk1bd!2).Calcium_cyto(bd!1).SphK(CIB1bd!2,Serk~pS)] -> [CIB1(EF1!1,EF2!2,location~membrane,sk1bd!3).Calcium_cyto(bd!2).Calcium_cyto(bd!1).SphK(CIB1bd!3,Serk~pS)]
[Calcium_cyto(bd)] + [CIB1(EF1,EF2!1,location~cytosol,sk1bd!2).Calcium_cyto(bd!1).SphK(CIB1bd!2,Serk~S)] -> [CIB1(EF1!1,EF2!2,location~cytosol,sk1bd!3).Calcium_cyto(bd!2).Calcium_cyto(bd!1).SphK(CIB1bd!3,Serk~S)]
[CIB1(EF1!1,EF2,location~membrane,sk1bd!2).Calcium_cyto(bd!1).SphK(CIB1bd!2,Serk~pS)] -> [Calcium_cyto(bd)] + [CIB1(EF1,EF2,location~membrane,sk1bd!1).SphK(CIB1bd!1,Serk~pS)]
[CIB1(EF1!1,EF2,location~cytosol,sk1bd!2).Calcium_cyto(bd!1).SphK(CIB1bd!2,Serk~S)] -> [Calcium_cyto(bd)] + [CIB1(EF1,EF2,location~cytosol,sk1bd!1).SphK(CIB1bd!1,Serk~S)]
[CIB1(EF1!1,EF2!2,location~membrane,sk1bd!3).Calcium_cyto(bd!2).Calcium_cyto(bd!1).SphK(CIB1bd!3,Serk~S)] -> [Calcium_cyto(bd)] + [CIB1(EF1,EF2!1,location~membrane,sk1bd!2).Calcium_cyto(bd!1).SphK(CIB1bd!2,Serk~S)]
[Calcium_cyto(bd)] + [CIB1(EF1,EF2,location~cytosol,sk1bd!1).SphK(CIB1bd!1,Serk~pS)] -> [CIB1(EF1,EF2!1,location~cytosol,sk1bd!2).Calcium_cyto(bd!1).SphK(CIB1bd!2,Serk~pS)]
[Calcium_cyto(bd)] + [CIB1(EF1!1,EF2,location~membrane,sk1bd!2).Calcium_cyto(bd!1).SphK(CIB1bd!2,Serk~pS)] -> [CIB1(EF1!1,EF2!2,location~membrane,sk1bd!3).Calcium_cyto(bd!2).Calcium_cyto(bd!1).SphK(CIB1bd!3,Serk~pS)]
[Calcium_cyto(bd)] + [CIB1(EF1!1,EF2,location~cytosol,sk1bd!2).Calcium_cyto(bd!1).SphK(CIB1bd!2,Serk~S)] -> [CIB1(EF1!1,EF2!2,location~cytosol,sk1bd!3).Calcium_cyto(bd!2).Calcium_cyto(bd!1).SphK(CIB1bd!3,Serk~S)]
[CIB1(EF1,EF2!1,location~membrane,sk1bd!2).Calcium_cyto(bd!1).SphK(CIB1bd!2,Serk~pS)] -> [Calcium_cyto(bd)] + [CIB1(EF1,EF2,location~membrane,sk1bd!1).SphK(CIB1bd!1,Serk~pS)]
[CIB1(EF1,EF2!1,location~cytosol,sk1bd!2).Calcium_cyto(bd!1).SphK(CIB1bd!2,Serk~S)] -> [Calcium_cyto(bd)] + [CIB1(EF1,EF2,location~cytosol,sk1bd!1).SphK(CIB1bd!1,Serk~S)]
[CIB1(EF1!1,EF2!2,location~membrane,sk1bd!3).Calcium_cyto(bd!2).Calcium_cyto(bd!1).SphK(CIB1bd!3,Serk~S)] -> [Calcium_cyto(bd)] + [CIB1(EF1!1,EF2,location~membrane,sk1bd!2).Calcium_cyto(bd!1).SphK(CIB1bd!2,Serk~S)]
[ERK2(MEK12bd,S2~pS)] + [CIB1(EF1,EF2!1,location~cytosol,sk1bd!2).Calcium_cyto(bd!1).SphK(CIB1bd!2,Serk~S)] -> [ERK2(MEK12bd,S2~pS)] + [CIB1(EF1,EF2!1,location~cytosol,sk1bd!2).Calcium_cyto(bd!1).SphK(CIB1bd!2,Serk~pS)]
[ERK2(MEK12bd,S2~pS)] + [CIB1(EF1!1,EF2,location~cytosol,sk1bd!2).Calcium_cyto(bd!1).SphK(CIB1bd!2,Serk~S)] -> [ERK2(MEK12bd,S2~pS)] + [CIB1(EF1!1,EF2,location~cytosol,sk1bd!2).Calcium_cyto(bd!1).SphK(CIB1bd!2,Serk~pS)]
[ERK2(MEK12bd,S2~pS)] + [CIB1(EF1!1,EF2!2,location~membrane,sk1bd!3).Calcium_cyto(bd!2).Calcium_cyto(bd!1).SphK(CIB1bd!3,Serk~S)] -> [ERK2(MEK12bd,S2~pS)] + [CIB1(EF1!1,EF2!2,location~membrane,sk1bd!3).Calcium_cyto(bd!2).Calcium_cyto(bd!1).SphK(CIB1bd!3,Serk~pS)]
[CIB1(EF1!1,EF2!2,location~membrane,sk1bd!3).Calcium_cyto(bd!2).Calcium_cyto(bd!1).SphK(CIB1bd!3,Serk~S)] -> [CIB1(EF1!1,EF2!2,location~cytosol,sk1bd!3).Calcium_cyto(bd!2).Calcium_cyto(bd!1).SphK(CIB1bd!3,Serk~S)]
[CIB1(EF1,EF2,location~cytosol,sk1bd!1).SphK(CIB1bd!1,Serk~pS)] -> [CIB1(EF1,EF2,location~cytosol,sk1bd!1).SphK(CIB1bd!1,Serk~S)]
[CIB1(EF1,EF2!1,location~membrane,sk1bd!2).Calcium_cyto(bd!1).SphK(CIB1bd!2,Serk~pS)] -> [CIB1(EF1,EF2!1,location~membrane,sk1bd!2).Calcium_cyto(bd!1).SphK(CIB1bd!2,Serk~S)]
[CIB1(EF1!1,EF2,location~membrane,sk1bd!2).Calcium_cyto(bd!1).SphK(CIB1bd!2,Serk~pS)] -> [CIB1(EF1!1,EF2,location~membrane,sk1bd!2).Calcium_cyto(bd!1).SphK(CIB1bd!2,Serk~S)]
[Sph(skbd)] + [CIB1(EF1,EF2!1,location~membrane,sk1bd!2).Calcium_cyto(bd!1).SphK(CIB1bd!2,Serk~pS)] -> [S1P(bd)] + [CIB1(EF1,EF2!1,location~membrane,sk1bd!2).Calcium_cyto(bd!1).SphK(CIB1bd!2,Serk~pS)]
[Sph(skbd)] + [CIB1(EF1!1,EF2,location~membrane,sk1bd!2).Calcium_cyto(bd!1).SphK(CIB1bd!2,Serk~pS)] -> [S1P(bd)] + [CIB1(EF1!1,EF2,location~membrane,sk1bd!2).Calcium_cyto(bd!1).SphK(CIB1bd!2,Serk~pS)]
[Calcium_cyto(bd)] + [CIB1(EF1,EF2,location~membrane,sk1bd!1).SphK(CIB1bd!1,Serk~pS)] -> [CIB1(EF1!1,EF2,location~membrane,sk1bd!2).Calcium_cyto(bd!1).SphK(CIB1bd!2,Serk~pS)]
[Calcium_cyto(bd)] + [CIB1(EF1,EF2,location~cytosol,sk1bd!1).SphK(CIB1bd!1,Serk~S)] -> [CIB1(EF1!1,EF2,location~cytosol,sk1bd!2).Calcium_cyto(bd!1).SphK(CIB1bd!2,Serk~S)]
[Calcium_cyto(bd)] + [CIB1(EF1,EF2!1,location~membrane,sk1bd!2).Calcium_cyto(bd!1).SphK(CIB1bd!2,Serk~S)] -> [CIB1(EF1!1,EF2!2,location~membrane,sk1bd!3).Calcium_cyto(bd!2).Calcium_cyto(bd!1).SphK(CIB1bd!3,Serk~S)]
[CIB1(EF1!1,EF2,location~membrane,sk1bd!2).Calcium_cyto(bd!1).SphK(CIB1bd!2,Serk~S)] -> [Calcium_cyto(bd)] + [CIB1(EF1,EF2,location~membrane,sk1bd!1).SphK(CIB1bd!1,Serk~S)]
[Calcium_cyto(bd)] + [CIB1(EF1,EF2,location~membrane,sk1bd!1).SphK(CIB1bd!1,Serk~pS)] -> [CIB1(EF1,EF2!1,location~membrane,sk1bd!2).Calcium_cyto(bd!1).SphK(CIB1bd!2,Serk~pS)]
[Calcium_cyto(bd)] + [CIB1(EF1,EF2,location~cytosol,sk1bd!1).SphK(CIB1bd!1,Serk~S)] -> [CIB1(EF1,EF2!1,location~cytosol,sk1bd!2).Calcium_cyto(bd!1).SphK(CIB1bd!2,Serk~S)]
[Calcium_cyto(bd)] + [CIB1(EF1!1,EF2,location~membrane,sk1bd!2).Calcium_cyto(bd!1).SphK(CIB1bd!2,Serk~S)] -> [CIB1(EF1!1,EF2!2,location~membrane,sk1bd!3).Calcium_cyto(bd!2).Calcium_cyto(bd!1).SphK(CIB1bd!3,Serk~S)]
[CIB1(EF1,EF2!1,location~membrane,sk1bd!2).Calcium_cyto(bd!1).SphK(CIB1bd!2,Serk~S)] -> [Calcium_cyto(bd)] + [CIB1(EF1,EF2,location~membrane,sk1bd!1).SphK(CIB1bd!1,Serk~S)]
[ERK2(MEK12bd,S2~pS)] + [CIB1(EF1,EF2,location~cytosol,sk1bd!1).SphK(CIB1bd!1,Serk~S)] -> [ERK2(MEK12bd,S2~pS)] + [CIB1(EF1,EF2,location~cytosol,sk1bd!1).SphK(CIB1bd!1,Serk~pS)]
[ERK2(MEK12bd,S2~pS)] + [CIB1(EF1,EF2!1,location~membrane,sk1bd!2).Calcium_cyto(bd!1).SphK(CIB1bd!2,Serk~S)] -> [ERK2(MEK12bd,S2~pS)] + [CIB1(EF1,EF2!1,location~membrane,sk1bd!2).Calcium_cyto(bd!1).SphK(CIB1bd!2,Serk~pS)]
[ERK2(MEK12bd,S2~pS)] + [CIB1(EF1!1,EF2,location~membrane,sk1bd!2).Calcium_cyto(bd!1).SphK(CIB1bd!2,Serk~S)] -> [ERK2(MEK12bd,S2~pS)] + [CIB1(EF1!1,EF2,location~membrane,sk1bd!2).Calcium_cyto(bd!1).SphK(CIB1bd!2,Serk~pS)]
[CIB1(EF1,EF2,location~membrane,sk1bd!1).SphK(CIB1bd!1,Serk~pS)] -> [CIB1(EF1,EF2,location~cytosol,sk1bd!1).SphK(CIB1bd!1,Serk~pS)]
[CIB1(EF1,EF2,location~membrane,sk1bd!1).SphK(CIB1bd!1,Serk~pS)] -> [CIB1(EF1,EF2,location~membrane,sk1bd!1).SphK(CIB1bd!1,Serk~S)]
[Sph(skbd)] + [CIB1(EF1,EF2,location~membrane,sk1bd!1).SphK(CIB1bd!1,Serk~pS)] -> [S1P(bd)] + [CIB1(EF1,EF2,location~membrane,sk1bd!1).SphK(CIB1bd!1,Serk~pS)]
[Calcium_cyto(bd)] + [CIB1(EF1,EF2,location~membrane,sk1bd!1).SphK(CIB1bd!1,Serk~S)] -> [CIB1(EF1!1,EF2,location~membrane,sk1bd!2).Calcium_cyto(bd!1).SphK(CIB1bd!2,Serk~S)]
[Calcium_cyto(bd)] + [CIB1(EF1,EF2,location~membrane,sk1bd!1).SphK(CIB1bd!1,Serk~S)] -> [CIB1(EF1,EF2!1,location~membrane,sk1bd!2).Calcium_cyto(bd!1).SphK(CIB1bd!2,Serk~S)]
[ERK2(MEK12bd,S2~pS)] + [CIB1(EF1,EF2,location~membrane,sk1bd!1).SphK(CIB1bd!1,Serk~S)] -> [ERK2(MEK12bd,S2~pS)] + [CIB1(EF1,EF2,location~membrane,sk1bd!1).SphK(CIB1bd!1,Serk~pS)]
[CIB1(EF1,EF2,location~membrane,sk1bd!1).SphK(CIB1bd!1,Serk~S)] -> [CIB1(EF1,EF2,location~cytosol,sk1bd!1).SphK(CIB1bd!1,Serk~S)]
